# Supplementary material for: Comprehensive mapping of Arabidopsis alternative splicing landscape reveals key insights into plant development and immunity
Source: Plant Genome. 2025 Mar 28;18(2):e70022. doi: 10.1002/tpg2.70022 (PMC11953613; doi:10.1002/tpg2.70022)
Supplement: Supplementary file 1 — Table S1: Samples and replicates sequencing information [file TPG2-18-e70022-s005.xlsx]

## Sheet: Feuil1
	Replicates	Library Size	Number of Reads NovaSeq
pAPL-1	Rep 1	283	57755166
pAPL-2	Rep 2	276	53697340
pAPL-3	Rep 3	296	52576440
pAPL-4	Rep 4	305	53271146
pAPL-5	Rep 5	296	55150394
pATHB8-4	Rep 4	292	54655152
pATHB8-5	Rep 5	313	58446748
pATHB8-6	Rep 6	261	53373478
pCASP1-1	Rep 1	291	58975000
pCASP1-2	Rep 2	280	58906051
pCASP1-3	Rep 3	285	54333065
pCASP1-4	Rep 4	289	52575636
pCASP1-5	Rep 5	292	54711577
pLTP1-1	Rep 1	292	60951450
pLTP1-2	Rep 2	288	58040180
pLTP1-3	Rep 3	300	60317855
pLTP1-4	Rep 4	292	55365793
pLTP1-5	Rep 5	289	57144187
pML1-1	Rep 1	294	52339857
pML1-2	Rep 2	279	48469765
pML1-3	Rep 3	309	52774809
pML1-4	Rep 4	279	51749264
pML1-5	Rep 5	305	63187547
pPXY-1	Rep 1	294	54842384
pPXY-2	Rep 2	286	50261952
pPXY-3	Rep 3	299	56288109
pPXY-4	Rep 4	306	57319640
pPXY-5	Rep 5	288	50383148
pREV-1	Rep 1	281	48482536
pREV-4	Rep 3	261	49052016
pREV-5	Rep 5	305	56319264
pSCR-1	Rep 1	296	62113399
pSCR-2	Rep 2	298	52021627
pSCR-3	Rep 3	278	49640036
pSCR-4	Rep 4	311	53225118
pSCR-5	Rep 5	288	61491360
pSMLX5-1	Rep 1	274	54928427
pSMLX5-2	Rep 2	287	49119467
pSMLX5-3	Rep 3	300	55830262
pSMLX5-4	Rep 4	291	55533613
pSMLX5-5	Rep 5	296	65595853
pTMO5-1	Rep 1	288	56438469
pTMO5-2	Rep 2	306	52154858
pTMO5-3	Rep 3	283	55400876
pUFO-1	Rep 1	304	55692031
pUFO-2	Rep 2	297	50837998
pUFO-3	Rep 3	287	51766828
pUFO-4	Rep 4	279	47678970

## Sheet: Feuil2
	Mapping RNAseq reads against mRNA sequences_reads processed	reads aligned to mRNA sequences	Mapping reads to splice site-based EEJ library_reads processed	reads aligned to splice site-based EEJ library	Mapping reads to the transcript-based SIMPLE EEJ library _reads processed	reads aligned to transcript-based SIMPLE EEJ library	Mapping reads to the transcript-based MULTI EEJ library_reads processed	reads aligned to transcript-based MULTI EEJ library	Mapping reads to microexon EEJ library_reads processed	reads aligned to microexon EEJ library	Mapping reads to intron retention library_reads processed	reads aligned to intron retention library
pCASP1_2_outR1P	58455732	40583963	96879719	22084062	96879719	670686	96879719	93912	96879719	97484	341770096	23449518
pCASP1_3_outR1P	54147159	39423415	86944126	23175387	86944126	682514	86944126	92326	86944126	101110	318936649	24259987
pCASP1_4_outR1P	52322567	37334263	83730843	20502203	83730843	622130	83730843	85685	83730843	92708	306185185	21840659
pCASP1_5_outR1P	54322894	40201509	84292954	22696593	84292954	667539	84292954	94303	84292954	96720	317525988	24066188
pLTP1_1_outR1P	60428868	43080194	91462786	25131199	91462786	648668	91462786	101306	91462786	106857	352914785	27012667
pLTP1_2_outR1P	57804943	40600561	89226724	24328097	89226724	623234	89226724	93746	89226724	101191	340068039	26050228
pLTP1_3_outR1P	60050360	43049195	91390627	25685091	91390627	662569	91390627	102823	91390627	105509	353590225	27576884
pLTP1_4_outR1P	55083051	38922416	85118535	23204808	85118535	592493	85118535	89521	85118535	96388	323168206	24820559
pLTP1_5_outR1P	56791054	40315486	89578636	24210714	89578636	610721	89578636	94693	89578636	96301	332354540	25969804
pML1_1_outR1P	52017530	37811910	74386226	20770195	74386226	548546	74386226	69388	74386226	98388	304326273	21880101
pML1_2_outR1P	48295202	34798941	71071811	19592721	71071811	527153	71071811	66798	71071811	94165	283973976	20764432
pML1_3_outR1P	52651301	39570199	73778760	22937179	73778760	636651	73778760	83132	73778760	112178	312062983	24354438
pML1_4_outR1P	51540090	38497199	72340723	22013146	72340723	567989	72340723	75133	72340723	96419	302171363	23213018
pML1_5_outR1P	63007259	45195694	94035448	27272818	94035448	659209	94035448	84493	94035448	115789	373355031	28538289
pPXY_1_outR1P	54437280	40427364	82825130	23334059	82825130	663016	82825130	78943	82825130	136484	317691066	24692289
pPXY_2_outR1P	49930751	36377213	76578084	20554204	76578084	588243	76578084	69501	76578084	122242	292152442	21726933
pPXY_3_outR1P	55974198	41029840	86804926	23965130	86804926	682984	86804926	78950	86804926	159833	329474282	25263820
pPXY_4_outR1P	57154069	40331914	95880142	22695723	95880142	639018	95880142	75555	95880142	159609	337641751	24119529
pPXY_5_outR1P	50131562	36399226	81938303	21443493	81938303	623036	81938303	71976	81938303	145527	293910131	22790603
pREV_1_outR1P	48258628	34994410	72493918	19723942	72493918	569391	72493918	79247	72493918	106293	283500190	21145741
pREV_3_outR1P	54286195	35537397	94471981	19439498	94471981	568008	94471981	70082	94471981	118467	317284196	20714840
pREV_4_outR1P	48843693	35447981	74393581	20099631	74393581	571442	74393581	76390	74393581	113025	285622855	21476001
pREV_5_outR1P	56042548	40742091	87305157	23334663	87305157	667591	87305157	86688	87305157	132286	328158812	24968543
pSCR_1_outR1P	61811358	44029189	92831287	29406224	92831287	859406	92831287	104771	92831287	161381	362642514	30716053
pSCR_2_outR1P	51678359	35379926	78428378	23483395	78428378	682575	78428378	83242	78428378	131441	302596962	24499950
pSCR_3_outR1P	49398753	35655397	75620822	23670079	75620822	692686	75620822	87431	75620822	127062	289470671	24713577
pSCR_4_outR1P	53059351	37382872	82769020	25334968	82769020	739661	82769020	92904	82769020	132781	313793577	26742202
pSCR_5_outR1P	61158438	43717576	97371600	29499915	97371600	875164	97371600	111492	97371600	159677	358813374	31026212
pSMLX5_1_outR1P	54358328	40476118	78863152	22676143	78863152	634121	78863152	73279	78863152	118050	314400087	24100504
pSMLX5_2_outR1P	48802638	35576766	72170711	20086905	72170711	564938	72170711	64149	72170711	103706	285962863	21484682
pSMLX5_3_outR1P	55543327	42155858	80139788	24724345	80139788	690635	80139788	80374	80139788	128261	326589521	26016724
pSMLX5_4_outR1P	55327555	40477288	83042495	23251405	83042495	645573	83042495	74467	83042495	125961	325893666	24557426
pSMLX5_5_outR1P	65104906	49668332	93917474	28647056	93917474	812558	93917474	93995	93917474	147684	380588825	30663984
pTMO5_1_outR1P	55773036	42676524	81257255	26061935	81257255	817366	81257255	84126	81257255	136256	323335827	27085896
pTMO5_2_outR1P	51955792	37439414	79689424	22785339	79689424	699237	79689424	79591	79689424	125123	306022984	24060571
pTMO5_3_outR1P	55147282	42703912	80170548	27627512	80170548	853272	80170548	84189	80170548	148310	324302501	28669914
pUFO_1_outR1P	55430434	41430527	78051616	23414409	78051616	640778	78051616	89698	78051616	102935	327014099	25081144
pUFO_2_outR1P	50612641	37099672	69951491	20408247	69951491	559314	69951491	76826	69951491	90788	297264800	21914764
pUFO_3_outR1P	51482248	38267067	71474443	21087181	71474443	580004	71474443	80580	71474443	92223	301181855	22709992
pUFO_4_outR1P	47368139	35576593	67075808	19933366	67075808	548684	67075808	74622	67075808	90230	277106975	21306651
pAPL_1_outR1P	57371014	43192561	82754758	27691140	82754758	787266	82754758	88145	82754758	142842	336474687	28871518
pAPL_2_outR1P	53136290	39807202	75055113	23891316	75055113	670680	75055113	76397	75055113	120909	307076593	25029171
pAPL_3_outR1P	52312531	38885037	75882465	24473269	75882465	691818	75882465	75894	75882465	126580	307853737	25639276
pAPL_4_outR1P	53004515	40829873	75713703	25891929	75713703	747313	75713703	85008	75713703	126210	311517075	27426269
pAPL_5_outR1P	54835350	42171938	78395623	26078950	78395623	753449	78395623	87384	78395623	126780	321277588	27900156
pATHB8_4_outR1P	54361008	37484471	106945977	24215781	106945977	731414	106945977	80733	106945977	154612	318188750	24663395
pATHB8_5_outR1P	58173373	41047410	112287914	26284688	112287914	797787	112287914	91671	112287914	159922	340627807	26783618
pATHB8_6_outR1P	53050886	35067522	109558688	21715377	109558688	642839	109558688	75503	109558688	142250	310268554	22172418
