# Supplementary material for: Comprehensive mapping of Arabidopsis alternative splicing landscape reveals key insights into plant development and immunity
Source: Plant Genome. 2025 Mar 28;18(2):e70022. doi: 10.1002/tpg2.70022 (PMC11953613; doi:10.1002/tpg2.70022)
Supplement: Supplementary file 2 — Table S2. List of defense‐related genes used to identify the immunity‐DEGs and DSEs [file TPG2-18-e70022-s003.xlsx]

## Sheet: Feuil1
locus name	GO term	GO ID	aspect	evidence code	evidence description	evidence with	Reference
AT1G01010	defense response to other organism	GO:0098542	P	IEA	traceable computational prediction	AGI_LocusCode:AT2G43510|AGI_LocusCode:AT4G14730|AGI_LocusCode:AT5G65210	Publication:501796011|PMID:34562334
AT1G01040	RNAi-mediated antiviral immune response	GO:0009616	P	IMP	analysis of visible trait	NONE	Publication:501720410|PMID:17090584
AT1G01100	defense response to bacterium	GO:0042742	P	IEP	Protein levels (e.g. Western blots)	NONE	Publication:501805171|PMID:37823590
AT1G01230	defense response to bacterium	GO:0042742	P	IMP	analysis of physiological response	NONE	Publication:501773548|PMID:27923879
AT1G01440	defense response to bacterium	GO:0042742	P	IEA	traceable computational prediction	AGI_LocusCode:AT5G67300	Publication:501796011|PMID:34562334
AT1G01450	defense response to other organism	GO:0098542	P	IGI	triple mutant analysis	AGI_LocusCode:AT5G41730,AGI_LocusCode:AT1G01450,AGI_LocusCode:AT1G64300	Publication:501795203|PMID:33053377
AT1G01470	defense response to fungus	GO:0050832	P	IEP	Transcript levels (e.g. RT-PCR)	NONE	Publication:501733636|PMID:19656045
AT1G01540	defense response	GO:0006952	P	IEA	traceable computational prediction	AGI_LocusCode:AT1G32640|AGI_LocusCode:AT5G46760|AGI_LocusCode:AT5G67300	Publication:501796011|PMID:34562334
AT1G02120	defense response to bacterium	GO:0042742	P	IMP	analysis of physiological response	NONE	Publication:501715417|PMID:15269331
AT1G02205	defense response to bacterium	GO:0042742	P	IMP	analysis of physiological response	NONE	Publication:501742202|PMID:21386033
AT1G02220	defense response to fungus	GO:0050832	P	IEA	traceable computational prediction	AGI_LocusCode:AT1G80840|AGI_LocusCode:AT4G31800|AGI_LocusCode:AT5G67300	Publication:501796011|PMID:34562334
AT1G02230	defense response to bacterium	GO:0042742	P	IEA	traceable computational prediction	AGI_LocusCode:AT1G80840|AGI_LocusCode:AT4G31800|AGI_LocusCode:AT5G67300	Publication:501796011|PMID:34562334
AT1G02270	defense response to other organism	GO:0098542	P	IEA	traceable computational prediction	AGI_LocusCode:AT2G38470	Publication:501796011|PMID:34562334
AT1G02310	defense response to other organism	GO:0098542	P	IEA	traceable computational prediction	AGI_LocusCode:AT1G32640	Publication:501796011|PMID:34562334
AT1G02450	defense response to bacterium	GO:0042742	P	IMP	analysis of physiological response	NONE	Publication:501715121|PMID:15749762
AT1G02610	defense response to bacterium	GO:0042742	P	IEA	traceable computational prediction	AGI_LocusCode:AT2G38470|AGI_LocusCode:AT5G67300	Publication:501796011|PMID:34562334
AT1G02660	defense response to insect	GO:0002213	P	IMP	Analysis of overexpression/ectopic expression phenotype	NONE	Publication:501779539|PMID:29666162
AT1G02810	defense response to other organism	GO:0098542	P	IEA	traceable computational prediction	AGI_LocusCode:AT1G32640	Publication:501796011|PMID:34562334
AT1G02860	defense response to bacterium	GO:0042742	P	IMP	none	NONE	Publication:501727428|PMID:18753285
AT1G02890	defense response to other organism	GO:0098542	P	IEA	traceable computational prediction	AGI_LocusCode:AT1G32640	Publication:501796011|PMID:34562334
AT1G03080	defense response to other organism	GO:0098542	P	IEA	traceable computational prediction	AGI_LocusCode:AT1G32640	Publication:501796011|PMID:34562334
AT1G03160	negative regulation of plant-type hypersensitive response	GO:0034051	P	IMP	analysis of visible trait	NONE	Publication:501773521|PMID:27898102
AT1G03220	defense response to bacterium	GO:0042742	P	IEA	traceable computational prediction	AGI_LocusCode:AT4G31800|AGI_LocusCode:AT5G67300	Publication:501796011|PMID:34562334
AT1G03230	defense response to other organism	GO:0098542	P	IEA	traceable computational prediction	AGI_LocusCode:AT5G65210	Publication:501796011|PMID:34562334
AT1G03400	defense response to bacterium	GO:0042742	P	IEA	traceable computational prediction	AGI_LocusCode:AT5G67300	Publication:501796011|PMID:34562334
AT1G03440	defense response	GO:0006952	P	IEP	RNA-seq evidence	NONE	Publication:501786735|PMID:31568832
AT1G03610	defense response to bacterium	GO:0042742	P	IEA	traceable computational prediction	AGI_LocusCode:AT1G80840|AGI_LocusCode:AT4G31800	Publication:501796011|PMID:34562334
AT1G03620	defense response to other organism	GO:0098542	P	IEA	traceable computational prediction	AGI_LocusCode:AT5G67300	Publication:501796011|PMID:34562334
AT1G03730	defense response to bacterium	GO:0042742	P	IEA	traceable computational prediction	AGI_LocusCode:AT4G31800|AGI_LocusCode:AT5G67300	Publication:501796011|PMID:34562334
AT1G03850	defense response to fungus	GO:0050832	P	IMP	analysis of physiological response	NONE	Publication:501743489|PMID:21756272
AT1G03970	defense response to other organism	GO:0098542	P	IEA	traceable computational prediction	AGI_LocusCode:AT4G36540	Publication:501796011|PMID:34562334
AT1G03990	defense response to other organism	GO:0098542	P	IEA	traceable computational prediction	AGI_LocusCode:AT1G32640	Publication:501796011|PMID:34562334
AT1G04300	innate immune response	GO:0045087	P	IGI	double mutant analysis	AGI_LocusCode:AT5G43560	Publication:501773130|PMID:26867179
AT1G04330	defense response to bacterium	GO:0042742	P	IEA	traceable computational prediction	AGI_LocusCode:AT5G67300|AGI_LocusCode:AT2G43790	Publication:501796011|PMID:34562334
AT1G04400	defense response to virus	GO:0051607	P	IMP	none		Publication:501740078|PMID:20624951
AT1G04500	defense response to bacterium	GO:0042742	P	IEA	traceable computational prediction	AGI_LocusCode:AT1G80840|AGI_LocusCode:AT2G38470|AGI_LocusCode:AT4G31800|AGI_LocusCode:AT5G67300	Publication:501796011|PMID:34562334
AT1G04510	defense response to bacterium	GO:0042742	P	IGI	double mutant analysis	AGI_LocusCode:AT2G33340	Publication:501733455|PMID:19629177
AT1G04540	defense response	GO:0006952	P	IEA	none	InterPro:IPR044750	AnalysisReference:501756966
AT1G04960	defense response	GO:0006952	P	IEA	traceable computational prediction	AGI_LocusCode:AT1G04400|AGI_LocusCode:AT4G19030	Publication:501796011|PMID:34562334
AT1G05340	defense response to bacterium	GO:0042742	P	IEA	traceable computational prediction	AGI_LocusCode:AT1G80840|AGI_LocusCode:AT2G38470|AGI_LocusCode:AT4G31800	Publication:501796011|PMID:34562334
AT1G05370	defense response	GO:0006952	P	IEA	traceable computational prediction	AGI_LocusCode:AT1G32640|AGI_LocusCode:AT1G80840|AGI_LocusCode:AT2G38470|AGI_LocusCode:AT4G31800|AGI_LocusCode:AT5G46760	Publication:501796011|PMID:34562334
AT1G05450	defense response to other organism	GO:0098542	P	IEA	traceable computational prediction	AGI_LocusCode:AT5G67300	Publication:501796011|PMID:34562334
AT1G05460	RNAi-mediated antiviral immune response	GO:0009616	P	IMP	analysis of visible trait	NONE	Publication:1045787|PMID:11296239
AT1G05675	defense response to bacterium	GO:0042742	P	IEA	traceable computational prediction	AGI_LocusCode:AT5G67300	Publication:501796011|PMID:34562334
AT1G05700	defense response to fungus	GO:0050832	P	IEA	traceable computational prediction	AGI_LocusCode:AT2G38470|AGI_LocusCode:AT4G31800|AGI_LocusCode:AT5G67300|AGI_LocusCode:AT3G28450	Publication:501796011|PMID:34562334
AT1G05760	defense response to virus	GO:0051607	P	IMP	none		Publication:866|PMID:10618445
AT1G05783	defense response to other organism	GO:0098542	P	IEA	traceable computational prediction	AGI_LocusCode:AT1G32640	Publication:501796011|PMID:34562334
AT1G05800	defense response to fungus	GO:0050832	P	IMP	analysis of visible trait	NONE	Publication:501730134|PMID:18267087
AT1G05970	positive regulation of defense response to oomycetes	GO:1902290	P	IMP	none		Publication:501781925|PMID:30407670
AT1G06070	defense response to other organism	GO:0098542	P	IEA	traceable computational prediction	AGI_LocusCode:AT1G32640|AGI_LocusCode:AT5G67300|AGI_LocusCode:AT3G10525	Publication:501796011|PMID:34562334
AT1G06130	defense response to other organism	GO:0098542	P	IEA	traceable computational prediction	AGI_LocusCode:AT1G32640	Publication:501796011|PMID:34562334
AT1G06137	defense response to bacterium	GO:0042742	P	IEA	traceable computational prediction	AGI_LocusCode:AT1G80840|AGI_LocusCode:AT2G38470|AGI_LocusCode:AT4G31800	Publication:501796011|PMID:34562334
AT1G06148	defense response to other organism	GO:0098542	P	IEA	traceable computational prediction	AGI_LocusCode:AT1G32640|AGI_LocusCode:AT1G80840|AGI_LocusCode:AT4G31800|AGI_LocusCode:AT5G67300	Publication:501796011|PMID:34562334
AT1G06160	jasmonic acid and ethylene-dependent systemic resistance	GO:0009861	P	IMP	analysis of physiological response	NONE	Publication:501724792|PMID:18467450
AT1G06225	defense response to other organism	GO:0098542	P	IEA	traceable computational prediction	AGI_LocusCode:AT5G67300|AGI_LocusCode:AT5G06320	Publication:501796011|PMID:34562334
AT1G06580	defense response to bacterium	GO:0042742	P	IMP	analysis of visible trait		Publication:501760699|PMID:25008976
AT1G06620	defense response to bacterium	GO:0042742	P	IEA	traceable computational prediction	AGI_LocusCode:AT5G67300	Publication:501796011|PMID:34562334
AT1G06800	defense response to other organism	GO:0098542	P	IEA	traceable computational prediction	AGI_LocusCode:AT1G32640	Publication:501796011|PMID:34562334
AT1G06840	defense response to bacterium	GO:0042742	P	IEA	traceable computational prediction	AGI_LocusCode:AT5G67300|AGI_LocusCode:AT2G26330	Publication:501796011|PMID:34562334
AT1G06850	defense response to other organism	GO:0098542	P	IEA	traceable computational prediction	AGI_LocusCode:AT1G32640|AGI_LocusCode:AT1G10170|AGI_LocusCode:AT3G15210	Publication:501796011|PMID:34562334
AT1G07000	positive regulation of defense response to bacterium	GO:1900426	P	IMP	none		Publication:501752644|PMID:23170036
AT1G07050	defense response to fungus	GO:0050832	P	IEA	traceable computational prediction	AGI_LocusCode:AT5G67300	Publication:501796011|PMID:34562334
AT1G07135	defense response to bacterium	GO:0042742	P	IEA	traceable computational prediction	AGI_LocusCode:AT4G31800|AGI_LocusCode:AT5G67300	Publication:501796011|PMID:34562334
AT1G07260	negative regulation of systemic acquired resistance	GO:0010113	P	IMP	analysis of physiological response	NONE	Publication:501784720|PMID:30962291
AT1G07310	defense response	GO:0006952	P	IEA	none	InterPro:IPR044750	AnalysisReference:501756966
AT1G07360	defense response to bacterium	GO:0042742	P	IGI	double mutant analysis	AGI_LocusCode:AT4G16890	Publication:501740165|PMID:20943852
AT1G07620	defense response to bacterium	GO:0042742	P	IEA	traceable computational prediction	AGI_LocusCode:AT1G80840|AGI_LocusCode:AT4G31800	Publication:501796011|PMID:34562334
AT1G07745	positive regulation of defense response to bacterium	GO:1900426	P	IMP	analysis of physiological response	NONE	Publication:501721106|PMID:17360504
AT1G07860	defense response to other organism	GO:0098542	P	IEA	traceable computational prediction	AGI_LocusCode:AT1G01230|AGI_LocusCode:AT1G51500|AGI_LocusCode:AT1G66340|AGI_LocusCode:AT2G48070|AGI_LocusCode:AT3G05360|AGI_LocusCode:AT3G63310|AGI_LocusCode:AT4G35580|AGI_LocusCode:AT5G50440	Publication:501796011|PMID:34562334
AT1G07870	defense response to bacterium	GO:0042742	P	IEA	traceable computational prediction	AGI_LocusCode:AT5G67300	Publication:501796011|PMID:34562334
AT1G07900	defense response to other organism	GO:0098542	P	IEA	traceable computational prediction	AGI_LocusCode:AT4G31800	Publication:501796011|PMID:34562334
AT1G08030	innate immune response	GO:0045087	P	IMP	analysis of physiological response	NONE	Publication:501747401|PMID:22353039
AT1G08050	defense response to bacterium	GO:0042742	P	IEA	traceable computational prediction	AGI_LocusCode:AT5G67300	Publication:501796011|PMID:34562334
AT1G08060	defense response to bacterium	GO:0042742	P	IMP	analysis of physiological response	NONE	Publication:501781325|PMID:30238536
AT1G08315	defense response to bacterium	GO:0042742	P	IEA	traceable computational prediction	AGI_LocusCode:AT4G31800	Publication:501796011|PMID:34562334
AT1G08370	defense response	GO:0006952	P	IDA	localization of GFP/YFP fusion protein	NONE	Publication:501768533|PMID:26889008
AT1G08450	defense response to bacterium	GO:0042742	P	IMP	analysis of physiological response	NONE	Publication:501734916|PMID:19717464
AT1G08500	defense response to bacterium	GO:0042742	P	IEA	traceable computational prediction	AGI_LocusCode:AT4G31800|AGI_LocusCode:AT5G67300	Publication:501796011|PMID:34562334
AT1G08720	defense response to oomycetes	GO:0002229	P	IMP	none		Publication:501718655|PMID:16565218
AT1G08830	defense response to bacterium	GO:0042742	P	IEP	Transcript levels (e.g. RT-PCR)	NONE	Publication:501729550|PMID:19148671
AT1G08860	positive regulation of cellular defense response	GO:0010186	P	NAS	meeting abstract	NONE	Publication:501707598
AT1G08940	defense response to bacterium	GO:0042742	P	IEA	traceable computational prediction	AGI_LocusCode:AT1G80840|AGI_LocusCode:AT4G31800	Publication:501796011|PMID:34562334
AT1G09070	defense response	GO:0006952	P	IEA	none	InterPro:IPR044750	AnalysisReference:501756966
AT1G09090	defense response	GO:0006952	P	TAS	none	NONE	Publication:2499|PMID:9628030
AT1G09380	defense response to other organism	GO:0098542	P	IEA	traceable computational prediction	AGI_LocusCode:AT5G06320	Publication:501796011|PMID:34562334
AT1G09415	defense response to other organism	GO:0098542	P	IEA	traceable computational prediction	AGI_LocusCode:AT1G64280|AGI_LocusCode:AT5G45110	Publication:501796011|PMID:34562334
AT1G09750	systemic acquired resistance	GO:0009627	P	IEP	Correlation of expression with a physiological assay	NONE	Publication:501759712|PMID:24755512
AT1G09770	defense response to bacterium	GO:0042742	P	IMP	analysis of physiological response	NONE	Publication:501722483|PMID:17575050
AT1G09960	defense response	GO:0006952	P	IEA	traceable computational prediction	AGI_LocusCode:AT1G32640|AGI_LocusCode:AT1G80840|AGI_LocusCode:AT3G20770|AGI_LocusCode:AT4G31800|AGI_LocusCode:AT5G46760|AGI_LocusCode:AT5G67300	Publication:501796011|PMID:34562334
AT1G09970	innate immune response	GO:0045087	P	IMP	none		Publication:501761475|PMID:25188390
AT1G10040	defense response to bacterium	GO:0042742	P	IEA	traceable computational prediction	AGI_LocusCode:AT1G80840|AGI_LocusCode:AT4G31800	Publication:501796011|PMID:34562334
AT1G10090	defense response to bacterium	GO:0042742	P	IEA	traceable computational prediction	AGI_LocusCode:AT5G67300	Publication:501796011|PMID:34562334
AT1G10140	defense response to fungus	GO:0050832	P	IEA	traceable computational prediction	AGI_LocusCode:AT1G80840|AGI_LocusCode:AT2G38470|AGI_LocusCode:AT4G31800|AGI_LocusCode:AT5G67300	Publication:501796011|PMID:34562334
AT1G10150	defense response to other organism	GO:0098542	P	IEA	traceable computational prediction	AGI_LocusCode:AT1G32640	Publication:501796011|PMID:34562334
AT1G10170	defense response to bacterium	GO:0042742	P	IMP	analysis of physiological response	NONE	Publication:501723785|PMID:18069941
AT1G10220	defense response to bacterium	GO:0042742	P	IEA	traceable computational prediction	AGI_LocusCode:AT5G67300	Publication:501796011|PMID:34562334
AT1G10300	positive regulation of defense response to bacterium	GO:1900426	P	IMP	RNAi experiments	NONE	Publication:501776633|PMID:28835689
AT1G10410	regulation of defense response	GO:0031347	P	IEA	traceable computational prediction	AGI_LocusCode:AT1G32640|AGI_LocusCode:AT4G31800|AGI_LocusCode:AT5G67300	Publication:501796011|PMID:34562334
AT1G10417	defense response to bacterium	GO:0042742	P	IEA	traceable computational prediction	AGI_LocusCode:AT5G67300	Publication:501796011|PMID:34562334
AT1G10650	defense response to other organism	GO:0098542	P	IEA	traceable computational prediction	AGI_LocusCode:AT1G32640|AGI_LocusCode:AT5G67300	Publication:501796011|PMID:34562334
AT1G10720	defense response to other organism	GO:0098542	P	IEA	traceable computational prediction	AGI_LocusCode:AT5G67300	Publication:501796011|PMID:34562334
AT1G10920	defense response to fungus	GO:0050832	P	IMP	analysis of physiological response	NONE	Publication:501723220|PMID:17804803
AT1G11000	defense response to other organism	GO:0098542	P	IEA	traceable computational prediction	AGI_LocusCode:AT1G32640|AGI_LocusCode:AT5G67300|AGI_LocusCode:AT3G63420|AGI_LocusCode:AT4G18780|AGI_LocusCode:AT5G67330	Publication:501796011|PMID:34562334
AT1G11050	defense response to bacterium	GO:0042742	P	IEA	traceable computational prediction	AGI_LocusCode:AT5G67300	Publication:501796011|PMID:34562334
AT1G11280	innate immune response	GO:0045087	P	IBA	none	PANTHER:PTN007807250|TAIR:locus:2197729	Communication:501741973
AT1G11310	negative regulation of defense response	GO:0031348	P	IMP	analysis of physiological response	NONE	Publication:501719013|PMID:16732289
AT1G11320	defense response to fungus	GO:0050832	P	IEA	traceable computational prediction	AGI_LocusCode:AT1G80840|AGI_LocusCode:AT2G38470|AGI_LocusCode:AT4G31800|AGI_LocusCode:AT5G67300	Publication:501796011|PMID:34562334
AT1G11350	defense response to bacterium	GO:0042742	P	IMP	none		Publication:501729836|PMID:19222996
AT1G11370	defense response to bacterium	GO:0042742	P	IEA	traceable computational prediction	AGI_LocusCode:AT1G80840|AGI_LocusCode:AT4G31800	Publication:501796011|PMID:34562334
AT1G11572	defense response to other organism	GO:0098542	P	IEA	traceable computational prediction	AGI_LocusCode:AT1G32640|AGI_LocusCode:AT2G38470	Publication:501796011|PMID:34562334
AT1G11670	defense response to fungus	GO:0050832	P	IEA	traceable computational prediction	AGI_LocusCode:AT2G38470|AGI_LocusCode:AT5G67300	Publication:501796011|PMID:34562334
AT1G11925	defense response	GO:0006952	P	IEA	traceable computational prediction	AGI_LocusCode:AT1G80840|AGI_LocusCode:AT4G31800	Publication:501796011|PMID:34562334
AT1G12200	defense response to fungus	GO:0050832	P	IEP	Transcript levels (e.g. RT-PCR)	NONE	Publication:501742111|PMID:21418358
AT1G12210	defense response to other organism	GO:0098542	P	IBA	none	PANTHER:PTN002752824|TAIR:locus:2077572|UniProtKB:F7J0M6|TAIR:locus:2197409|TAIR:locus:2201996|TAIR:locus:2005517|TAIR:locus:2078012|UniProtKB:Q2R8L1|TAIR:locus:2091662|TAIR:locus:2075170|TAIR:locus:2176486	Communication:501741973
AT1G12220	defense response	GO:0006952	P	IMP	none	NONE	Publication:2227|PMID:9724691
AT1G12280	defense response	GO:0006952	P	IGI	triple mutant analysis	AGI_LocusCode:AT4G29810|AGI_LocusCode:AT4G26070	Publication:501749168|PMID:22423965
AT1G12290	defense response to other organism	GO:0098542	P	IBA	none	PANTHER:PTN002752824|TAIR:locus:2077572|UniProtKB:F7J0M6|TAIR:locus:2197409|TAIR:locus:2201996|TAIR:locus:2005517|TAIR:locus:2078012|UniProtKB:Q2R8L1|TAIR:locus:2091662|TAIR:locus:2075170|TAIR:locus:2176486	Communication:501741973
AT1G12320	regulation of defense response	GO:0031347	P	IEA	traceable computational prediction	AGI_LocusCode:AT5G67300	Publication:501796011|PMID:34562334
AT1G12660	defense response	GO:0006952	P	ISS	Sequence similarity (homologue of/most closely related to)	AGI_LocusCode:At1g72260	Publication:501727561|PMID:18674922
AT1G12663	defense response	GO:0006952	P	ISS	Sequence similarity (homologue of/most closely related to)	AGI_LocusCode:At1g72260	Publication:501727561|PMID:18674922
AT1G12750	defense response to other organism	GO:0098542	P	IEA	traceable computational prediction	AGI_LocusCode:AT5G22290	Publication:501796011|PMID:34562334
AT1G12990	defense response to bacterium	GO:0042742	P	IEA	traceable computational prediction	AGI_LocusCode:AT5G67300	Publication:501796011|PMID:34562334
AT1G13020	defense response to other organism	GO:0098542	P	IEA	traceable computational prediction	AGI_LocusCode:AT5G67300	Publication:501796011|PMID:34562334
AT1G13100	defense response to fungus	GO:0050832	P	IEA	traceable computational prediction	AGI_LocusCode:AT5G67300	Publication:501796011|PMID:34562334
AT1G13110	defense response to bacterium	GO:0042742	P	IEA	traceable computational prediction	AGI_LocusCode:AT4G31800|AGI_LocusCode:AT5G67300	Publication:501796011|PMID:34562334
AT1G13310	defense response to other organism	GO:0098542	P	IEA	traceable computational prediction	AGI_LocusCode:AT1G32640	Publication:501796011|PMID:34562334
AT1G13360	defense response to fungus	GO:0050832	P	IEA	traceable computational prediction	AGI_LocusCode:AT1G80840|AGI_LocusCode:AT4G31800|AGI_LocusCode:AT5G67300	Publication:501796011|PMID:34562334
AT1G13390	defense response to other organism	GO:0098542	P	IEA	traceable computational prediction	AGI_LocusCode:AT1G32640	Publication:501796011|PMID:34562334
AT1G13520	defense response to bacterium	GO:0042742	P	IEA	traceable computational prediction	AGI_LocusCode:AT1G80840|AGI_LocusCode:AT2G38470	Publication:501796011|PMID:34562334
AT1G13540	defense response to fungus	GO:0050832	P	IEA	traceable computational prediction	AGI_LocusCode:AT1G71930	Publication:501796011|PMID:34562334
AT1G13550	defense response to bacterium	GO:0042742	P	IEA	traceable computational prediction	AGI_LocusCode:AT2G38470	Publication:501796011|PMID:34562334
AT1G13960	negative regulation of defense response to bacterium	GO:1900425	P	IMP	none		Publication:501725094|PMID:18570649
AT1G13990	defense response to insect	GO:0002213	P	IEA	traceable computational prediction	AGI_LocusCode:AT1G32640	Publication:501796011|PMID:34562334
AT1G14200	defense response to other organism	GO:0098542	P	IEP	Transcript levels (e.g. RT-PCR)	NONE	Publication:501790043|PMID:32557679
AT1G14330	defense response to bacterium	GO:0042742	P	IEA	traceable computational prediction	AGI_LocusCode:AT2G38470|AGI_LocusCode:AT4G31800|AGI_LocusCode:AT5G67300	Publication:501796011|PMID:34562334
AT1G14340	defense response	GO:0006952	P	IEA	traceable computational prediction	AGI_LocusCode:AT1G32640|AGI_LocusCode:AT1G80840|AGI_LocusCode:AT2G38470|AGI_LocusCode:AT4G31800|AGI_LocusCode:AT5G46760|AGI_LocusCode:AT5G67300|AGI_LocusCode:AT1G67865|AGI_LocusCode:AT5G16840|AGI_LocusCode:AT5G37680	Publication:501796011|PMID:34562334
AT1G14370	positive regulation of defense response to bacterium	GO:1900426	P	IMP	none		Publication:501784585|PMID:30948526
AT1G14410	defense response	GO:0006952	P	TAS	original experiments are traceable through a review	NONE	Publication:501720224|PMID:15708347
AT1G14630	defense response to other organism	GO:0098542	P	IEA	traceable computational prediction	AGI_LocusCode:AT1G32640	Publication:501796011|PMID:34562334
AT1G14730	defense response to bacterium	GO:0042742	P	IEA	traceable computational prediction	AGI_LocusCode:AT1G80840|AGI_LocusCode:AT2G38470|AGI_LocusCode:AT4G31800|AGI_LocusCode:AT5G67300	Publication:501796011|PMID:34562334
AT1G14780	plant-type hypersensitive response	GO:0009626	P	IBA	none	PANTHER:PTN002112245|TAIR:locus:2032532|TAIR:locus:2013673	Communication:501741973
AT1G14860	defense response to fungus	GO:0050832	P	IEA	traceable computational prediction	AGI_LocusCode:AT5G67300	Publication:501796011|PMID:34562334
AT1G14880	defense response to bacterium	GO:0042742	P	IEA	traceable computational prediction	AGI_LocusCode:AT2G38470|AGI_LocusCode:AT5G67300	Publication:501796011|PMID:34562334
AT1G14930	defense response	GO:0006952	P	IEA	none	InterPro:IPR000916	AnalysisReference:501756966
AT1G14940	defense response	GO:0006952	P	IEA	none	InterPro:IPR000916	AnalysisReference:501756966
AT1G14950	defense response	GO:0006952	P	IEA	none	InterPro:IPR000916	AnalysisReference:501756966
AT1G14960	defense response	GO:0006952	P	IEA	none	InterPro:IPR000916	AnalysisReference:501756966
AT1G15010	defense response to fungus	GO:0050832	P	IEP	Transcript levels (e.g. RT-PCR)	NONE	Publication:501733636|PMID:19656045
AT1G15190	defense response to other organism	GO:0098542	P	IEA	traceable computational prediction	AGI_LocusCode:AT1G32640|AGI_LocusCode:AT5G67300	Publication:501796011|PMID:34562334
AT1G15240	defense response to bacterium	GO:0042742	P	IEA	traceable computational prediction	AGI_LocusCode:AT5G65210	Publication:501796011|PMID:34562334
AT1G15385	defense response to fungus	GO:0050832	P	IEA	traceable computational prediction	AGI_LocusCode:AT2G44950	Publication:501796011|PMID:34562334
AT1G15520	defense response to oomycetes	GO:0002229	P	IMP	none		Publication:501764119|PMID:26011556
AT1G15530	defense response to bacterium	GO:0042742	P	IMP	none		Publication:501761184|PMID:25083911
AT1G15610	defense response to fungus	GO:0050832	P	IEA	traceable computational prediction	AGI_LocusCode:AT1G45145	Publication:501796011|PMID:34562334
AT1G15640	defense response to bacterium	GO:0042742	P	IEA	traceable computational prediction	AGI_LocusCode:AT5G67300	Publication:501796011|PMID:34562334
AT1G15800	defense response to other organism	GO:0098542	P	IEA	traceable computational prediction	AGI_LocusCode:AT1G32640|AGI_LocusCode:AT5G67300	Publication:501796011|PMID:34562334
AT1G15890	defense response to other organism	GO:0098542	P	IBA	none	PANTHER:PTN002752824|TAIR:locus:2077572|UniProtKB:F7J0M6|TAIR:locus:2197409|TAIR:locus:2201996|TAIR:locus:2005517|TAIR:locus:2078012|UniProtKB:Q2R8L1|TAIR:locus:2091662|TAIR:locus:2075170|TAIR:locus:2176486	Communication:501741973
AT1G15900	defense response to other organism	GO:0098542	P	IEA	traceable computational prediction	AGI_LocusCode:AT1G80840|AGI_LocusCode:AT4G31800	Publication:501796011|PMID:34562334
AT1G16110	defense response to bacterium	GO:0042742	P	IEA	traceable computational prediction	AGI_LocusCode:AT1G80840|AGI_LocusCode:AT4G31800|AGI_LocusCode:AT5G67300	Publication:501796011|PMID:34562334
AT1G16120	defense response to other organism	GO:0098542	P	IEA	traceable computational prediction	AGI_LocusCode:AT1G32640	Publication:501796011|PMID:34562334
AT1G16130	defense response to bacterium	GO:0042742	P	IEA	traceable computational prediction	AGI_LocusCode:AT1G80840|AGI_LocusCode:AT2G38470|AGI_LocusCode:AT4G31800	Publication:501796011|PMID:34562334
AT1G16180	defense response to other organism	GO:0098542	P	IEA	traceable computational prediction	AGI_LocusCode:AT5G67300	Publication:501796011|PMID:34562334
AT1G16260	innate immune response	GO:0045087	P	IEA	traceable computational prediction	AGI_LocusCode:AT4G20380	Publication:501796011|PMID:34562334
AT1G16540	defense response to bacterium	GO:0042742	P	IMP	analysis of physiological response	NONE	Publication:501719973|PMID:16959575
AT1G16640	defense response	GO:0006952	P	IEA	traceable computational prediction	AGI_LocusCode:AT3G02150|AGI_LocusCode:AT3G47620	Publication:501796011|PMID:34562334
AT1G16930	defense response to bacterium	GO:0042742	P	IEA	traceable computational prediction	AGI_LocusCode:AT5G67300	Publication:501796011|PMID:34562334
AT1G17147	defense response to bacterium	GO:0042742	P	IEA	traceable computational prediction	AGI_LocusCode:AT1G80840|AGI_LocusCode:AT2G38470|AGI_LocusCode:AT4G31800|AGI_LocusCode:AT5G67300	Publication:501796011|PMID:34562334
AT1G17230	defense response to bacterium	GO:0042742	P	IEA	traceable computational prediction	AGI_LocusCode:AT2G19190	Publication:501796011|PMID:34562334
AT1G17250	defense response to fungus	GO:0050832	P	IMP	none		Publication:501754957|PMID:23717215
AT1G17330	defense response to bacterium	GO:0042742	P	IEA	traceable computational prediction	AGI_LocusCode:AT4G31800|AGI_LocusCode:AT5G67300	Publication:501796011|PMID:34562334
AT1G17340	defense response to bacterium	GO:0042742	P	IEA	traceable computational prediction	AGI_LocusCode:AT5G67300	Publication:501796011|PMID:34562334
AT1G17360	defense response to other organism	GO:0098542	P	IEA	traceable computational prediction	AGI_LocusCode:AT4G31800|AGI_LocusCode:AT5G67300	Publication:501796011|PMID:34562334
AT1G17380	regulation of defense response	GO:0031347	P	IBA	none	PANTHER:PTN002100906|TAIR:locus:2183921|TAIR:locus:2088530	Communication:501741973
AT1G17420	defense response	GO:0006952	P	TAS	none	NONE	Publication:501683213|PMID:9232884
AT1G17430	regulation of defense response	GO:0031347	P	IEA	traceable computational prediction	AGI_LocusCode:AT1G32640	Publication:501796011|PMID:34562334
AT1G17600	defense response	GO:0006952	P	IEA	none	InterPro:IPR044974	AnalysisReference:501756966
AT1G17615	defense response to bacterium	GO:0042742	P	IGI	'Traditional' genetic interactions (e.g.suppressors, synthetic lethals)	AGI_LocusCode:AT5G58430	Publication:501772790|PMID:25617755
AT1G17620	defense response to bacterium	GO:0042742	P	IEA	traceable computational prediction	AGI_LocusCode:AT5G67300	Publication:501796011|PMID:34562334
AT1G17750	defense response to bacterium	GO:0042742	P	IMP	analysis of physiological response	NONE	Publication:501736091|PMID:20179141
AT1G17780	defense response to fungus	GO:0050832	P	IMP	analysis of physiological response	NONE	Publication:501778383|PMID:29313416
AT1G17830	defense response to bacterium	GO:0042742	P	IEA	traceable computational prediction	AGI_LocusCode:AT4G31800	Publication:501796011|PMID:34562334
AT1G17980	negative regulation of innate immune response	GO:0045824	P	IMP	analysis of physiological response	NONE	Publication:501756491|PMID:23918356
AT1G18210	defense response to bacterium	GO:0042742	P	IEA	traceable computational prediction	AGI_LocusCode:AT5G67300|AGI_LocusCode:AT5G65210	Publication:501796011|PMID:34562334
AT1G18250	defense response	GO:0006952	P	IBA	none	PANTHER:PTN001257252|TAIR:locus:2037235|TAIR:locus:2139777|UniProtKB:P33679	Communication:501741973
AT1G18300	defense response to bacterium	GO:0042742	P	IEA	traceable computational prediction	AGI_LocusCode:AT5G67300	Publication:501796011|PMID:34562334
AT1G18350	defense response to bacterium	GO:0042742	P	IMP	Analysis of overexpression/ectopic expression phenotype	NONE	Publication:501723043|PMID:17908155
AT1G18560	defense response	GO:0006952	P	IEA	traceable computational prediction	AGI_LocusCode:AT1G80840|AGI_LocusCode:AT2G38470|AGI_LocusCode:AT4G31800|AGI_LocusCode:AT5G67300	Publication:501796011|PMID:34562334
AT1G18570	defense response by callose deposition in cell wall	GO:0052544	P	IMP	biochemical/chemical analysis	NONE	Publication:501729298|PMID:19095898
AT1G18670	defense response to bacterium	GO:0042742	P	IMP	none		Publication:501747241|PMID:22209872
AT1G18860	defense response to bacterium	GO:0042742	P	IEA	traceable computational prediction	AGI_LocusCode:AT4G31800|AGI_LocusCode:AT5G67300	Publication:501796011|PMID:34562334
AT1G18900	defense response to bacterium	GO:0042742	P	IEA	traceable computational prediction	AGI_LocusCode:AT2G38470|AGI_LocusCode:AT5G67300	Publication:501796011|PMID:34562334
AT1G19100	positive regulation of defense response to oomycetes	GO:1902290	P	IMP	none		Publication:501769265|PMID:27171361
AT1G19180	defense response to bacterium	GO:0042742	P	IMP	Analysis of overexpression/ectopic expression phenotype	NONE	Publication:501725158|PMID:18547396
AT1G19210	defense response to bacterium	GO:0042742	P	IEA	traceable computational prediction	AGI_LocusCode:AT2G38470	Publication:501796011|PMID:34562334
AT1G19230	defense response	GO:0006952	P	TAS	none	NONE	Publication:2499|PMID:9628030
AT1G19250	defense response to bacterium	GO:0042742	P	IMP	analysis of physiological response	NONE	Publication:501719589|PMID:16856982
AT1G19350	defense response to bacterium	GO:0042742	P	IMP	analysis of physiological response	NONE	Publication:501762753|PMID:25609555
AT1G19380	defense response to other organism	GO:0098542	P	IEA	traceable computational prediction	AGI_LocusCode:AT1G32640	Publication:501796011|PMID:34562334
AT1G19610	defense response	GO:0006952	P	ISS	Sequence similarity (homologue of/most closely related to)	AGI_LocusCode:At5g44420	Publication:501727561|PMID:18674922
AT1G19670	defense response to bacterium	GO:0042742	P	IMP	RNAi experiments	NONE	Publication:501714389|PMID:15598807
AT1G19980	defense response to other organism	GO:0098542	P	IEA	traceable computational prediction	AGI_LocusCode:AT5G67300|AGI_LocusCode:AT2G44950	Publication:501796011|PMID:34562334
AT1G20030	defense response	GO:0006952	P	IBA	none	PANTHER:PTN001257252|TAIR:locus:2037235|TAIR:locus:2139777|UniProtKB:P33679	Communication:501741973
AT1G20160	negative regulation of defense response to bacterium	GO:1900425	P	IMP	analysis of physiological response	NONE	Publication:501771964|PMID:27685353
AT1G20310	defense response to bacterium	GO:0042742	P	IEA	traceable computational prediction	AGI_LocusCode:AT1G80840|AGI_LocusCode:AT2G38470|AGI_LocusCode:AT4G31800|AGI_LocusCode:AT5G67300	Publication:501796011|PMID:34562334
AT1G20350	defense response to other organism	GO:0098542	P	IEA	traceable computational prediction	AGI_LocusCode:AT1G32640	Publication:501796011|PMID:34562334
AT1G20380	defense response to fungus	GO:0050832	P	IMP	phenotype of allelic variants	NONE	Publication:501778113|PMID:29272270
AT1G20440	defense response to fungus	GO:0050832	P	IEP	Transcript levels (e.g. RT-PCR)	NONE	Publication:501733636|PMID:19656045
AT1G20490	defense response to fungus	GO:0050832	P	IEA	traceable computational prediction	AGI_LocusCode:AT5G67300	Publication:501796011|PMID:34562334
AT1G20580	defense response to bacterium	GO:0042742	P	IMP	analysis of physiological response		Publication:501797172|PMID:34925413
AT1G20850	defense response to bacterium	GO:0042742	P	IMP	none		Publication:501761513|PMID:24947605
AT1G20900	negative regulation of innate immune response	GO:0045824	P	IMP	none		Publication:501739718|PMID:20738724
AT1G20990	defense response to other organism	GO:0098542	P	IEA	traceable computational prediction	AGI_LocusCode:AT5G67300	Publication:501796011|PMID:34562334
AT1G21050	defense response to fungus	GO:0050832	P	IEA	traceable computational prediction	AGI_LocusCode:AT5G67300	Publication:501796011|PMID:34562334
AT1G21080	defense response to bacterium	GO:0042742	P	IEA	traceable computational prediction	AGI_LocusCode:AT3G20770|AGI_LocusCode:AT5G67300	Publication:501796011|PMID:34562334
AT1G21240	defense response to bacterium	GO:0042742	P	IEA	traceable computational prediction	AGI_LocusCode:AT2G19190|AGI_LocusCode:AT2G43700|AGI_LocusCode:AT3G53810|AGI_LocusCode:AT3G59740|AGI_LocusCode:AT4G23210|AGI_LocusCode:AT5G01540|AGI_LocusCode:AT5G65710	Publication:501796011|PMID:34562334
AT1G21250	defense response to fungus	GO:0050832	P	IMP	analysis of physiological response	NONE	Publication:501738015|PMID:20439716
AT1G21310	defense response to bacterium	GO:0042742	P	IEA	traceable computational prediction	AGI_LocusCode:AT1G80840|AGI_LocusCode:AT2G38470|AGI_LocusCode:AT4G31800	Publication:501796011|PMID:34562334
AT1G21326	defense response to bacterium	GO:0042742	P	IEA	traceable computational prediction	AGI_LocusCode:AT1G80840|AGI_LocusCode:AT2G38470|AGI_LocusCode:AT3G20770|AGI_LocusCode:AT4G31800	Publication:501796011|PMID:34562334
AT1G21525	defense response to virus	GO:0051607	P	IEP	Transcript levels (e.g. RT-PCR)	NONE	Publication:501795040|PMID:34155657
AT1G21528	defense response to fungus	GO:0050832	P	IEA	traceable computational prediction	AGI_LocusCode:AT5G67300	Publication:501796011|PMID:34562334
AT1G21590	defense response to bacterium	GO:0042742	P	IEA	traceable computational prediction	AGI_LocusCode:AT5G67300	Publication:501796011|PMID:34562334
AT1G21670	defense response to bacterium	GO:0042742	P	IEA	traceable computational prediction	AGI_LocusCode:AT5G67300|AGI_LocusCode:AT5G65210	Publication:501796011|PMID:34562334
AT1G21830	defense response to fungus	GO:0050832	P	IEA	traceable computational prediction	AGI_LocusCode:AT1G80840|AGI_LocusCode:AT4G31800|AGI_LocusCode:AT5G67300	Publication:501796011|PMID:34562334
AT1G21850	defense response to bacterium	GO:0042742	P	IEA	traceable computational prediction	AGI_LocusCode:AT2G38470	Publication:501796011|PMID:34562334
AT1G22070	defense response to bacterium	GO:0042742	P	IMP	analysis of physiological response	NONE	Publication:501721251|PMID:17369431
AT1G22110	defense response to fungus	GO:0050832	P	IEA	traceable computational prediction	AGI_LocusCode:AT5G67300	Publication:501796011|PMID:34562334
AT1G22180	defense response to bacterium	GO:0042742	P	IEA	traceable computational prediction	AGI_LocusCode:AT1G80840|AGI_LocusCode:AT4G31800|AGI_LocusCode:AT5G67300	Publication:501796011|PMID:34562334
AT1G22400	defense response to other organism	GO:0098542	P	IEA	traceable computational prediction	AGI_LocusCode:AT1G32640|AGI_LocusCode:AT5G67300	Publication:501796011|PMID:34562334
AT1G22882	defense response to bacterium	GO:0042742	P	IDA	bioassay	NONE	Publication:501784761|PMID:31001913
AT1G22885	defense response to bacterium	GO:0042742	P	IDA	none		Publication:501784761|PMID:31001913
AT1G22890	defense response	GO:0006952	P	IDA	bioassay	NONE	Publication:501784761|PMID:31001913
AT1G22900	defense response to other organism	GO:0098542	P	IEA	traceable computational prediction	AGI_LocusCode:AT5G65210	Publication:501796011|PMID:34562334
AT1G22910	defense response to other organism	GO:0098542	P	IEA	traceable computational prediction	AGI_LocusCode:AT1G32640	Publication:501796011|PMID:34562334
AT1G22920	regulation of defense response	GO:0031347	P	IMP	analysis of physiological response	NONE	Publication:501743367|PMID:21798943
AT1G23120	defense response	GO:0006952	P	IEA	none	InterPro:IPR000916	AnalysisReference:501756966
AT1G23130	defense response	GO:0006952	P	IEA	none	InterPro:IPR000916	AnalysisReference:501756966
AT1G23710	defense response to bacterium	GO:0042742	P	IEA	traceable computational prediction	AGI_LocusCode:AT1G80840|AGI_LocusCode:AT2G38470|AGI_LocusCode:AT4G31800|AGI_LocusCode:AT5G67300	Publication:501796011|PMID:34562334
AT1G23850	defense response to other organism	GO:0098542	P	IEA	traceable computational prediction	AGI_LocusCode:AT1G32640|AGI_LocusCode:AT4G35580|AGI_LocusCode:AT5G22290	Publication:501796011|PMID:34562334
AT1G23910	defense response	GO:0006952	P	IEA	none	InterPro:IPR000916	AnalysisReference:501756966
AT1G24000	defense response	GO:0006952	P	IEA	none	InterPro:IPR000916	AnalysisReference:501756966
AT1G24010	defense response	GO:0006952	P	IEA	none	InterPro:IPR000916	AnalysisReference:501756966
AT1G24020	defense response	GO:0006952	P	IEA	none	InterPro:IPR000916	AnalysisReference:501756966
AT1G24100	defense response by callose deposition in cell wall	GO:0052544	P	IMP	biochemical/chemical analysis	NONE	Publication:501729298|PMID:19095898
AT1G24140	defense response to fungus	GO:0050832	P	IMP	analysis of physiological response		Publication:501776642|PMID:28832648
AT1G24145	defense response to other organism	GO:0098542	P	IEA	traceable computational prediction	AGI_LocusCode:AT1G32640	Publication:501796011|PMID:34562334
AT1G24150	defense response by cell wall thickening	GO:0052482	P	IGI	triple mutant analysis	NONE	Publication:501780369|PMID:29937351
AT1G24170	defense response to bacterium	GO:0042742	P	IEA	traceable computational prediction	AGI_LocusCode:AT5G67300	Publication:501796011|PMID:34562334
AT1G24430	defense response to other organism	GO:0098542	P	IEA	traceable computational prediction	AGI_LocusCode:AT1G32640	Publication:501796011|PMID:34562334
AT1G24530	defense response to fungus	GO:0050832	P	IEA	traceable computational prediction	AGI_LocusCode:AT1G80840|AGI_LocusCode:AT2G38470|AGI_LocusCode:AT4G31800|AGI_LocusCode:AT5G67300	Publication:501796011|PMID:34562334
AT1G25370	defense response	GO:0006952	P	IEA	traceable computational prediction	AGI_LocusCode:AT5G46760	Publication:501796011|PMID:34562334
AT1G25390	defense response to bacterium	GO:0042742	P	IEA	traceable computational prediction	AGI_LocusCode:AT1G80840|AGI_LocusCode:AT2G38470|AGI_LocusCode:AT4G31800|AGI_LocusCode:AT5G67300	Publication:501796011|PMID:34562334
AT1G25400	defense response to bacterium	GO:0042742	P	IEA	traceable computational prediction	AGI_LocusCode:AT1G80840|AGI_LocusCode:AT2G38470|AGI_LocusCode:AT4G31800|AGI_LocusCode:AT5G67300	Publication:501796011|PMID:34562334
AT1G25422	defense response to other organism	GO:0098542	P	IEA	traceable computational prediction	AGI_LocusCode:AT1G32640	Publication:501796011|PMID:34562334
AT1G25540	defense response to fungus	GO:0050832	P	IMP	analysis of physiological response	NONE	Publication:501733921|PMID:19671879
AT1G26190	defense response to other organism	GO:0098542	P	IMP	analysis of physiological response	NONE	Publication:501761483|PMID:25185123
AT1G26250	defense response to other organism	GO:0098542	P	IEA	traceable computational prediction	AGI_LocusCode:AT1G32640	Publication:501796011|PMID:34562334
AT1G26270	defense response to bacterium	GO:0042742	P	IEA	traceable computational prediction	AGI_LocusCode:AT3G20770|AGI_LocusCode:AT5G67300	Publication:501796011|PMID:34562334
AT1G26420	defense response to bacterium	GO:0042742	P	IEA	traceable computational prediction	AGI_LocusCode:AT1G80840|AGI_LocusCode:AT2G38470|AGI_LocusCode:AT4G31800	Publication:501796011|PMID:34562334
AT1G26630	defense response to bacterium	GO:0042742	P	IMP	none	NONE	Publication:501727323|PMID:18633122
AT1G26970	defense response to other organism	GO:0098542	P	IEA	traceable computational prediction	AGI_LocusCode:AT5G65210	Publication:501796011|PMID:34562334
AT1G27020	defense response to bacterium	GO:0042742	P	IEA	traceable computational prediction	AGI_LocusCode:AT2G38470	Publication:501796011|PMID:34562334
AT1G27100	defense response to bacterium	GO:0042742	P	IEA	traceable computational prediction	AGI_LocusCode:AT4G31800|AGI_LocusCode:AT5G67300	Publication:501796011|PMID:34562334
AT1G27130	defense response by callose deposition	GO:0052542	P	IMP	analysis of physiological response	NONE	Publication:501777618|PMID:29122987
AT1G27170	defense response	GO:0006952	P	IEA	none	InterPro:IPR044974	AnalysisReference:501756966
AT1G27180	defense response	GO:0006952	P	IEA	none	InterPro:IPR044974	AnalysisReference:501756966
AT1G27320	defense response to bacterium	GO:0042742	P	IMP	analysis of visible trait	NONE	Publication:501729603|PMID:19129491
AT1G27690	defense response	GO:0006952	P	IEA	traceable computational prediction	AGI_LocusCode:AT1G32640	Publication:501796011|PMID:34562334
AT1G27752	defense response to other organism	GO:0098542	P	IEA	traceable computational prediction	AGI_LocusCode:AT1G32640	Publication:501796011|PMID:34562334
AT1G27770	defense response to bacterium	GO:0042742	P	IEA	traceable computational prediction	AGI_LocusCode:AT1G80840|AGI_LocusCode:AT4G31800	Publication:501796011|PMID:34562334
AT1G27950	defense response to fungus	GO:0050832	P	IMP	none		Publication:501729977|PMID:19321705
AT1G28200	negative regulation of defense response	GO:0031348	P	IEA	traceable computational prediction	AGI_LocusCode:AT2G46370	Publication:501796011|PMID:34562334
AT1G28250	defense response	GO:0006952	P	IEA	traceable computational prediction	AGI_LocusCode:AT4G19030	Publication:501796011|PMID:34562334
AT1G28280	negative regulation of cellular defense response	GO:0051245	P	IMP	none		Publication:501759728|PMID:24750137
AT1G28375	defense response to bacterium	GO:0042742	P	IEA	traceable computational prediction	AGI_LocusCode:AT1G80840|AGI_LocusCode:AT2G38470|AGI_LocusCode:AT4G31800	Publication:501796011|PMID:34562334
AT1G28380	defense response by callose deposition	GO:0052542	P	IMP	analysis of visible trait	NONE	Publication:501719765|PMID:16900325
AT1G28390	defense response to bacterium	GO:0042742	P	IEA	traceable computational prediction	AGI_LocusCode:AT1G80840|AGI_LocusCode:AT2G38470|AGI_LocusCode:AT4G31800|AGI_LocusCode:AT5G67300	Publication:501796011|PMID:34562334
AT1G28520	defense response to bacterium	GO:0042742	P	IGI	none	UniProtKB:Q9SLB9	Publication:501752648|PMID:23167462
AT1G28590	defense response	GO:0006952	P	IEA	traceable computational prediction	AGI_LocusCode:AT5G46760	Publication:501796011|PMID:34562334
AT1G28600	defense response to bacterium	GO:0042742	P	IEA	traceable computational prediction	AGI_LocusCode:AT4G31800	Publication:501796011|PMID:34562334
AT1G29050	defense response to fungus	GO:0050832	P	IEA	traceable computational prediction	AGI_LocusCode:AT5G67300	Publication:501796011|PMID:34562334
AT1G29240	defense response to bacterium	GO:0042742	P	IEA	traceable computational prediction	AGI_LocusCode:AT5G67300	Publication:501796011|PMID:34562334
AT1G29340	defense response to other organism	GO:0098542	P	IMP	analysis of visible trait	NONE	Publication:501718732|PMID:16531496
AT1G29660	systemic acquired resistance	GO:0009627	P	IEP	Correlation of expression with a physiological assay	NONE	Publication:501759712|PMID:24755512
AT1G29690	plant-type hypersensitive response	GO:0009626	P	IBA	none	PANTHER:PTN002112245|TAIR:locus:2032532|TAIR:locus:2013673	Communication:501741973
AT1G30135	regulation of defense response	GO:0031347	P	IBA	none	PANTHER:PTN002100906|TAIR:locus:2183921|TAIR:locus:2088530	Communication:501741973
AT1G30190	defense response to bacterium	GO:0042742	P	IEA	traceable computational prediction	AGI_LocusCode:AT4G31800|AGI_LocusCode:AT5G67300	Publication:501796011|PMID:34562334
AT1G30360	defense response to fungus	GO:0050832	P	IEA	traceable computational prediction	AGI_LocusCode:AT5G67300	Publication:501796011|PMID:34562334
AT1G30450	defense response to bacterium	GO:0042742	P	IEA	traceable computational prediction	AGI_LocusCode:AT1G80840|AGI_LocusCode:AT4G31800	Publication:501796011|PMID:34562334
AT1G30460	positive regulation of plant-type hypersensitive response	GO:0034052	P	IMP	none		Publication:501759898|PMID:24706550
AT1G30630	defense response to other organism	GO:0098542	P	IEA	traceable computational prediction	AGI_LocusCode:AT5G67300	Publication:501796011|PMID:34562334
AT1G30660	defense response	GO:0006952	P	IEA	traceable computational prediction	AGI_LocusCode:AT4G31800	Publication:501796011|PMID:34562334
AT1G30700	defense response to bacterium	GO:0042742	P	IEA	traceable computational prediction	AGI_LocusCode:AT1G80840|AGI_LocusCode:AT2G38470|AGI_LocusCode:AT4G31800|AGI_LocusCode:AT5G67300	Publication:501796011|PMID:34562334
AT1G30720	defense response to bacterium	GO:0042742	P	IEA	traceable computational prediction	AGI_LocusCode:AT2G38470	Publication:501796011|PMID:34562334
AT1G30730	defense response to bacterium	GO:0042742	P	IEA	traceable computational prediction	AGI_LocusCode:AT2G38470	Publication:501796011|PMID:34562334
AT1G30755	defense response to bacterium	GO:0042742	P	IEA	traceable computational prediction	AGI_LocusCode:AT1G80840|AGI_LocusCode:AT4G31800	Publication:501796011|PMID:34562334
AT1G30757	defense response to bacterium	GO:0042742	P	IEA	traceable computational prediction	AGI_LocusCode:AT1G80840	Publication:501796011|PMID:34562334
AT1G30780	defense response to bacterium	GO:0042742	P	IEA	traceable computational prediction	AGI_LocusCode:AT1G80840|AGI_LocusCode:AT2G38470	Publication:501796011|PMID:34562334
AT1G30860	defense response to fungus	GO:0050832	P	IEA	traceable computational prediction	AGI_LocusCode:AT1G09770	Publication:501796011|PMID:34562334
AT1G30990	defense response	GO:0006952	P	IEA	none	InterPro:IPR000916	AnalysisReference:501756966
AT1G31130	defense response to bacterium	GO:0042742	P	IEA	traceable computational prediction	AGI_LocusCode:AT5G06320	Publication:501796011|PMID:34562334
AT1G31280	defense response to bacterium	GO:0042742	P	IMP	analysis of physiological response	NONE	Publication:501742836|PMID:21549312
AT1G31290	defense response to virus	GO:0051607	P	IDA	bioassay	NONE	Publication:501764082|PMID:26023161
AT1G31350	defense response	GO:0006952	P	IEA	traceable computational prediction	AGI_LocusCode:AT1G32640|AGI_LocusCode:AT1G80840|AGI_LocusCode:AT3G20770|AGI_LocusCode:AT4G31800|AGI_LocusCode:AT5G46760|AGI_LocusCode:AT5G67300|AGI_LocusCode:AT4G02150	Publication:501796011|PMID:34562334
AT1G31540	regulation of defense response	GO:0031347	P	IEA	traceable computational prediction	AGI_LocusCode:AT3G47620	Publication:501796011|PMID:34562334
AT1G31580	defense response	GO:0006952	P	IEP	none	NONE	Publication:4881|PMID:8018872
AT1G31770	defense response to bacterium	GO:0042742	P	IMP	none		Publication:501775095|PMID:28398838
AT1G32070	defense response to fungus	GO:0050832	P	IMP	none		Publication:501795233|PMID:34234798
AT1G32090	defense response	GO:0006952	P	IEA	traceable computational prediction	AGI_LocusCode:AT1G32640	Publication:501796011|PMID:34562334
AT1G32127	defense response to bacterium	GO:0042742	P	IEA	traceable computational prediction	AGI_LocusCode:AT1G80840|AGI_LocusCode:AT4G31800	Publication:501796011|PMID:34562334
AT1G32230	defense response to bacterium	GO:0042742	P	IMP	analysis of visible trait	NONE	Publication:5808|PMID:11041881
AT1G32460	defense response to other organism	GO:0098542	P	IEA	traceable computational prediction	AGI_LocusCode:AT1G32640	Publication:501796011|PMID:34562334
AT1G32530	defense response to bacterium	GO:0042742	P	IEA	traceable computational prediction	AGI_LocusCode:AT5G67300	Publication:501796011|PMID:34562334
AT1G32540	defense response to other organism	GO:0098542	P	IMP	none		Publication:501706011|PMID:12732715
AT1G32640	regulation of defense response to insect	GO:2000068	P	IMP	analysis of physiological response	NONE	Publication:501722779|PMID:17616737
AT1G32690	defense response to bacterium	GO:0042742	P	IEA	traceable computational prediction	AGI_LocusCode:AT3G20770|AGI_LocusCode:AT4G31800|AGI_LocusCode:AT5G67300	Publication:501796011|PMID:34562334
AT1G32910	defense response to other organism	GO:0098542	P	IEA	traceable computational prediction	AGI_LocusCode:AT1G32640	Publication:501796011|PMID:34562334
AT1G32928	defense response to bacterium	GO:0042742	P	IEA	traceable computational prediction	AGI_LocusCode:AT2G38470|AGI_LocusCode:AT5G67300	Publication:501796011|PMID:34562334
AT1G32960	induced systemic resistance	GO:0009682	P	IMP	none		Publication:501756280|PMID:23818851
AT1G32970	defense response to other organism	GO:0098542	P	IEA	traceable computational prediction	AGI_LocusCode:AT1G32640	Publication:501796011|PMID:34562334
AT1G33110	defense response to other organism	GO:0098542	P	IEA	traceable computational prediction	AGI_LocusCode:AT4G35580|AGI_LocusCode:AT5G22290	Publication:501796011|PMID:34562334
AT1G33520	defense response to bacterium	GO:0042742	P	IMP	analysis of physiological response	NONE	Publication:501718119|PMID:16271871
AT1G33560	defense response to bacterium	GO:0042742	P	IGI	triple mutant analysis	AGI_LocusCode:AT5G04720|AGI_LocusCode:AT4G33300	Publication:501745107|PMID:21911370
AT1G33970	negative regulation of defense response to bacterium	GO:1900425	P	IMP	analysis of physiological response	NONE	Publication:501780295|PMID:29958083
AT1G33980	defense response to bacterium	GO:0042742	P	IMP	none		Publication:501772082|PMID:22353561
AT1G34320	defense response to other organism	GO:0098542	P	IEA	traceable computational prediction	AGI_LocusCode:AT1G80840|AGI_LocusCode:AT2G38470|AGI_LocusCode:AT4G31800	Publication:501796011|PMID:34562334
AT1G34420	defense response to fungus	GO:0050832	P	IEA	traceable computational prediction	AGI_LocusCode:AT2G44950|AGI_LocusCode:AT4G33430|AGI_LocusCode:AT5G53060	Publication:501796011|PMID:34562334
AT1G35190	defense response to bacterium	GO:0042742	P	IEA	traceable computational prediction	AGI_LocusCode:AT2G38470	Publication:501796011|PMID:34562334
AT1G35260	defense response	GO:0006952	P	IEA	none	InterPro:IPR000916	AnalysisReference:501756966
AT1G35310	defense response	GO:0006952	P	IEA	none	InterPro:IPR000916	AnalysisReference:501756966
AT1G35537	defense response to fungus	GO:0050832	P	IDA	bioassay	NONE	Publication:501771571|PMID:27592418
AT1G36622	defense response to bacterium	GO:0042742	P	IEA	traceable computational prediction	AGI_LocusCode:AT1G80840|AGI_LocusCode:AT2G38470|AGI_LocusCode:AT4G31800	Publication:501796011|PMID:34562334
AT1G36640	defense response to bacterium	GO:0042742	P	IEA	traceable computational prediction	AGI_LocusCode:AT1G80840|AGI_LocusCode:AT4G31800	Publication:501796011|PMID:34562334
AT1G42540	defense response to fungus	GO:0050832	P	IMP	analysis of physiological response	NONE	Publication:501756732|PMID:23952652
AT1G42560	defense response	GO:0006952	P	IEA	none	InterPro:IPR004326	AnalysisReference:501756966
AT1G44020	defense response to other organism	GO:0098542	P	IEA	traceable computational prediction	AGI_LocusCode:AT1G32640	Publication:501796011|PMID:34562334
AT1G44350	regulation of systemic acquired resistance	GO:0010112	P	IEP	Transcript levels (e.g. RT-PCR)	NONE	Publication:501735943|PMID:20081042
AT1G44830	jasmonic acid and ethylene-dependent systemic resistance	GO:0009861	P	IMP	analysis of physiological response	NONE	Publication:501770966|PMID:27445230
AT1G44960	defense response	GO:0006952	P	IEA	traceable computational prediction	AGI_LocusCode:AT1G45145|AGI_LocusCode:AT5G06320|AGI_LocusCode:AT5G42980	Publication:501796011|PMID:34562334
AT1G45145	defense response to fungus	GO:0050832	P	IMP	Analysis of overexpression/ectopic expression phenotype	NONE	Publication:501751400|PMID:23087001
AT1G45201	defense response to other organism	GO:0098542	P	IEA	traceable computational prediction	AGI_LocusCode:AT1G32640	Publication:501796011|PMID:34562334
AT1G47128	defense response to fungus	GO:0050832	P	IMP	analysis of physiological response	NONE	Publication:501747144|PMID:22238602
AT1G47130	defense response to bacterium	GO:0042742	P	IEA	traceable computational prediction	AGI_LocusCode:AT1G80840|AGI_LocusCode:AT2G38470|AGI_LocusCode:AT4G31800|AGI_LocusCode:AT5G67300	Publication:501796011|PMID:34562334
AT1G47370	defense response	GO:0006952	P	IMP	none		Publication:501798967|PMID:35597242
AT1G47480	defense response to other organism	GO:0098542	P	IEA	traceable computational prediction	AGI_LocusCode:AT1G32640	Publication:501796011|PMID:34562334
AT1G48410	defense response to virus	GO:0051607	P	IDA	bioassay	NONE	Publication:501764082|PMID:26023161
AT1G48480	defense response to bacterium	GO:0042742	P	IEP	Transcript levels (e.g. RT-PCR)	NONE	Publication:501797150|PMID:34939305
AT1G48490	defense response to bacterium	GO:0042742	P	IEP	Transcript levels (e.g. RT-PCR)	NONE	Publication:501797150|PMID:34939305
AT1G48500	jasmonic acid and ethylene-dependent systemic resistance	GO:0009861	P	IMP	analysis of physiological response	NONE	Publication:501786669|PMID:31557372
AT1G48540	defense response to other organism	GO:0098542	P	IEA	traceable computational prediction	AGI_LocusCode:AT1G32640	Publication:501796011|PMID:34562334
AT1G48630	defense response to bacterium	GO:0042742	P	IEP	Transcript levels (e.g. RT-PCR)	NONE	Publication:501797150|PMID:34939305
AT1G48830	defense response to bacterium	GO:0042742	P	IEP	Protein levels (e.g. Western blots)	NONE	Publication:501805171|PMID:37823590
AT1G48960	defense response to other organism	GO:0098542	P	IEA	traceable computational prediction	AGI_LocusCode:AT5G65210	Publication:501796011|PMID:34562334
AT1G49000	defense response to bacterium	GO:0042742	P	IEA	traceable computational prediction	AGI_LocusCode:AT1G80840|AGI_LocusCode:AT2G38470|AGI_LocusCode:AT4G31800|AGI_LocusCode:AT5G67300	Publication:501796011|PMID:34562334
AT1G49040	negative regulation of innate immune response	GO:0045824	P	IMP	none		Publication:501737917|PMID:20472560
AT1G49050	defense response to fungus	GO:0050832	P	IMP	analysis of visible trait	NONE	Publication:501767708|PMID:26739014
AT1G49430	defense response to fungus	GO:0050832	P	IMP	analysis of visible trait	NONE	Publication:501721183|PMID:17396154
AT1G49450	defense response to other organism	GO:0098542	P	IEA	traceable computational prediction	AGI_LocusCode:AT1G32640|AGI_LocusCode:AT5G67300	Publication:501796011|PMID:34562334
AT1G49520	defense response to other organism	GO:0098542	P	IEA	traceable computational prediction	AGI_LocusCode:AT1G32640|AGI_LocusCode:AT5G67300	Publication:501796011|PMID:34562334
AT1G49540	positive regulation of defense response	GO:0031349	P	IMP	none		Publication:501739974|PMID:20807211
AT1G49780	defense response to other organism	GO:0098542	P	IMP	analysis of visible trait	NONE	Publication:501778533|PMID:29358080
AT1G49800	innate immune response	GO:0045087	P	IEA	none	InterPro:IPR044700	AnalysisReference:501756966
AT1G49840	defense response	GO:0006952	P	IEA	traceable computational prediction	AGI_LocusCode:AT5G67300|AGI_LocusCode:AT3G27960	Publication:501796011|PMID:34562334
AT1G50030	negative regulation of defense response to virus	GO:0050687	P	IMP	none		Publication:501764211|PMID:25979731
AT1G50180	defense response to other organism	GO:0098542	P	IBA	none	PANTHER:PTN002752824|TAIR:locus:2077572|UniProtKB:F7J0M6|TAIR:locus:2197409|TAIR:locus:2201996|TAIR:locus:2005517|TAIR:locus:2078012|UniProtKB:Q2R8L1|TAIR:locus:2091662|TAIR:locus:2075170|TAIR:locus:2176486	Communication:501741973
AT1G50560	defense response to other organism	GO:0098542	P	IEA	traceable computational prediction	AGI_LocusCode:AT1G32640	Publication:501796011|PMID:34562334
AT1G50590	defense response to bacterium	GO:0042742	P	IEA	traceable computational prediction	AGI_LocusCode:AT5G67300	Publication:501796011|PMID:34562334
AT1G50630	defense response	GO:0006952	P	IEA	traceable computational prediction	AGI_LocusCode:AT5G67300|AGI_LocusCode:AT5G65210	Publication:501796011|PMID:34562334
AT1G51090	defense response to fungus	GO:0050832	P	IEP	Transcript levels (e.g. RT-PCR)	NONE	Publication:501733636|PMID:19656045
AT1G51420	defense response to other organism	GO:0098542	P	IEA	traceable computational prediction	AGI_LocusCode:AT1G32640	Publication:501796011|PMID:34562334
AT1G51480	defense response to other organism	GO:0098542	P	IBA	none	PANTHER:PTN002752824|TAIR:locus:2077572|UniProtKB:F7J0M6|TAIR:locus:2197409|TAIR:locus:2201996|TAIR:locus:2005517|TAIR:locus:2078012|UniProtKB:Q2R8L1|TAIR:locus:2091662|TAIR:locus:2075170|TAIR:locus:2176486	Communication:501741973
AT1G51500	defense response to virus	GO:0051607	P	IMP	none		Publication:501774926|PMID:28346494
AT1G51660	defense response to other organism	GO:0098542	P	IMP	Analysis of overexpression/ectopic expression phenotype	NONE	Publication:1547411|PMID:11875555
AT1G51780	regulation of systemic acquired resistance	GO:0010112	P	IEP	Transcript levels (e.g. RT-PCR)	NONE	Publication:501735943|PMID:20081042
AT1G51790	defense response to bacterium	GO:0042742	P	IEA	traceable computational prediction	AGI_LocusCode:AT1G80840|AGI_LocusCode:AT2G38470|AGI_LocusCode:AT4G31800|AGI_LocusCode:AT4G28490	Publication:501796011|PMID:34562334
AT1G51800	defense response to oomycetes	GO:0002229	P	IMP	analysis of physiological response	NONE	Publication:501743008|PMID:21711359
AT1G51805	defense response to other organism	GO:0098542	P	IEA	traceable computational prediction	AGI_LocusCode:AT1G80840|AGI_LocusCode:AT2G38470|AGI_LocusCode:AT4G31800|AGI_LocusCode:AT5G06320	Publication:501796011|PMID:34562334
AT1G51820	defense response to bacterium	GO:0042742	P	IEA	traceable computational prediction	AGI_LocusCode:AT1G48480|AGI_LocusCode:AT3G28450|AGI_LocusCode:AT4G28490|AGI_LocusCode:AT5G06320	Publication:501796011|PMID:34562334
AT1G51830	defense response to fungus	GO:0050832	P	IEA	traceable computational prediction	AGI_LocusCode:AT1G80840	Publication:501796011|PMID:34562334
AT1G51840	defense response to fungus	GO:0050832	P	IEA	traceable computational prediction	AGI_LocusCode:AT2G38470	Publication:501796011|PMID:34562334
AT1G51860	defense response	GO:0006952	P	IEA	traceable computational prediction	AGI_LocusCode:AT4G31800|AGI_LocusCode:AT1G22920	Publication:501796011|PMID:34562334
AT1G51890	defense response to bacterium	GO:0042742	P	IEP	none		Publication:501719143|PMID:16678099
AT1G51920	defense response to bacterium	GO:0042742	P	IEA	traceable computational prediction	AGI_LocusCode:AT1G80840|AGI_LocusCode:AT2G38470|AGI_LocusCode:AT4G31800	Publication:501796011|PMID:34562334
AT1G51940	defense response	GO:0006952	P	IMP	analysis of physiological response	NONE	Publication:501759376|PMID:24639336
AT1G52030	defense response	GO:0006952	P	TAS	inferred by author, from sequence similarity	NONE	Publication:501706754|PMID:11678272
AT1G52040	defense response	GO:0006952	P	TAS	inferred by author, from sequence similarity	NONE	Publication:501706754|PMID:11678272
AT1G52100	defense response to insect	GO:0002213	P	IEA	traceable computational prediction	AGI_LocusCode:AT1G32640	Publication:501796011|PMID:34562334
AT1G52130	defense response to other organism	GO:0098542	P	IEA	traceable computational prediction	AGI_LocusCode:AT1G32640	Publication:501796011|PMID:34562334
AT1G52245	defense response	GO:0006952	P	IEA	traceable computational prediction	AGI_LocusCode:AT1G32640|AGI_LocusCode:AT5G67300|AGI_LocusCode:AT1G22920	Publication:501796011|PMID:34562334
AT1G52280	defense response to other organism	GO:0098542	P	IEA	traceable computational prediction	AGI_LocusCode:AT1G32640|AGI_LocusCode:AT4G35580|AGI_LocusCode:AT5G22290	Publication:501796011|PMID:34562334
AT1G52343	defense response to other organism	GO:0098542	P	IEA	traceable computational prediction	AGI_LocusCode:AT5G67300	Publication:501796011|PMID:34562334
AT1G52400	defense response to fungus	GO:0050832	P	IEP	Transcript levels (e.g. RT-PCR)	NONE	Publication:501733636|PMID:19656045
AT1G52410	defense response to fungus	GO:0050832	P	IEP	Transcript levels (e.g. RT-PCR)	NONE	Publication:501733636|PMID:19656045
AT1G52430	defense response to other organism	GO:0098542	P	IEA	traceable computational prediction	AGI_LocusCode:AT1G32640|AGI_LocusCode:AT5G67300	Publication:501796011|PMID:34562334
AT1G52560	defense response to fungus	GO:0050832	P	IEA	traceable computational prediction	AGI_LocusCode:AT1G71930	Publication:501796011|PMID:34562334
AT1G52565	defense response to bacterium	GO:0042742	P	IEA	traceable computational prediction	AGI_LocusCode:AT1G80840|AGI_LocusCode:AT4G31800|AGI_LocusCode:AT5G67300	Publication:501796011|PMID:34562334
AT1G52660	defense response to other organism	GO:0098542	P	IBA	none	PANTHER:PTN002752824|TAIR:locus:2077572|UniProtKB:F7J0M6|TAIR:locus:2197409|TAIR:locus:2201996|TAIR:locus:2005517|TAIR:locus:2078012|UniProtKB:Q2R8L1|TAIR:locus:2091662|TAIR:locus:2075170|TAIR:locus:2176486	Communication:501741973
AT1G52740	defense response to bacterium	GO:0042742	P	IGI	double mutant analysis	Tair:gene:2096950	Publication:501723619|PMID:17988222
AT1G52900	defense response to other organism	GO:0098542	P	IEA	traceable computational prediction	AGI_LocusCode:AT1G80840|AGI_LocusCode:AT2G38470	Publication:501796011|PMID:34562334
AT1G52940	defense response to fungus	GO:0050832	P	IMP	analysis of physiological response		Publication:501756049|PMID:23890153
AT1G53080	defense response to other organism	GO:0098542	P	IEA	traceable computational prediction	AGI_LocusCode:AT1G32640	Publication:501796011|PMID:34562334
AT1G53110	defense response to bacterium	GO:0042742	P	IEA	traceable computational prediction	AGI_LocusCode:AT1G80840|AGI_LocusCode:AT4G31800	Publication:501796011|PMID:34562334
AT1G53130	defense response to bacterium	GO:0042742	P	IMP	analysis of physiological response	NONE	Publication:501730060|PMID:19279211
AT1G53340	defense response to other organism	GO:0098542	P	IEA	traceable computational prediction	AGI_LocusCode:AT1G32640|AGI_LocusCode:AT3G20770|AGI_LocusCode:AT5G67300	Publication:501796011|PMID:34562334
AT1G53350	defense response to other organism	GO:0098542	P	IBA	none	PANTHER:PTN002752824|TAIR:locus:2077572|UniProtKB:F7J0M6|TAIR:locus:2197409|TAIR:locus:2201996|TAIR:locus:2005517|TAIR:locus:2078012|UniProtKB:Q2R8L1|TAIR:locus:2091662|TAIR:locus:2075170|TAIR:locus:2176486	Communication:501741973
AT1G53380	defense response to other organism	GO:0098542	P	IEA	traceable computational prediction	AGI_LocusCode:AT1G32640|AGI_LocusCode:AT4G31800|AGI_LocusCode:AT5G67300	Publication:501796011|PMID:34562334
AT1G53470	defense response to other organism	GO:0098542	P	IEA	traceable computational prediction	AGI_LocusCode:AT1G32640|AGI_LocusCode:AT5G67300	Publication:501796011|PMID:34562334
AT1G53560	defense response to insect	GO:0002213	P	IEA	traceable computational prediction	AGI_LocusCode:AT1G32640	Publication:501796011|PMID:34562334
AT1G53570	regulation of defense response to bacterium	GO:1900424	P	IGI	double mutant analysis	AGI_LocusCode:AT5G66850	Publication:501780075|PMID:29871986
AT1G53610	defense response to bacterium	GO:0042742	P	IEA	traceable computational prediction	AGI_LocusCode:AT1G80840|AGI_LocusCode:AT2G38470|AGI_LocusCode:AT4G31800	Publication:501796011|PMID:34562334
AT1G53625	defense response to bacterium	GO:0042742	P	IEA	traceable computational prediction	AGI_LocusCode:AT1G80840|AGI_LocusCode:AT2G38470|AGI_LocusCode:AT4G31800	Publication:501796011|PMID:34562334
AT1G53730	defense response	GO:0006952	P	IEA	traceable computational prediction	AGI_LocusCode:AT1G51800|AGI_LocusCode:AT1G72300|AGI_LocusCode:AT2G26330|AGI_LocusCode:AT3G11660|AGI_LocusCode:AT4G33430|AGI_LocusCode:AT5G06320|AGI_LocusCode:AT5G16000|AGI_LocusCode:AT5G20480|AGI_LocusCode:AT5G42980|AGI_LocusCode:AT5G46330|AGI_LocusCode:AT5G48380|AGI_LocusCode:AT5G65710	Publication:501796011|PMID:34562334
AT1G53920	defense response to fungus	GO:0050832	P	IEA	traceable computational prediction	AGI_LocusCode:AT1G80840|AGI_LocusCode:AT2G38470|AGI_LocusCode:AT4G31800	Publication:501796011|PMID:34562334
AT1G53940	defense response to bacterium	GO:0042742	P	IMP	analysis of visible trait	NONE	Publication:501729556|PMID:19146828
AT1G53990	defense response to bacterium	GO:0042742	P	IEA	traceable computational prediction	AGI_LocusCode:AT2G38470	Publication:501796011|PMID:34562334
AT1G54000	defense response to fungus	GO:0050832	P	IEA	traceable computational prediction	AGI_LocusCode:AT1G80840|AGI_LocusCode:AT2G38470|AGI_LocusCode:AT4G31800|AGI_LocusCode:AT1G71930	Publication:501796011|PMID:34562334
AT1G54010	defense response to other organism	GO:0098542	P	IEA	traceable computational prediction	AGI_LocusCode:AT1G32640	Publication:501796011|PMID:34562334
AT1G54040	defense response to bacterium	GO:0042742	P	IMP	analysis of physiological response	NONE	Publication:501721254|PMID:17369373
AT1G54320	defense response to bacterium	GO:0042742	P	IEA	traceable computational prediction	AGI_LocusCode:AT5G67300|AGI_LocusCode:AT5G06320	Publication:501796011|PMID:34562334
AT1G54470	defense response to fungus	GO:0050832	P	IMP	phenotype of allelic variants		Publication:501712435|PMID:15155873
AT1G54953	defense response to fungus	GO:0050832	P	IEA	traceable computational prediction	AGI_LocusCode:AT1G80840|AGI_LocusCode:AT4G31800	Publication:501796011|PMID:34562334
AT1G55010	defense response	GO:0006952	P	ISS	Sequence similarity (homologue of/most closely related to)	AGI_LocusCode:At5g44420	Publication:501727561|PMID:18674922
AT1G55020	defense response	GO:0006952	P	TAS	none	NONE	Publication:5260|PMID:7506426
AT1G55120	defense response	GO:0006952	P	IEA	traceable computational prediction	AGI_LocusCode:AT2G38470	Publication:501796011|PMID:34562334
AT1G55230	defense response to bacterium	GO:0042742	P	IEA	traceable computational prediction	AGI_LocusCode:AT1G80840|AGI_LocusCode:AT2G38470|AGI_LocusCode:AT4G31800|AGI_LocusCode:AT5G06320	Publication:501796011|PMID:34562334
AT1G55250	innate immune response	GO:0045087	P	IGI	'Traditional' genetic interactions (e.g.suppressors, synthetic lethals)	AGI_LocusCode:AT5G61900	Publication:501759288|PMID:24664204
AT1G55260	defense response to fungus	GO:0050832	P	IMP	none		Publication:501780952|PMID:30102837
AT1G55365	defense response	GO:0006952	P	IEA	traceable computational prediction	AGI_LocusCode:AT5G67300	Publication:501796011|PMID:34562334
AT1G55450	defense response to bacterium	GO:0042742	P	IEA	traceable computational prediction	AGI_LocusCode:AT1G80840|AGI_LocusCode:AT4G31800	Publication:501796011|PMID:34562334
AT1G55490	systemic acquired resistance	GO:0009627	P	IMP	analysis of physiological response	NONE	Publication:501705920|PMID:12668771
AT1G55840	defense response to other organism	GO:0098542	P	IEA	traceable computational prediction	AGI_LocusCode:AT1G32640|AGI_LocusCode:AT5G67300	Publication:501796011|PMID:34562334
AT1G55917	defense response to fungus	GO:0050832	P	IEA	traceable computational prediction	AGI_LocusCode:AT4G31800	Publication:501796011|PMID:34562334
AT1G56140	defense response by callose deposition	GO:0052542	P	IEP	Transcript levels (e.g. RT-PCR)	NONE	Publication:501801720|PMID:36582174
AT1G56150	defense response to bacterium	GO:0042742	P	IEA	traceable computational prediction	AGI_LocusCode:AT1G80840|AGI_LocusCode:AT4G31800	Publication:501796011|PMID:34562334
AT1G56160	induced systemic resistance, ethylene mediated signaling pathway	GO:0009866	P	IMP	none		Publication:501761034|PMID:25138267
AT1G56190	regulation of defense response to virus by host	GO:0050691	P	IMP	phenotype of allelic variants	NONE	Publication:501772325|PMID:24930633
AT1G56233	defense response	GO:0006952	P	IBA	none	PANTHER:PTN008651618|FB:FBgn0052279|FB:FBgn0052283|FB:FBgn0052274|FB:FBgn0035434|FB:FBgn0052282|FB:FBgn0283461	Communication:501741973
AT1G56240	defense response to bacterium	GO:0042742	P	IEA	traceable computational prediction	AGI_LocusCode:AT1G80840|AGI_LocusCode:AT2G38470|AGI_LocusCode:AT4G31800	Publication:501796011|PMID:34562334
AT1G56250	defense response to bacterium	GO:0042742	P	IEA	traceable computational prediction	AGI_LocusCode:AT1G80840|AGI_LocusCode:AT2G38470|AGI_LocusCode:AT4G31800	Publication:501796011|PMID:34562334
AT1G56510	defense response	GO:0006952	P	IEP	RNA-seq evidence	NONE	Publication:501786735|PMID:31568832
AT1G56520	defense response	GO:0006952	P	IEA	none	InterPro:IPR044974	AnalysisReference:501756966
AT1G56540	defense response	GO:0006952	P	IEA	none	InterPro:IPR044974	AnalysisReference:501756966
AT1G56570	defense response to fungus	GO:0050832	P	IMP	analysis of physiological response	NONE	Publication:501743199|PMID:21653783
AT1G57650	defense response	GO:0006952	P	IEA	none	InterPro:IPR044974	AnalysisReference:501756966
AT1G58150	defense response to other organism	GO:0098542	P	IEA	traceable computational prediction	AGI_LocusCode:AT5G67300	Publication:501796011|PMID:34562334
AT1G58160	defense response to virus	GO:0051607	P	IMP	phenotype of allelic variants	NONE	Publication:501747572|PMID:22307853
AT1G58225	defense response to bacterium	GO:0042742	P	IEA	traceable computational prediction	AGI_LocusCode:AT1G80840|AGI_LocusCode:AT2G38470|AGI_LocusCode:AT4G31800	Publication:501796011|PMID:34562334
AT1G58270	defense response to other organism	GO:0098542	P	IEA	traceable computational prediction	AGI_LocusCode:AT1G32640	Publication:501796011|PMID:34562334
AT1G58390	defense response to other organism	GO:0098542	P	IBA	none	PANTHER:PTN002752824|TAIR:locus:2077572|UniProtKB:F7J0M6|TAIR:locus:2197409|TAIR:locus:2201996|TAIR:locus:2005517|TAIR:locus:2078012|UniProtKB:Q2R8L1|TAIR:locus:2091662|TAIR:locus:2075170|TAIR:locus:2176486	Communication:501741973
AT1G58400	defense response to other organism	GO:0098542	P	IBA	none	PANTHER:PTN002752824|TAIR:locus:2077572|UniProtKB:F7J0M6|TAIR:locus:2197409|TAIR:locus:2201996|TAIR:locus:2005517|TAIR:locus:2078012|UniProtKB:Q2R8L1|TAIR:locus:2091662|TAIR:locus:2075170|TAIR:locus:2176486	Communication:501741973
AT1G58410	defense response to other organism	GO:0098542	P	IBA	none	PANTHER:PTN002752824|TAIR:locus:2077572|UniProtKB:F7J0M6|TAIR:locus:2197409|TAIR:locus:2201996|TAIR:locus:2005517|TAIR:locus:2078012|UniProtKB:Q2R8L1|TAIR:locus:2091662|TAIR:locus:2075170|TAIR:locus:2176486	Communication:501741973
AT1G58420	defense response	GO:0006952	P	IEP	RNA-seq evidence	NONE	Publication:501786735|PMID:31568832
AT1G58602	defense response to oomycetes	GO:0002229	P	IMP	none		Publication:501781925|PMID:30407670
AT1G58807	defense response to other organism	GO:0098542	P	IBA	none	PANTHER:PTN002752824|TAIR:locus:2077572|UniProtKB:F7J0M6|TAIR:locus:2197409|TAIR:locus:2201996|TAIR:locus:2005517|TAIR:locus:2078012|UniProtKB:Q2R8L1|TAIR:locus:2091662|TAIR:locus:2075170|TAIR:locus:2176486	Communication:501741973
AT1G58848	defense response to other organism	GO:0098542	P	IBA	none	PANTHER:PTN002752824|TAIR:locus:2077572|UniProtKB:F7J0M6|TAIR:locus:2197409|TAIR:locus:2201996|TAIR:locus:2005517|TAIR:locus:2078012|UniProtKB:Q2R8L1|TAIR:locus:2091662|TAIR:locus:2075170|TAIR:locus:2176486	Communication:501741973
AT1G59124	defense response to other organism	GO:0098542	P	IBA	none	PANTHER:PTN002752824|TAIR:locus:2077572|UniProtKB:F7J0M6|TAIR:locus:2197409|TAIR:locus:2201996|TAIR:locus:2005517|TAIR:locus:2078012|UniProtKB:Q2R8L1|TAIR:locus:2091662|TAIR:locus:2075170|TAIR:locus:2176486	Communication:501741973
AT1G59590	defense response to bacterium	GO:0042742	P	IEA	traceable computational prediction	AGI_LocusCode:AT4G31800	Publication:501796011|PMID:34562334
AT1G59620	defense response to other organism	GO:0098542	P	IBA	none	PANTHER:PTN002752824|TAIR:locus:2077572|UniProtKB:F7J0M6|TAIR:locus:2197409|TAIR:locus:2201996|TAIR:locus:2005517|TAIR:locus:2078012|UniProtKB:Q2R8L1|TAIR:locus:2091662|TAIR:locus:2075170|TAIR:locus:2176486	Communication:501741973
AT1G59710	defense response to bacterium	GO:0042742	P	IEA	traceable computational prediction	AGI_LocusCode:AT5G67300	Publication:501796011|PMID:34562334
AT1G59780	defense response to other organism	GO:0098542	P	IBA	none	PANTHER:PTN002752824|TAIR:locus:2077572|UniProtKB:F7J0M6|TAIR:locus:2197409|TAIR:locus:2201996|TAIR:locus:2005517|TAIR:locus:2078012|UniProtKB:Q2R8L1|TAIR:locus:2091662|TAIR:locus:2075170|TAIR:locus:2176486	Communication:501741973
AT1G59820	defense response to bacterium	GO:0042742	P	IMP	none		Publication:501775290|PMID:28434950
AT1G59870	defense response by callose deposition in cell wall	GO:0052544	P	IMP	biochemical/chemical analysis	NONE	Publication:501729298|PMID:19095898
AT1G59910	defense response to bacterium	GO:0042742	P	IEA	traceable computational prediction	AGI_LocusCode:AT1G80840|AGI_LocusCode:AT2G38470|AGI_LocusCode:AT4G31800|AGI_LocusCode:AT5G67300	Publication:501796011|PMID:34562334
AT1G59970	defense response to fungus	GO:0050832	P	IMP	analysis of physiological response		Publication:501776642|PMID:28832648
AT1G60260	defense response	GO:0006952	P	IEA	traceable computational prediction	AGI_LocusCode:AT1G32640|AGI_LocusCode:AT5G46760	Publication:501796011|PMID:34562334
AT1G60490	positive regulation of defense response to bacterium	GO:1900426	P	IMP	none		Publication:501788748|PMID:32117334
AT1G60670	defense response	GO:0006952	P	IEA	traceable computational prediction	AGI_LocusCode:AT4G17680	Publication:501796011|PMID:34562334
AT1G60730	defense response to bacterium	GO:0042742	P	IEA	traceable computational prediction	AGI_LocusCode:AT5G65210	Publication:501796011|PMID:34562334
AT1G61065	defense response to other organism	GO:0098542	P	IEA	traceable computational prediction	AGI_LocusCode:AT1G32640	Publication:501796011|PMID:34562334
AT1G61070	defense response	GO:0006952	P	ISS	Sequence similarity (homologue of/most closely related to)	AGI_LocusCode:At5g44420	Publication:501727561|PMID:18674922
AT1G61100	defense response to bacterium	GO:0042742	P	IEA	traceable computational prediction	AGI_LocusCode:AT5G67300	Publication:501796011|PMID:34562334
AT1G61150	defense response to other organism	GO:0098542	P	IEA	traceable computational prediction	AGI_LocusCode:AT4G31800	Publication:501796011|PMID:34562334
AT1G61180	defense response to other organism	GO:0098542	P	IBA	none	PANTHER:PTN002752824|TAIR:locus:2077572|UniProtKB:F7J0M6|TAIR:locus:2197409|TAIR:locus:2201996|TAIR:locus:2005517|TAIR:locus:2078012|UniProtKB:Q2R8L1|TAIR:locus:2091662|TAIR:locus:2075170|TAIR:locus:2176486	Communication:501741973
AT1G61190	defense response to other organism	GO:0098542	P	IBA	none	PANTHER:PTN002752824|TAIR:locus:2077572|UniProtKB:F7J0M6|TAIR:locus:2197409|TAIR:locus:2201996|TAIR:locus:2005517|TAIR:locus:2078012|UniProtKB:Q2R8L1|TAIR:locus:2091662|TAIR:locus:2075170|TAIR:locus:2176486	Communication:501741973
AT1G61260	defense response to bacterium	GO:0042742	P	IEA	traceable computational prediction	AGI_LocusCode:AT5G67300	Publication:501796011|PMID:34562334
AT1G61300	defense response to other organism	GO:0098542	P	IBA	none	PANTHER:PTN002752824|TAIR:locus:2077572|UniProtKB:F7J0M6|TAIR:locus:2197409|TAIR:locus:2201996|TAIR:locus:2005517|TAIR:locus:2078012|UniProtKB:Q2R8L1|TAIR:locus:2091662|TAIR:locus:2075170|TAIR:locus:2176486	Communication:501741973
AT1G61360	innate immune response	GO:0045087	P	IBA	none	PANTHER:PTN007807250|TAIR:locus:2197729	Communication:501741973
AT1G61370	innate immune response	GO:0045087	P	IBA	none	PANTHER:PTN007807250|TAIR:locus:2197729	Communication:501741973
AT1G61380	innate immune response	GO:0045087	P	IBA	none	PANTHER:PTN007807250|TAIR:locus:2197729	Communication:501741973
AT1G61390	innate immune response	GO:0045087	P	IBA	none	PANTHER:PTN007807250|TAIR:locus:2197729	Communication:501741973
AT1G61400	innate immune response	GO:0045087	P	IBA	none	PANTHER:PTN007807250|TAIR:locus:2197729	Communication:501741973
AT1G61420	innate immune response	GO:0045087	P	IBA	none	PANTHER:PTN007807250|TAIR:locus:2197729	Communication:501741973
AT1G61430	innate immune response	GO:0045087	P	IBA	none	PANTHER:PTN007807250|TAIR:locus:2197729	Communication:501741973
AT1G61440	innate immune response	GO:0045087	P	IBA	none	PANTHER:PTN007807250|TAIR:locus:2197729	Communication:501741973
AT1G61460	innate immune response	GO:0045087	P	IBA	none	PANTHER:PTN007807250|TAIR:locus:2197729	Communication:501741973
AT1G61475	innate immune response	GO:0045087	P	IBA	none	PANTHER:PTN007807250|TAIR:locus:2197729	Communication:501741973
AT1G61480	innate immune response	GO:0045087	P	IBA	none	PANTHER:PTN007807250|TAIR:locus:2197729	Communication:501741973
AT1G61490	innate immune response	GO:0045087	P	IBA	none	PANTHER:PTN007807250|TAIR:locus:2197729	Communication:501741973
AT1G61500	innate immune response	GO:0045087	P	IBA	none	PANTHER:PTN007807250|TAIR:locus:2197729	Communication:501741973
AT1G61550	innate immune response	GO:0045087	P	IBA	none	PANTHER:PTN007807250|TAIR:locus:2197729	Communication:501741973
AT1G61580	defense response to bacterium	GO:0042742	P	IEP	Protein levels (e.g. Western blots)	NONE	Publication:501805171|PMID:37823590
AT1G61667	defense response to other organism	GO:0098542	P	IEA	traceable computational prediction	AGI_LocusCode:AT1G32640|AGI_LocusCode:AT1G80840|AGI_LocusCode:AT2G38470|AGI_LocusCode:AT4G31800|AGI_LocusCode:AT5G67300|AGI_LocusCode:AT1G71930	Publication:501796011|PMID:34562334
AT1G61740	defense response to bacterium	GO:0042742	P	IEA	traceable computational prediction	AGI_LocusCode:AT2G38470|AGI_LocusCode:AT5G67300	Publication:501796011|PMID:34562334
AT1G61750	defense response to bacterium	GO:0042742	P	IEA	traceable computational prediction	AGI_LocusCode:AT5G67300	Publication:501796011|PMID:34562334
AT1G61760	defense response to other organism	GO:0098542	P	IEA	none	InterPro:IPR044839	AnalysisReference:501756966
AT1G61890	defense response to bacterium	GO:0042742	P	IEA	traceable computational prediction	AGI_LocusCode:AT4G31800|AGI_LocusCode:AT5G67300	Publication:501796011|PMID:34562334
AT1G62305	defense response to bacterium	GO:0042742	P	IEA	traceable computational prediction	AGI_LocusCode:AT1G80840|AGI_LocusCode:AT2G38470|AGI_LocusCode:AT4G31800	Publication:501796011|PMID:34562334
AT1G62422	defense response to bacterium	GO:0042742	P	IEA	traceable computational prediction	AGI_LocusCode:AT1G80840|AGI_LocusCode:AT4G31800	Publication:501796011|PMID:34562334
AT1G62500	defense response to fungus	GO:0050832	P	IEA	traceable computational prediction	AGI_LocusCode:AT5G67300	Publication:501796011|PMID:34562334
AT1G62630	defense response to other organism	GO:0098542	P	IBA	none	PANTHER:PTN002752824|TAIR:locus:2077572|UniProtKB:F7J0M6|TAIR:locus:2197409|TAIR:locus:2201996|TAIR:locus:2005517|TAIR:locus:2078012|UniProtKB:Q2R8L1|TAIR:locus:2091662|TAIR:locus:2075170|TAIR:locus:2176486	Communication:501741973
AT1G62790	defense response to bacterium	GO:0042742	P	IEA	traceable computational prediction	AGI_LocusCode:AT4G31800|AGI_LocusCode:AT5G65210	Publication:501796011|PMID:34562334
AT1G63090	defense response to other organism	GO:0098542	P	IEA	traceable computational prediction	AGI_LocusCode:AT1G32640	Publication:501796011|PMID:34562334
AT1G63240	defense response to other organism	GO:0098542	P	IEA	traceable computational prediction	AGI_LocusCode:AT1G32640	Publication:501796011|PMID:34562334
AT1G63350	defense response to other organism	GO:0098542	P	IBA	none	PANTHER:PTN002752824|TAIR:locus:2077572|UniProtKB:F7J0M6|TAIR:locus:2197409|TAIR:locus:2201996|TAIR:locus:2005517|TAIR:locus:2078012|UniProtKB:Q2R8L1|TAIR:locus:2091662|TAIR:locus:2075170|TAIR:locus:2176486	Communication:501741973
AT1G63360	defense response to other organism	GO:0098542	P	IBA	none	PANTHER:PTN002752824|TAIR:locus:2077572|UniProtKB:F7J0M6|TAIR:locus:2197409|TAIR:locus:2201996|TAIR:locus:2005517|TAIR:locus:2078012|UniProtKB:Q2R8L1|TAIR:locus:2091662|TAIR:locus:2075170|TAIR:locus:2176486	Communication:501741973
AT1G63390	defense response to fungus	GO:0050832	P	IEA	traceable computational prediction	AGI_LocusCode:AT5G67300	Publication:501796011|PMID:34562334
AT1G63580	defense response to other organism	GO:0098542	P	IEA	traceable computational prediction	AGI_LocusCode:AT1G32640	Publication:501796011|PMID:34562334
AT1G63720	defense response to bacterium	GO:0042742	P	IEA	traceable computational prediction	AGI_LocusCode:AT5G67300	Publication:501796011|PMID:34562334
AT1G63730	defense response	GO:0006952	P	TAS	none	NONE	Publication:1019|PMID:10559437
AT1G63750	defense response to bacterium	GO:0042742	P	IEA	traceable computational prediction	AGI_LocusCode:AT1G80840|AGI_LocusCode:AT4G31800	Publication:501796011|PMID:34562334
AT1G63830	defense response to bacterium	GO:0042742	P	IEA	traceable computational prediction	AGI_LocusCode:AT1G80840|AGI_LocusCode:AT4G31800	Publication:501796011|PMID:34562334
AT1G63860	defense response	GO:0006952	P	IEA	none	InterPro:IPR044974	AnalysisReference:501756966
AT1G63880	defense response to fungus	GO:0050832	P	IMP	analysis of physiological response	NONE	Publication:501718894|PMID:16623885
AT1G64060	defense response	GO:0006952	P	IMP	none	NONE	Publication:1546149|PMID:11756663
AT1G64065	defense response to bacterium	GO:0042742	P	IEA	traceable computational prediction	AGI_LocusCode:AT2G38470	Publication:501796011|PMID:34562334
AT1G64070	defense response to fungus	GO:0050832	P	IMP	analysis of physiological response	NONE	Publication:501718894|PMID:16623885
AT1G64140	defense response to other organism	GO:0098542	P	IEA	traceable computational prediction	AGI_LocusCode:AT1G32640	Publication:501796011|PMID:34562334
AT1G64195	defense response to fungus	GO:0050832	P	IDA	bioassay		Publication:501796031|PMID:34556705
AT1G64200	defense response	GO:0006952	P	IEA	traceable computational prediction	AGI_LocusCode:AT1G32640|AGI_LocusCode:AT5G46760|AGI_LocusCode:AT5G67300	Publication:501796011|PMID:34562334
AT1G64210	defense response to other organism	GO:0098542	P	IEA	traceable computational prediction	AGI_LocusCode:AT1G09970|AGI_LocusCode:AT1G17750|AGI_LocusCode:AT1G51890|AGI_LocusCode:AT1G74360|AGI_LocusCode:AT2G02220|AGI_LocusCode:AT2G26330|AGI_LocusCode:AT3G14840|AGI_LocusCode:AT5G46330	Publication:501796011|PMID:34562334
AT1G64280	defense response to bacterium	GO:0042742	P	IBA	none	PANTHER:PTN002925302|UniProtKB:Q9FDY4|TAIR:locus:2014200|UniProtKB:Q75HA6|TAIR:locus:2153192|TAIR:locus:2133925	Communication:501741973
AT1G64300	defense response to other organism	GO:0098542	P	IGI	triple mutant analysis	AGI_LocusCode:AT5G41730,AGI_LocusCode:AT1G01450,AGI_LocusCode:AT1G64300	Publication:501795203|PMID:33053377
AT1G64380	defense response to other organism	GO:0098542	P	IEA	traceable computational prediction	AGI_LocusCode:AT1G04400|AGI_LocusCode:AT1G32640|AGI_LocusCode:AT1G80840|AGI_LocusCode:AT4G31800|AGI_LocusCode:AT5G67300	Publication:501796011|PMID:34562334
AT1G64460	negative regulation of plant-type hypersensitive response	GO:0034051	P	IMP	analysis of visible trait		Publication:501790879|PMID:32788299
AT1G64550	defense response to bacterium	GO:0042742	P	IMP	analysis of physiological response	NONE	Publication:501745452|PMID:21998587
AT1G64590	defense response to bacterium	GO:0042742	P	IEA	traceable computational prediction	AGI_LocusCode:AT5G67300	Publication:501796011|PMID:34562334
AT1G64610	defense response to bacterium	GO:0042742	P	IEA	traceable computational prediction	AGI_LocusCode:AT5G67300	Publication:501796011|PMID:34562334
AT1G64670	defense response to fungus	GO:0050832	P	IMP	none		Publication:501720696|PMID:17257167
AT1G64700	defense response to fungus	GO:0050832	P	IEP	Transcript levels (e.g.microarray data)	NONE	Publication:501790065|PMID:32547597
AT1G64790	defense response to bacterium	GO:0042742	P	IMP	none		Publication:501736841|PMID:20360018
AT1G64900	defense response to other organism	GO:0098542	P	IEA	traceable computational prediction	AGI_LocusCode:AT1G32640|AGI_LocusCode:AT1G01230	Publication:501796011|PMID:34562334
AT1G64940	defense response to other organism	GO:0098542	P	IEA	traceable computational prediction	AGI_LocusCode:AT3G20770	Publication:501796011|PMID:34562334
AT1G65390	defense response to insect	GO:0002213	P	IDA	bioassay	NONE	Publication:501783987|PMID:30765478
AT1G65483	defense response to bacterium	GO:0042742	P	IEA	traceable computational prediction	AGI_LocusCode:AT1G80840|AGI_LocusCode:AT2G38470|AGI_LocusCode:AT4G31800	Publication:501796011|PMID:34562334
AT1G65610	defense response to bacterium	GO:0042742	P	IEA	traceable computational prediction	AGI_LocusCode:AT2G38470|AGI_LocusCode:AT4G31800	Publication:501796011|PMID:34562334
AT1G65820	defense response to other organism	GO:0098542	P	IEA	traceable computational prediction	AGI_LocusCode:AT1G32640|AGI_LocusCode:AT5G22290	Publication:501796011|PMID:34562334
AT1G65850	defense response	GO:0006952	P	IEA	none	InterPro:IPR044974	AnalysisReference:501756966
AT1G65890	defense response to insect	GO:0002213	P	IEA	traceable computational prediction	AGI_LocusCode:AT1G32640	Publication:501796011|PMID:34562334
AT1G65930	defense response to bacterium	GO:0042742	P	IMP	analysis of physiological response	NONE	Publication:501736524|PMID:20199623
AT1G66090	defense response	GO:0006952	P	IEP	RNA-seq evidence	NONE	Publication:501786735|PMID:31568832
AT1G66100	defense response	GO:0006952	P	ISS	Sequence similarity (homologue of/most closely related to)	AGI_LocusCode:At1g72260	Publication:501727561|PMID:18674922
AT1G66160	defense response to bacterium	GO:0042742	P	IEA	traceable computational prediction	AGI_LocusCode:AT1G80840|AGI_LocusCode:AT4G31800	Publication:501796011|PMID:34562334
AT1G66250	defense response to bacterium	GO:0042742	P	IEA	traceable computational prediction	AGI_LocusCode:AT5G67300	Publication:501796011|PMID:34562334
AT1G66340	defense response	GO:0006952	P	TAS	original experiments are traceable through an article	NONE	Publication:501717824|PMID:16255250
AT1G66465	defense response to bacterium	GO:0042742	P	IEA	traceable computational prediction	AGI_LocusCode:AT1G80840|AGI_LocusCode:AT2G38470	Publication:501796011|PMID:34562334
AT1G66550	defense response to fungus	GO:0050832	P	IEA	traceable computational prediction	AGI_LocusCode:AT1G80840|AGI_LocusCode:AT4G31800|AGI_LocusCode:AT5G67300	Publication:501796011|PMID:34562334
AT1G66560	defense response to other organism	GO:0098542	P	IEA	traceable computational prediction	AGI_LocusCode:AT5G22570	Publication:501796011|PMID:34562334
AT1G66700	defense response to bacterium	GO:0042742	P	IMP	none		Publication:501775078|PMID:28401908
AT1G66780	defense response to bacterium	GO:0042742	P	IEA	traceable computational prediction	AGI_LocusCode:AT1G80840|AGI_LocusCode:AT2G38470	Publication:501796011|PMID:34562334
AT1G66830	defense response to fungus	GO:0050832	P	IEA	traceable computational prediction	AGI_LocusCode:AT1G51800|AGI_LocusCode:AT2G26330|AGI_LocusCode:AT4G33430	Publication:501796011|PMID:34562334
AT1G66870	defense response	GO:0006952	P	IEA	traceable computational prediction	AGI_LocusCode:AT3G47620	Publication:501796011|PMID:34562334
AT1G66880	defense response to bacterium	GO:0042742	P	IEA	traceable computational prediction	AGI_LocusCode:AT1G80840|AGI_LocusCode:AT2G38470|AGI_LocusCode:AT4G31800|AGI_LocusCode:AT5G67300	Publication:501796011|PMID:34562334
AT1G66910	defense response to bacterium	GO:0042742	P	IEA	traceable computational prediction	AGI_LocusCode:AT1G80840|AGI_LocusCode:AT4G31800	Publication:501796011|PMID:34562334
AT1G66920	defense response to bacterium	GO:0042742	P	IEA	traceable computational prediction	AGI_LocusCode:AT2G38470|AGI_LocusCode:AT4G31800	Publication:501796011|PMID:34562334
AT1G66930	defense response	GO:0006952	P	IEA	traceable computational prediction	AGI_LocusCode:AT4G31800	Publication:501796011|PMID:34562334
AT1G66980	cellular defense response	GO:0006968	P	IDA	none		Publication:501737795|PMID:20508139
AT1G67000	defense response to other organism	GO:0098542	P	IEA	traceable computational prediction	AGI_LocusCode:AT1G32640	Publication:501796011|PMID:34562334
AT1G67060	defense response to bacterium	GO:0042742	P	IEA	traceable computational prediction	AGI_LocusCode:AT1G80840|AGI_LocusCode:AT2G38470|AGI_LocusCode:AT4G31800	Publication:501796011|PMID:34562334
AT1G67340	defense response to bacterium	GO:0042742	P	IEA	traceable computational prediction	AGI_LocusCode:AT5G67300	Publication:501796011|PMID:34562334
AT1G67520	innate immune response	GO:0045087	P	IBA	none	PANTHER:PTN005393274|TAIR:locus:2093397	Communication:501741973
AT1G67530	defense response	GO:0006952	P	IEA	traceable computational prediction	AGI_LocusCode:AT2G41060	Publication:501796011|PMID:34562334
AT1G67850	defense response to bacterium	GO:0042742	P	IEA	traceable computational prediction	AGI_LocusCode:AT1G80840|AGI_LocusCode:AT4G31800	Publication:501796011|PMID:34562334
AT1G67865	defense response to fungus	GO:0050832	P	IEP	Transcript levels (e.g. RT-PCR)	NONE	Publication:501733636|PMID:19656045
AT1G67880	defense response to bacterium	GO:0042742	P	IEA	traceable computational prediction	AGI_LocusCode:AT5G67300	Publication:501796011|PMID:34562334
AT1G67920	defense response to bacterium	GO:0042742	P	IEA	traceable computational prediction	AGI_LocusCode:AT1G80840|AGI_LocusCode:AT2G38470|AGI_LocusCode:AT4G31800|AGI_LocusCode:AT5G67300	Publication:501796011|PMID:34562334
AT1G67950	negative regulation of plant-type hypersensitive response	GO:0034051	P	IMP	analysis of physiological response	NONE	Publication:501783771|PMID:30703564
AT1G67980	innate immune response	GO:0045087	P	IEA	traceable computational prediction	AGI_LocusCode:AT4G20380	Publication:501796011|PMID:34562334
AT1G68110	defense response to fungus	GO:0050832	P	IEP	Transcript levels (e.g.microarray data)	NONE	Publication:501779159|PMID:29570675
AT1G68150	defense response	GO:0006952	P	IEA	traceable computational prediction	AGI_LocusCode:AT3G02150|AGI_LocusCode:AT3G47620	Publication:501796011|PMID:34562334
AT1G68325	defense response to bacterium	GO:0042742	P	IEA	traceable computational prediction	AGI_LocusCode:AT1G80840|AGI_LocusCode:AT4G31800	Publication:501796011|PMID:34562334
AT1G68330	defense response to bacterium	GO:0042742	P	IEA	traceable computational prediction	AGI_LocusCode:AT1G80840|AGI_LocusCode:AT4G31800|AGI_LocusCode:AT5G67300	Publication:501796011|PMID:34562334
AT1G68390	defense response to bacterium	GO:0042742	P	IEA	traceable computational prediction	AGI_LocusCode:AT1G80840|AGI_LocusCode:AT2G38470|AGI_LocusCode:AT4G31800|AGI_LocusCode:AT5G67300	Publication:501796011|PMID:34562334
AT1G68440	defense response to bacterium	GO:0042742	P	IEA	traceable computational prediction	AGI_LocusCode:AT1G80840|AGI_LocusCode:AT4G31800|AGI_LocusCode:AT5G67300	Publication:501796011|PMID:34562334
AT1G68450	defense response to bacterium	GO:0042742	P	IEA	traceable computational prediction	AGI_LocusCode:AT2G38470	Publication:501796011|PMID:34562334
AT1G68580	defense response to other organism	GO:0098542	P	IEA	traceable computational prediction	AGI_LocusCode:AT1G32640|AGI_LocusCode:AT5G67300	Publication:501796011|PMID:34562334
AT1G68620	defense response to bacterium	GO:0042742	P	IEA	traceable computational prediction	AGI_LocusCode:AT1G80840|AGI_LocusCode:AT2G38470|AGI_LocusCode:AT4G31800|AGI_LocusCode:AT5G67300	Publication:501796011|PMID:34562334
AT1G68690	defense response to bacterium	GO:0042742	P	IEA	traceable computational prediction	AGI_LocusCode:AT2G38470|AGI_LocusCode:AT4G31800	Publication:501796011|PMID:34562334
AT1G68765	defense response to Gram-negative bacterium	GO:0050829	P	IMP	analysis of physiological response	NONE	Publication:501778174|PMID:29253890
AT1G69050	defense response to other organism	GO:0098542	P	IEA	traceable computational prediction	AGI_LocusCode:AT1G32640	Publication:501796011|PMID:34562334
AT1G69150	defense response to bacterium	GO:0042742	P	IEA	traceable computational prediction	AGI_LocusCode:AT1G80840|AGI_LocusCode:AT2G38470|AGI_LocusCode:AT4G31800|AGI_LocusCode:AT5G67300	Publication:501796011|PMID:34562334
AT1G69170	defense response to bacterium	GO:0042742	P	IMP	analysis of physiological response	NONE	Publication:501753998|PMID:23516366
AT1G69220	defense response to bacterium	GO:0042742	P	IMP	none		Publication:501781241|PMID:30212650
AT1G69370	defense response to bacterium	GO:0042742	P	IEP	Transcript levels (e.g. Northerns)	NONE	Publication:1004|PMID:10564818
AT1G69430	defense response to other organism	GO:0098542	P	IEA	traceable computational prediction	AGI_LocusCode:AT5G67300|AGI_LocusCode:AT5G06320	Publication:501796011|PMID:34562334
AT1G69440	defense response to virus	GO:0051607	P	IDA	bioassay	NONE	Publication:501764082|PMID:26023161
AT1G69450	defense response to other organism	GO:0098542	P	IEA	traceable computational prediction	AGI_LocusCode:AT1G32640	Publication:501796011|PMID:34562334
AT1G69526	defense response to other organism	GO:0098542	P	IEA	traceable computational prediction	AGI_LocusCode:AT1G32640|AGI_LocusCode:AT4G31800|AGI_LocusCode:AT5G67300	Publication:501796011|PMID:34562334
AT1G69550	defense response to bacterium	GO:0042742	P	IEA	traceable computational prediction	AGI_LocusCode:AT5G65210	Publication:501796011|PMID:34562334
AT1G69610	regulation of defense response	GO:0031347	P	IEA	traceable computational prediction	AGI_LocusCode:AT1G32640	Publication:501796011|PMID:34562334
AT1G69790	defense response to bacterium	GO:0042742	P	IEA	traceable computational prediction	AGI_LocusCode:AT1G80840	Publication:501796011|PMID:34562334
AT1G69810	defense response to bacterium	GO:0042742	P	IEA	traceable computational prediction	AGI_LocusCode:AT5G67300|AGI_LocusCode:AT2G25000	Publication:501796011|PMID:34562334
AT1G69840	defense response to bacterium	GO:0042742	P	IEA	traceable computational prediction	AGI_LocusCode:AT4G26090	Publication:501796011|PMID:34562334
AT1G69940	defense response to Gram-negative bacterium	GO:0050829	P	IMP	analysis of physiological response	NONE	Publication:501757823|PMID:24367018
AT1G70090	defense response to bacterium	GO:0042742	P	IEA	traceable computational prediction	AGI_LocusCode:AT5G67300	Publication:501796011|PMID:34562334
AT1G70110	defense response to bacterium	GO:0042742	P	IBA	none	PANTHER:PTN007815081|TAIR:locus:2043909|TAIR:locus:2097533|TAIR:locus:2084375|TAIR:locus:2149780|TAIR:locus:2097493|TAIR:locus:2196608|TAIR:locus:2099941|TAIR:locus:2133239	Communication:501741973
AT1G70130	defense response to bacterium	GO:0042742	P	IBA	none	PANTHER:PTN007815081|TAIR:locus:2043909|TAIR:locus:2097533|TAIR:locus:2084375|TAIR:locus:2149780|TAIR:locus:2097493|TAIR:locus:2196608|TAIR:locus:2099941|TAIR:locus:2133239	Communication:501741973
AT1G70160	defense response to bacterium	GO:0042742	P	IEA	traceable computational prediction	AGI_LocusCode:AT5G67300	Publication:501796011|PMID:34562334
AT1G70170	defense response to fungus	GO:0050832	P	IMP	analysis of physiological response		Publication:501776642|PMID:28832648
AT1G70250	defense response to bacterium	GO:0042742	P	IEA	traceable computational prediction	AGI_LocusCode:AT1G80840|AGI_LocusCode:AT2G38470|AGI_LocusCode:AT4G31800	Publication:501796011|PMID:34562334
AT1G70260	negative regulation of defense response to bacterium	GO:1900425	P	IMP	analysis of physiological response	NONE	Publication:501766694|PMID:26484750
AT1G70420	defense response to bacterium	GO:0042742	P	IEA	traceable computational prediction	AGI_LocusCode:AT1G80840|AGI_LocusCode:AT2G38470|AGI_LocusCode:AT4G31800|AGI_LocusCode:AT5G67300	Publication:501796011|PMID:34562334
AT1G70560	defense response to bacterium	GO:0042742	P	IGI	double mutant analysis	AGI_LocusCode:AT4G24670	Publication:501746125|PMID:22181713
AT1G70590	defense response to bacterium	GO:0042742	P	IEA	traceable computational prediction	AGI_LocusCode:AT2G38470|AGI_LocusCode:AT5G67300	Publication:501796011|PMID:34562334
AT1G70610	defense response to other organism	GO:0098542	P	IEA	traceable computational prediction	AGI_LocusCode:AT1G32640|AGI_LocusCode:AT5G22290	Publication:501796011|PMID:34562334
AT1G70690	defense response to bacterium	GO:0042742	P	IEP	Transcript levels (e.g. RT-PCR)	NONE	Publication:501724161|PMID:18266921
AT1G70700	regulation of defense response	GO:0031347	P	IBA	none	PANTHER:PTN002100906|TAIR:locus:2183921|TAIR:locus:2088530	Communication:501741973
AT1G70810	defense response to other organism	GO:0098542	P	IEA	traceable computational prediction	AGI_LocusCode:AT1G32640	Publication:501796011|PMID:34562334
AT1G70830	defense response	GO:0006952	P	IEA	none	InterPro:IPR000916	AnalysisReference:501756966
AT1G70840	defense response	GO:0006952	P	IEA	none	InterPro:IPR000916	AnalysisReference:501756966
AT1G70850	defense response	GO:0006952	P	IEA	none	InterPro:IPR000916	AnalysisReference:501756966
AT1G70860	defense response	GO:0006952	P	IEA	none	InterPro:IPR000916	AnalysisReference:501756966
AT1G70870	defense response	GO:0006952	P	IEA	none	InterPro:IPR000916	AnalysisReference:501756966
AT1G70880	defense response	GO:0006952	P	IEA	none	InterPro:IPR000916	AnalysisReference:501756966
AT1G70890	defense response	GO:0006952	P	IEA	none	InterPro:IPR000916	AnalysisReference:501756966
AT1G70920	defense response to bacterium	GO:0042742	P	IEA	traceable computational prediction	AGI_LocusCode:AT1G80840|AGI_LocusCode:AT4G31800|AGI_LocusCode:AT5G65210	Publication:501796011|PMID:34562334
AT1G70990	defense response	GO:0006952	P	IEA	traceable computational prediction	AGI_LocusCode:AT1G32640|AGI_LocusCode:AT1G80840|AGI_LocusCode:AT4G31800|AGI_LocusCode:AT5G67300	Publication:501796011|PMID:34562334
AT1G71000	defense response to fungus	GO:0050832	P	IEA	traceable computational prediction	AGI_LocusCode:AT1G80840	Publication:501796011|PMID:34562334
AT1G71110	defense response to other organism	GO:0098542	P	IEA	traceable computational prediction	AGI_LocusCode:AT5G06320	Publication:501796011|PMID:34562334
AT1G71220	plant-type hypersensitive response	GO:0009626	P	IMP	mutant growth experiment with supplementation of substrates	NONE	Publication:501734792|PMID:19763087
AT1G71260	defense response	GO:0006952	P	TAS	original experiments are traceable through a review	NONE	Publication:501720224|PMID:15708347
AT1G71520	defense response to bacterium	GO:0042742	P	IEA	traceable computational prediction	AGI_LocusCode:AT1G80840|AGI_LocusCode:AT2G38470|AGI_LocusCode:AT4G31800	Publication:501796011|PMID:34562334
AT1G71860	negative regulation of defense response	GO:0031348	P	IGI	none		Publication:501735295|PMID:19789277
AT1G71930	defense response to fungus	GO:0050832	P	IMP	none		Publication:501751636|PMID:23023171
AT1G71950	defense response to other organism	GO:0098542	P	IEA	traceable computational prediction	AGI_LocusCode:AT2G43510	Publication:501796011|PMID:34562334
AT1G72240	defense response to bacterium	GO:0042742	P	IEA	traceable computational prediction	AGI_LocusCode:AT5G67300	Publication:501796011|PMID:34562334
AT1G72260	defense response	GO:0006952	P	IMP	Analysis of overexpression/ectopic expression phenotype	NONE	Publication:3323|PMID:9144959
AT1G72300	regulation of defense response	GO:0031347	P	IGI	triple mutant analysis	AGI_LocusCode:AT5G58650|AGI_LocusCode:At2g02220	Publication:501751501|PMID:23062058
AT1G72416	defense response to other organism	GO:0098542	P	IEA	traceable computational prediction	AGI_LocusCode:AT1G32640	Publication:501796011|PMID:34562334
AT1G72450	regulation of defense response	GO:0031347	P	IBA	none	PANTHER:PTN002100906|TAIR:locus:2183921|TAIR:locus:2088530	Communication:501741973
AT1G72510	defense response to other organism	GO:0098542	P	IEA	traceable computational prediction	AGI_LocusCode:AT1G32640|AGI_LocusCode:AT3G20770|AGI_LocusCode:AT5G67300	Publication:501796011|PMID:34562334
AT1G72520	defense response	GO:0006952	P	TAS	none	NONE	Publication:501683213|PMID:9232884
AT1G72790	defense response to other organism	GO:0098542	P	IEA	traceable computational prediction	AGI_LocusCode:AT1G32640|AGI_LocusCode:AT5G65210	Publication:501796011|PMID:34562334
AT1G72840	defense response	GO:0006952	P	IEA	none	InterPro:IPR044974	AnalysisReference:501756966
AT1G72850	defense response	GO:0006952	P	IEA	none	InterPro:IPR044974	AnalysisReference:501756966
AT1G72860	defense response	GO:0006952	P	IEA	none	InterPro:IPR044974	AnalysisReference:501756966
AT1G72870	defense response	GO:0006952	P	IEA	none	InterPro:IPR044974	AnalysisReference:501756966
AT1G72890	defense response	GO:0006952	P	IEA	none	InterPro:IPR044974	AnalysisReference:501756966
AT1G72900	defense response	GO:0006952	P	IEA	none	InterPro:IPR044974	AnalysisReference:501756966
AT1G72910	defense response	GO:0006952	P	IEA	none	InterPro:IPR044974	AnalysisReference:501756966
AT1G72940	defense response	GO:0006952	P	IEA	none	InterPro:IPR044974	AnalysisReference:501756966
AT1G72950	defense response	GO:0006952	P	IEA	none	InterPro:IPR044974	AnalysisReference:501756966
AT1G73050	defense response	GO:0006952	P	TAS	none	NONE	Publication:501683101|PMID:10198113
AT1G73066	defense response to other organism	GO:0098542	P	IEA	traceable computational prediction	AGI_LocusCode:AT1G32640	Publication:501796011|PMID:34562334
AT1G73080	innate immune response	GO:0045087	P	TAS	inferred by the author from a functional assay	NONE	Publication:501719382|PMID:16785433
AT1G73210	defense response to other organism	GO:0098542	P	IEA	traceable computational prediction	AGI_LocusCode:AT1G32640|AGI_LocusCode:AT5G67300	Publication:501796011|PMID:34562334
AT1G73260	defense response to bacterium	GO:0042742	P	IMP	Analysis of overexpression/ectopic expression phenotype	NONE	Publication:501735322|PMID:19825555
AT1G73325	defense response to other organism	GO:0098542	P	IEA	traceable computational prediction	AGI_LocusCode:AT1G32640	Publication:501796011|PMID:34562334
AT1G73510	defense response to other organism	GO:0098542	P	IEA	traceable computational prediction	AGI_LocusCode:AT1G32640	Publication:501796011|PMID:34562334
AT1G73540	defense response to bacterium	GO:0042742	P	IEA	traceable computational prediction	AGI_LocusCode:AT1G80840|AGI_LocusCode:AT2G38470|AGI_LocusCode:AT4G31800|AGI_LocusCode:AT5G67300	Publication:501796011|PMID:34562334
AT1G73550	defense response to bacterium	GO:0042742	P	IEA	traceable computational prediction	AGI_LocusCode:AT5G65210	Publication:501796011|PMID:34562334
AT1G73620	defense response	GO:0006952	P	IBA	none	PANTHER:PTN001257252|TAIR:locus:2037235|TAIR:locus:2139777|UniProtKB:P33679	Communication:501741973
AT1G73740	defense response to bacterium	GO:0042742	P	IEA	traceable computational prediction	AGI_LocusCode:AT5G67300	Publication:501796011|PMID:34562334
AT1G73805	defense response to bacterium	GO:0042742	P	IMP	none		Publication:501742358|PMID:20921422
AT1G73880	regulation of defense response	GO:0031347	P	IEA	traceable computational prediction	AGI_LocusCode:AT5G67300	Publication:501796011|PMID:34562334
AT1G74080	defense response to fungus	GO:0050832	P	IDA	localization of GFP/YFP fusion protein	NONE	Publication:501804891|PMID:37741284
AT1G74100	response to jasmonic acid stimulus involved in jasmonic acid and ethylene-dependent systemic resistance	GO:0032260	P	IEP	Transcript levels (e.g. Northerns)	NONE	Publication:501714798|PMID:15358770
AT1G74360	defense response to nematode	GO:0002215	P	IMP	analysis of physiological response	NONE	Publication:501775066|PMID:28406987
AT1G74370	defense response to bacterium	GO:0042742	P	IEA	traceable computational prediction	AGI_LocusCode:AT3G17210|AGI_LocusCode:AT5G06320	Publication:501796011|PMID:34562334
AT1G74420	defense response to other organism	GO:0098542	P	IEA	traceable computational prediction	AGI_LocusCode:AT1G32640	Publication:501796011|PMID:34562334
AT1G74430	defense response to fungus	GO:0050832	P	IEA	traceable computational prediction	AGI_LocusCode:AT5G67300	Publication:501796011|PMID:34562334
AT1G74710	defense response to bacterium	GO:0042742	P	IMP	analysis of physiological response	NONE	Publication:501719973|PMID:16959575
AT1G74790	defense response to fungus	GO:0050832	P	IEA	traceable computational prediction	AGI_LocusCode:AT1G80840|AGI_LocusCode:AT2G38470|AGI_LocusCode:AT4G31800|AGI_LocusCode:AT5G67300	Publication:501796011|PMID:34562334
AT1G74929	defense response to other organism	GO:0098542	P	IEA	traceable computational prediction	AGI_LocusCode:AT1G32640	Publication:501796011|PMID:34562334
AT1G74930	defense response to insect	GO:0002213	P	IEP	expression of a reporter gene	NONE	Publication:501729049|PMID:17953483
AT1G74950	regulation of defense response	GO:0031347	P	IBA	none	PANTHER:PTN002100906|TAIR:locus:2183921|TAIR:locus:2088530	Communication:501741973
AT1G75020	innate immune response	GO:0045087	P	IEA	traceable computational prediction	AGI_LocusCode:AT5G22290	Publication:501796011|PMID:34562334
AT1G75030	defense response	GO:0006952	P	IBA	none	PANTHER:PTN001257252|TAIR:locus:2037235|TAIR:locus:2139777|UniProtKB:P33679	Communication:501741973
AT1G75040	defense response	GO:0006952	P	IBA	none	PANTHER:PTN001257252|TAIR:locus:2037235|TAIR:locus:2139777|UniProtKB:P33679	Communication:501741973
AT1G75050	defense response	GO:0006952	P	IBA	none	PANTHER:PTN001257252|TAIR:locus:2037235|TAIR:locus:2139777|UniProtKB:P33679	Communication:501741973
AT1G75170	defense response to other organism	GO:0098542	P	IEA	traceable computational prediction	AGI_LocusCode:AT1G32640|AGI_LocusCode:AT5G67300	Publication:501796011|PMID:34562334
AT1G75380	defense response to fungus	GO:0050832	P	IMP	analysis of visible trait	NONE	Publication:501735668|PMID:20018603
AT1G75800	defense response	GO:0006952	P	IBA	none	PANTHER:PTN001257252|TAIR:locus:2037235|TAIR:locus:2139777|UniProtKB:P33679	Communication:501741973
AT1G75830	defense response	GO:0006952	P	ISS	Sequence similarity (homologue of/most closely related to)	AGI_LocusCode:At5g44420	Publication:501727561|PMID:18674922
AT1G76070	defense response to bacterium	GO:0042742	P	IEA	traceable computational prediction	AGI_LocusCode:AT1G80840|AGI_LocusCode:AT2G38470|AGI_LocusCode:AT3G20770|AGI_LocusCode:AT4G31800	Publication:501796011|PMID:34562334
AT1G76080	defense response to bacterium	GO:0042742	P	IMP	analysis of physiological response	NONE	Publication:501792635|PMID:33326777
AT1G76160	defense response to other organism	GO:0098542	P	IEA	traceable computational prediction	AGI_LocusCode:AT1G32640|AGI_LocusCode:AT5G67300	Publication:501796011|PMID:34562334
AT1G76220	defense response to other organism	GO:0098542	P	IEA	traceable computational prediction	AGI_LocusCode:AT5G67300	Publication:501796011|PMID:34562334
AT1G76250	defense response to other organism	GO:0098542	P	IEA	traceable computational prediction	AGI_LocusCode:AT5G67300	Publication:501796011|PMID:34562334
AT1G76300	defense response to bacterium	GO:0042742	P	IMP	analysis of visible trait		Publication:501797172|PMID:34925413
AT1G76360	defense response to bacterium	GO:0042742	P	IEA	traceable computational prediction	AGI_LocusCode:AT1G80840|AGI_LocusCode:AT4G31800|AGI_LocusCode:AT5G67300	Publication:501796011|PMID:34562334
AT1G76390	defense response to insect	GO:0002213	P	IEA	traceable computational prediction	AGI_LocusCode:AT1G32640	Publication:501796011|PMID:34562334
AT1G76640	defense response to other organism	GO:0098542	P	IEA	traceable computational prediction	AGI_LocusCode:AT1G32640	Publication:501796011|PMID:34562334
AT1G76700	defense response to bacterium	GO:0042742	P	IEA	traceable computational prediction	AGI_LocusCode:AT5G67300	Publication:501796011|PMID:34562334
AT1G76980	defense response to fungus	GO:0050832	P	IEA	traceable computational prediction	AGI_LocusCode:AT4G31800|AGI_LocusCode:AT5G67300	Publication:501796011|PMID:34562334
AT1G77145	defense response to bacterium	GO:0042742	P	IEA	traceable computational prediction	AGI_LocusCode:AT3G20770|AGI_LocusCode:AT4G31800|AGI_LocusCode:AT5G67300|AGI_LocusCode:AT5G65210	Publication:501796011|PMID:34562334
AT1G77280	defense response to other organism	GO:0098542	P	IEA	traceable computational prediction	AGI_LocusCode:AT5G67300	Publication:501796011|PMID:34562334
AT1G77300	regulation of plant-type hypersensitive response	GO:0010363	P	IMP	analysis of physiological response	NONE	Publication:501740229|PMID:20949080
AT1G77380	defense response	GO:0006952	P	IEP	RNA-seq evidence	NONE	Publication:501786735|PMID:31568832
AT1G77420	defense response	GO:0006952	P	IEA	traceable computational prediction	AGI_LocusCode:AT1G32640|AGI_LocusCode:AT5G46760|AGI_LocusCode:AT5G67300	Publication:501796011|PMID:34562334
AT1G77470	negative regulation of defense response	GO:0031348	P	IMP	analysis of physiological response	NONE	Publication:501730600|PMID:19482917
AT1G77500	defense response to bacterium	GO:0042742	P	IEA	traceable computational prediction	AGI_LocusCode:AT5G67300	Publication:501796011|PMID:34562334
AT1G77525	defense response to other organism	GO:0098542	P	IEA	traceable computational prediction	AGI_LocusCode:AT1G32640	Publication:501796011|PMID:34562334
AT1G77640	defense response to bacterium	GO:0042742	P	IEA	traceable computational prediction	AGI_LocusCode:AT3G20770|AGI_LocusCode:AT5G67300|AGI_LocusCode:AT5G65210	Publication:501796011|PMID:34562334
AT1G77700	defense response	GO:0006952	P	IBA	none	PANTHER:PTN001257252|TAIR:locus:2037235|TAIR:locus:2139777|UniProtKB:P33679	Communication:501741973
AT1G77730	defense response to other organism	GO:0098542	P	IEA	traceable computational prediction	AGI_LocusCode:AT1G32640|AGI_LocusCode:AT5G67300	Publication:501796011|PMID:34562334
AT1G77920	defense response to bacterium	GO:0042742	P	IMP	analysis of physiological response	NONE	Publication:501721251|PMID:17369431
AT1G78070	defense response to bacterium	GO:0042742	P	IEA	traceable computational prediction	AGI_LocusCode:AT1G80840|AGI_LocusCode:AT2G38470|AGI_LocusCode:AT4G31800|AGI_LocusCode:AT5G67300	Publication:501796011|PMID:34562334
AT1G78210	defense response to other organism	GO:0098542	P	IEA	traceable computational prediction	AGI_LocusCode:AT1G32640	Publication:501796011|PMID:34562334
AT1G78230	defense response to fungus	GO:0050832	P	IEA	traceable computational prediction	AGI_LocusCode:AT5G67300	Publication:501796011|PMID:34562334
AT1G78280	defense response to other organism	GO:0098542	P	IEA	traceable computational prediction	AGI_LocusCode:AT1G32640	Publication:501796011|PMID:34562334
AT1G78410	defense response to fungus	GO:0050832	P	IMP	analysis of visible trait		Publication:501779669|PMID:29727045
AT1G78460	defense response to other organism	GO:0098542	P	IEA	traceable computational prediction	AGI_LocusCode:AT5G65210	Publication:501796011|PMID:34562334
AT1G78895	defense response to other organism	GO:0098542	P	IEA	traceable computational prediction	AGI_LocusCode:AT1G32640	Publication:501796011|PMID:34562334
AT1G78920	defense response to other organism	GO:0098542	P	IEA	traceable computational prediction	AGI_LocusCode:AT5G06320|AGI_LocusCode:AT5G42000	Publication:501796011|PMID:34562334
AT1G78940	defense response to other organism	GO:0098542	P	IEA	traceable computational prediction	AGI_LocusCode:AT5G67300	Publication:501796011|PMID:34562334
AT1G79090	innate immune response	GO:0045087	P	IMP	expression of another gene in a mutant background of this gene	NONE	Publication:501762777|PMID:25603932
AT1G79160	defense response to other organism	GO:0098542	P	IEA	traceable computational prediction	AGI_LocusCode:AT1G32640|AGI_LocusCode:AT2G38470|AGI_LocusCode:AT5G67300|AGI_LocusCode:AT5G65210	Publication:501796011|PMID:34562334
AT1G79380	defense response to bacterium	GO:0042742	P	IMP	analysis of physiological response	NONE	Publication:501750649|PMID:22898498
AT1G79680	defense response	GO:0006952	P	IEP	Transcript levels (e.g. RT-PCR)	NONE	Publication:501736265|PMID:20126659
AT1G80080	defense response to fungus	GO:0050832	P	IMP	none		Publication:501770960|PMID:27446127
AT1G80110	defense response to fungus	GO:0050832	P	IEA	traceable computational prediction	AGI_LocusCode:AT5G67300	Publication:501796011|PMID:34562334
AT1G80120	defense response to other organism	GO:0098542	P	IEA	traceable computational prediction	AGI_LocusCode:AT3G43810	Publication:501796011|PMID:34562334
AT1G80240	defense response to other organism	GO:0098542	P	IEA	traceable computational prediction	AGI_LocusCode:AT1G32640	Publication:501796011|PMID:34562334
AT1G80300	defense response to fungus	GO:0050832	P	IEA	traceable computational prediction	AGI_LocusCode:AT1G80840|AGI_LocusCode:AT4G31800	Publication:501796011|PMID:34562334
AT1G80450	defense response to bacterium	GO:0042742	P	IEA	traceable computational prediction	AGI_LocusCode:AT1G80840|AGI_LocusCode:AT2G38470|AGI_LocusCode:AT4G31800	Publication:501796011|PMID:34562334
AT1G80460	defense response to bacterium	GO:0042742	P	IMP	none		Publication:501680277|PMID:11226196
AT1G80530	defense response	GO:0006952	P	IEA	traceable computational prediction	AGI_LocusCode:AT1G32640|AGI_LocusCode:AT5G67300	Publication:501796011|PMID:34562334
AT1G80600	defense response to bacterium	GO:0042742	P	IMP	RNAi experiments	NONE	Publication:501724161|PMID:18266921
AT1G80610	defense response to other organism	GO:0098542	P	IEA	traceable computational prediction	AGI_LocusCode:AT1G04400|AGI_LocusCode:AT1G32640	Publication:501796011|PMID:34562334
AT1G80680	innate immune response-activating signaling pathway	GO:0002758	P	IMP	analysis of physiological response	NONE	Publication:501715036|PMID:15772285
AT1G80840	defense response to bacterium	GO:0042742	P	IEP	Transcript levels (e.g. Northerns)	NONE	Publication:501683335|PMID:12602888
AT2G01300	defense response to bacterium	GO:0042742	P	IEA	traceable computational prediction	AGI_LocusCode:AT5G67300	Publication:501796011|PMID:34562334
AT2G01379	defense response to bacterium	GO:0042742	P	IEA	traceable computational prediction	AGI_LocusCode:AT2G38470	Publication:501796011|PMID:34562334
AT2G01520	defense response	GO:0006952	P	IEA	none	InterPro:IPR000916	AnalysisReference:501756966
AT2G01530	defense response	GO:0006952	P	IEA	none	InterPro:IPR000916	AnalysisReference:501756966
AT2G01540	defense response to other organism	GO:0098542	P	IEA	traceable computational prediction	AGI_LocusCode:AT1G32640	Publication:501796011|PMID:34562334
AT2G01650	defense response to fungus	GO:0050832	P	IMP	none		Publication:501753375|PMID:23301616
AT2G01660	defense response to bacterium	GO:0042742	P	IBA	none	PANTHER:PTN002079397|TAIR:locus:2033614	Communication:501741973
AT2G01670	defense response to bacterium	GO:0042742	P	IEA	traceable computational prediction	AGI_LocusCode:AT5G67300	Publication:501796011|PMID:34562334
AT2G01818	defense response to other organism	GO:0098542	P	IEA	traceable computational prediction	AGI_LocusCode:AT5G67300|AGI_LocusCode:AT5G65210	Publication:501796011|PMID:34562334
AT2G01830	defense response to bacterium	GO:0042742	P	IDA	localization of GUS fusion protein	NONE	Publication:501729603|PMID:19129491
AT2G02010	defense response to bacterium	GO:0042742	P	IEA	traceable computational prediction	AGI_LocusCode:AT2G38470	Publication:501796011|PMID:34562334
AT2G02100	defense response	GO:0006952	P	IBA	none	PANTHER:PTN008651618|FB:FBgn0052279|FB:FBgn0052283|FB:FBgn0052274|FB:FBgn0035434|FB:FBgn0052282|FB:FBgn0283461	Communication:501741973
AT2G02120	defense response	GO:0006952	P	IBA	none	PANTHER:PTN008651618|FB:FBgn0052279|FB:FBgn0052283|FB:FBgn0052274|FB:FBgn0035434|FB:FBgn0052282|FB:FBgn0283461	Communication:501741973
AT2G02130	defense response	GO:0006952	P	IBA	none	PANTHER:PTN008651618|FB:FBgn0052279|FB:FBgn0052283|FB:FBgn0052274|FB:FBgn0035434|FB:FBgn0052282|FB:FBgn0283461	Communication:501741973
AT2G02135	defense response	GO:0006952	P	IBA	none	PANTHER:PTN008651618|FB:FBgn0052279|FB:FBgn0052283|FB:FBgn0052274|FB:FBgn0035434|FB:FBgn0052282|FB:FBgn0283461	Communication:501741973
AT2G02140	defense response	GO:0006952	P	ISS	Sequence similarity (homologue of/most closely related to)	AGI_LocusCode:At5g44420	Publication:501727561|PMID:18674922
AT2G02147	defense response	GO:0006952	P	IBA	none	PANTHER:PTN008651618|FB:FBgn0052279|FB:FBgn0052283|FB:FBgn0052274|FB:FBgn0035434|FB:FBgn0052282|FB:FBgn0283461	Communication:501741973
AT2G02220	innate immune response	GO:0045087	P	IMP	analysis of physiological response	NONE	Publication:501747401|PMID:22353039
AT2G02310	defense response to other organism	GO:0098542	P	IEA	traceable computational prediction	AGI_LocusCode:AT1G32640	Publication:501796011|PMID:34562334
AT2G02360	defense response to bacterium	GO:0042742	P	IEA	traceable computational prediction	AGI_LocusCode:AT5G67300	Publication:501796011|PMID:34562334
AT2G02640	defense response to bacterium	GO:0042742	P	IEA	traceable computational prediction	AGI_LocusCode:AT5G67300	Publication:501796011|PMID:34562334
AT2G02680	defense response to bacterium	GO:0042742	P	IEA	traceable computational prediction	AGI_LocusCode:AT3G20770|AGI_LocusCode:AT5G67300	Publication:501796011|PMID:34562334
AT2G02740	defense response	GO:0006952	P	TAS	original experiments are traceable through a review	NONE	Publication:501720224|PMID:15708347
AT2G02800	defense response to bacterium	GO:0042742	P	IEA	traceable computational prediction	AGI_LocusCode:AT1G80840|AGI_LocusCode:AT4G31800	Publication:501796011|PMID:34562334
AT2G02870	regulation of defense response	GO:0031347	P	IEA	traceable computational prediction	AGI_LocusCode:AT5G67300	Publication:501796011|PMID:34562334
AT2G03070	defense response to fungus	GO:0050832	P	IMP	analysis of physiological response	NONE	Publication:501733921|PMID:19671879
AT2G03300	positive regulation of cellular defense response	GO:0010186	P	IMP	Analysis of overexpression/ectopic expression phenotype	NONE	Publication:501773272|PMID:27802841
AT2G03445	defense response to bacterium	GO:0042742	P	IEP	Transcript levels (e.g. RT-PCR)	NONE	Publication:501729550|PMID:19148671
AT2G03505	defense response to fungus	GO:0050832	P	IEA	traceable computational prediction	AGI_LocusCode:AT2G38470	Publication:501796011|PMID:34562334
AT2G03730	defense response to bacterium	GO:0042742	P	IEA	traceable computational prediction	AGI_LocusCode:AT5G67300	Publication:501796011|PMID:34562334
AT2G03760	defense response	GO:0006952	P	IMP	analysis of physiological response	NONE	Publication:501736801|PMID:20374532
AT2G04038	defense response	GO:0006952	P	IEA	traceable computational prediction	AGI_LocusCode:AT3G02150|AGI_LocusCode:AT3G23240|AGI_LocusCode:AT3G47620	Publication:501796011|PMID:34562334
AT2G04070	defense response to bacterium	GO:0042742	P	IEA	traceable computational prediction	AGI_LocusCode:AT1G80840	Publication:501796011|PMID:34562334
AT2G04080	defense response to bacterium	GO:0042742	P	IEA	traceable computational prediction	AGI_LocusCode:AT3G20770|AGI_LocusCode:AT5G06320	Publication:501796011|PMID:34562334
AT2G04100	defense response to fungus	GO:0050832	P	IEA	traceable computational prediction	AGI_LocusCode:AT2G38470	Publication:501796011|PMID:34562334
AT2G04495	defense response to bacterium	GO:0042742	P	IEA	traceable computational prediction	AGI_LocusCode:AT1G80840|AGI_LocusCode:AT2G38470	Publication:501796011|PMID:34562334
AT2G04515	defense response to bacterium	GO:0042742	P	IEA	traceable computational prediction	AGI_LocusCode:AT1G80840|AGI_LocusCode:AT2G38470|AGI_LocusCode:AT4G31800	Publication:501796011|PMID:34562334
AT2G04680	defense response to other organism	GO:0098542	P	IEA	traceable computational prediction	AGI_LocusCode:AT1G32640	Publication:501796011|PMID:34562334
AT2G04900	defense response to bacterium	GO:0042742	P	IEA	traceable computational prediction	AGI_LocusCode:AT4G35580	Publication:501796011|PMID:34562334
AT2G05380	defense response to bacterium	GO:0042742	P	IEA	traceable computational prediction	AGI_LocusCode:AT1G80840|AGI_LocusCode:AT4G31800	Publication:501796011|PMID:34562334
AT2G05540	defense response to other organism	GO:0098542	P	IEA	traceable computational prediction	AGI_LocusCode:AT5G67300	Publication:501796011|PMID:34562334
AT2G05810	defense response to fungus	GO:0050832	P	IEA	traceable computational prediction	AGI_LocusCode:AT5G67300	Publication:501796011|PMID:34562334
AT2G05940	defense response to bacterium	GO:0042742	P	IMP	analysis of physiological response	NONE	Publication:501742953|PMID:21320696
AT2G07000	defense response to bacterium	GO:0042742	P	IEA	traceable computational prediction	AGI_LocusCode:AT5G67300	Publication:501796011|PMID:34562334
AT2G07180	defense response to bacterium	GO:0042742	P	IEA	traceable computational prediction	AGI_LocusCode:AT2G38470|AGI_LocusCode:AT4G31800	Publication:501796011|PMID:34562334
AT2G12400	defense response to bacterium	GO:0042742	P	IEA	traceable computational prediction	AGI_LocusCode:AT5G06320	Publication:501796011|PMID:34562334
AT2G13350	defense response	GO:0006952	P	IEA	none	InterPro:IPR044750	AnalysisReference:501756966
AT2G13540	defense response to virus	GO:0051607	P	IMP	biochemical/chemical analysis	NONE	Publication:501792537|PMID:32984814
AT2G13542	defense response	GO:0006952	P	IBA	none	PANTHER:PTN008651618|FB:FBgn0052279|FB:FBgn0052283|FB:FBgn0052274|FB:FBgn0035434|FB:FBgn0052282|FB:FBgn0283461	Communication:501741973
AT2G13650	defense response	GO:0006952	P	IEP	RNA-seq evidence	NONE	Publication:501786735|PMID:31568832
AT2G13790	plant-type hypersensitive response	GO:0009626	P	IGI	double mutant analysis	AGI_LocusCode:At4g33430	Publication:501727224|PMID:18667726
AT2G13800	defense response to fungus	GO:0050832	P	IEA	traceable computational prediction	AGI_LocusCode:AT1G51800|AGI_LocusCode:AT2G26330|AGI_LocusCode:AT4G33430	Publication:501796011|PMID:34562334
AT2G13810	defense response to bacterium	GO:0042742	P	IMP	none		Publication:501711783|PMID:14729919
AT2G14290	defense response to other organism	GO:0098542	P	IEA	traceable computational prediction	AGI_LocusCode:AT1G32640	Publication:501796011|PMID:34562334
AT2G14560	defense response to fungus	GO:0050832	P	IMP	analysis of physiological response	NONE	Publication:501724328|PMID:18346188
AT2G14580	defense response to other organism	GO:0098542	P	IEP	none		Publication:501683613|PMID:12618363
AT2G14610	defense response	GO:0006952	P	TAS	none	NONE	Publication:3163|PMID:9263449
AT2G14620	defense response to fungus	GO:0050832	P	IEA	traceable computational prediction	AGI_LocusCode:AT1G71930	Publication:501796011|PMID:34562334
AT2G15010	defense response	GO:0006952	P	ISS	Sequence similarity (homologue of/most closely related to)	AGI_LocusCode:At1g72260	Publication:501727561|PMID:18674922
AT2G15042	defense response to bacterium	GO:0042742	P	IEA	traceable computational prediction	AGI_LocusCode:AT5G67300	Publication:501796011|PMID:34562334
AT2G15220	defense response to other organism	GO:0098542	P	IEA	traceable computational prediction	AGI_LocusCode:AT1G32640	Publication:501796011|PMID:34562334
AT2G15300	defense response	GO:0006952	P	IEA	traceable computational prediction	AGI_LocusCode:AT1G51800|AGI_LocusCode:AT2G26330|AGI_LocusCode:AT4G33430|AGI_LocusCode:AT5G16000|AGI_LocusCode:AT5G46330|AGI_LocusCode:AT5G65710	Publication:501796011|PMID:34562334
AT2G15695	defense response to other organism	GO:0098542	P	IEA	traceable computational prediction	AGI_LocusCode:AT5G67300	Publication:501796011|PMID:34562334
AT2G15760	defense response to bacterium	GO:0042742	P	IEA	traceable computational prediction	AGI_LocusCode:AT3G20770	Publication:501796011|PMID:34562334
AT2G15830	defense response to bacterium	GO:0042742	P	IEA	traceable computational prediction	AGI_LocusCode:AT3G20770|AGI_LocusCode:AT4G31800|AGI_LocusCode:AT5G67300	Publication:501796011|PMID:34562334
AT2G15890	defense response to fungus	GO:0050832	P	IEP	Transcript levels (e.g. RT-PCR)	NONE	Publication:501733636|PMID:19656045
AT2G16380	defense response to other organism	GO:0098542	P	IEA	traceable computational prediction	AGI_LocusCode:AT1G32640	Publication:501796011|PMID:34562334
AT2G16390	defense response to fungus	GO:0050832	P	IMP	analysis of physiological response	NONE	Publication:501747140|PMID:22242006
AT2G16660	defense response to other organism	GO:0098542	P	IEA	traceable computational prediction	AGI_LocusCode:AT1G32640|AGI_LocusCode:AT4G31800|AGI_LocusCode:AT5G67300	Publication:501796011|PMID:34562334
AT2G16760	defense response	GO:0006952	P	IEA	traceable computational prediction	AGI_LocusCode:AT1G32640	Publication:501796011|PMID:34562334
AT2G16870	defense response	GO:0006952	P	IEA	none	InterPro:IPR044974	AnalysisReference:501756966
AT2G16890	defense response to bacterium	GO:0042742	P	IEA	traceable computational prediction	AGI_LocusCode:AT1G80840	Publication:501796011|PMID:34562334
AT2G16900	defense response to fungus	GO:0050832	P	IEA	traceable computational prediction	AGI_LocusCode:AT5G67300	Publication:501796011|PMID:34562334
AT2G17060	defense response	GO:0006952	P	IEA	none	InterPro:IPR044974	AnalysisReference:501756966
AT2G17120	defense response to bacterium	GO:0042742	P	IEA	traceable computational prediction	AGI_LocusCode:AT1G80840|AGI_LocusCode:AT4G31800	Publication:501796011|PMID:34562334
AT2G17230	defense response to bacterium	GO:0042742	P	IEA	traceable computational prediction	AGI_LocusCode:AT5G65210	Publication:501796011|PMID:34562334
AT2G17520	defense response to bacterium	GO:0042742	P	IMP	none		Publication:501747369|PMID:22359644
AT2G17550	defense response to bacterium	GO:0042742	P	IEA	traceable computational prediction	AGI_LocusCode:AT4G31800|AGI_LocusCode:AT5G67300	Publication:501796011|PMID:34562334
AT2G17705	defense response to other organism	GO:0098542	P	IEA	traceable computational prediction	AGI_LocusCode:AT1G32640	Publication:501796011|PMID:34562334
AT2G17760	defense response to bacterium	GO:0042742	P	IEA	traceable computational prediction	AGI_LocusCode:AT2G38470|AGI_LocusCode:AT4G31800|AGI_LocusCode:AT5G67300	Publication:501796011|PMID:34562334
AT2G17860	defense response	GO:0006952	P	IBA	none	PANTHER:PTN001257252|TAIR:locus:2037235|TAIR:locus:2139777|UniProtKB:P33679	Communication:501741973
AT2G18090	defense response to bacterium	GO:0042742	P	IEA	traceable computational prediction	AGI_LocusCode:AT5G67300	Publication:501796011|PMID:34562334
AT2G18193	defense response to other organism	GO:0098542	P	IEA	traceable computational prediction	AGI_LocusCode:AT1G32640	Publication:501796011|PMID:34562334
AT2G18200	defense response to other organism	GO:0098542	P	IEA	traceable computational prediction	AGI_LocusCode:AT1G32640	Publication:501796011|PMID:34562334
AT2G18210	defense response to bacterium	GO:0042742	P	IEA	traceable computational prediction	AGI_LocusCode:AT5G67300	Publication:501796011|PMID:34562334
AT2G18270	defense response to fungus	GO:0050832	P	IEA	traceable computational prediction	AGI_LocusCode:AT5G67300	Publication:501796011|PMID:34562334
AT2G18300	negative regulation of innate immune response	GO:0045824	P	IMP	expression of another gene in a mutant background of this gene	NONE	Publication:501758919|PMID:24550223
AT2G18630	defense response to bacterium	GO:0042742	P	IEA	traceable computational prediction	AGI_LocusCode:AT4G31800	Publication:501796011|PMID:34562334
AT2G18660	systemic acquired resistance	GO:0009627	P	IEP	Correlation of expression with a physiological assay	NONE	Publication:501759712|PMID:24755512
AT2G18670	defense response to bacterium	GO:0042742	P	IEA	traceable computational prediction	AGI_LocusCode:AT1G80840|AGI_LocusCode:AT2G38470|AGI_LocusCode:AT4G31800|AGI_LocusCode:AT5G65210	Publication:501796011|PMID:34562334
AT2G18690	defense response to bacterium	GO:0042742	P	IEA	traceable computational prediction	AGI_LocusCode:AT1G80840|AGI_LocusCode:AT2G38470|AGI_LocusCode:AT3G20770|AGI_LocusCode:AT4G31800|AGI_LocusCode:AT5G67300	Publication:501796011|PMID:34562334
AT2G18730	defense response	GO:0006952	P	IEA	traceable computational prediction	AGI_LocusCode:AT1G32640|AGI_LocusCode:AT5G46760|AGI_LocusCode:AT5G67300|AGI_LocusCode:AT2G43790|AGI_LocusCode:AT3G27960|AGI_LocusCode:AT5G24660	Publication:501796011|PMID:34562334
AT2G18790	defense response to bacterium	GO:0042742	P	IMP	analysis of physiological response		Publication:501801269|PMID:36401805
AT2G18950	regulation of defense response	GO:0031347	P	IMP	biochemical/chemical analysis	NONE	Publication:501720501|PMID:17194769
AT2G18970	defense response to fungus	GO:0050832	P	IEA	traceable computational prediction	AGI_LocusCode:AT5G67300	Publication:501796011|PMID:34562334
AT2G19130	defense response to bacterium	GO:0042742	P	IEA	traceable computational prediction	AGI_LocusCode:AT1G80840	Publication:501796011|PMID:34562334
AT2G19190	defense response to bacterium	GO:0042742	P	IDA	bioassay	NONE	Publication:501719143|PMID:16678099
AT2G19210	defense response to bacterium	GO:0042742	P	IEA	traceable computational prediction	AGI_LocusCode:AT5G65710	Publication:501796011|PMID:34562334
AT2G19520	systemic acquired resistance	GO:0009627	P	IMP	none		Publication:501789663|PMID:32392578
AT2G19650	defense response to bacterium	GO:0042742	P	IEA	traceable computational prediction	AGI_LocusCode:AT5G67300|AGI_LocusCode:AT2G30880|AGI_LocusCode:AT3G25070	Publication:501796011|PMID:34562334
AT2G19810	defense response to fungus	GO:0050832	P	IMP	analysis of physiological response		Publication:501797487|PMID:35092410
AT2G19990	defense response to bacterium	GO:0042742	P	IEP	Transcript levels (e.g. RT-PCR)	NONE	Publication:501724138|PMID:18278441
AT2G20010	defense response to other organism	GO:0098542	P	IEA	traceable computational prediction	AGI_LocusCode:AT1G32640	Publication:501796011|PMID:34562334
AT2G20130	defense response to bacterium	GO:0042742	P	IEA	traceable computational prediction	AGI_LocusCode:AT5G67300|AGI_LocusCode:AT5G06320	Publication:501796011|PMID:34562334
AT2G20142	defense response to other organism	GO:0098542	P	IEA	traceable computational prediction	AGI_LocusCode:AT1G32640	Publication:501796011|PMID:34562334
AT2G20310	defense response to bacterium	GO:0042742	P	IMP	Analysis of overexpression/ectopic expression phenotype	NONE	Publication:501722634|PMID:15722472
AT2G20350	defense response to bacterium	GO:0042742	P	IEA	traceable computational prediction	AGI_LocusCode:AT4G31800	Publication:501796011|PMID:34562334
AT2G20562	defense response to bacterium	GO:0042742	P	IEA	traceable computational prediction	AGI_LocusCode:AT2G38470|AGI_LocusCode:AT5G67300	Publication:501796011|PMID:34562334
AT2G20580	innate immune response	GO:0045087	P	IMP	none		Publication:501749000|PMID:22577987
AT2G20610	defense response to fungus	GO:0050832	P	IDA	bioassay	NONE	Publication:501789005|PMID:32213638
AT2G20780	defense response to bacterium	GO:0042742	P	IEA	traceable computational prediction	AGI_LocusCode:AT1G80840|AGI_LocusCode:AT4G31800	Publication:501796011|PMID:34562334
AT2G20835	defense response to other organism	GO:0098542	P	IEA	traceable computational prediction	AGI_LocusCode:AT5G67300	Publication:501796011|PMID:34562334
AT2G20850	innate immune response	GO:0045087	P	IEA	traceable computational prediction	AGI_LocusCode:AT5G20480	Publication:501796011|PMID:34562334
AT2G20890	defense response to Gram-negative bacterium	GO:0050829	P	IMP	analysis of physiological response	NONE	Publication:501735440|PMID:19915014
AT2G20900	defense response to bacterium	GO:0042742	P	IEA	traceable computational prediction	AGI_LocusCode:AT5G67300	Publication:501796011|PMID:34562334
AT2G20950	defense response to bacterium	GO:0042742	P	IEA	traceable computational prediction	AGI_LocusCode:AT4G31800	Publication:501796011|PMID:34562334
AT2G20960	defense response to bacterium	GO:0042742	P	IEA	traceable computational prediction	AGI_LocusCode:AT1G80840|AGI_LocusCode:AT5G67300	Publication:501796011|PMID:34562334
AT2G21120	defense response to virus	GO:0051607	P	IGI	'Traditional' genetic interactions (e.g.suppressors, synthetic lethals)	AGI_LocusCode:AT4G38730	Publication:501777868|PMID:29184028
AT2G21500	defense response to bacterium	GO:0042742	P	IEA	traceable computational prediction	AGI_LocusCode:AT2G38470	Publication:501796011|PMID:34562334
AT2G21510	defense response to bacterium	GO:0042742	P	IEA	traceable computational prediction	AGI_LocusCode:AT5G67300	Publication:501796011|PMID:34562334
AT2G21520	defense response to fungus	GO:0050832	P	IEA	traceable computational prediction	AGI_LocusCode:AT5G67300	Publication:501796011|PMID:34562334
AT2G21660	innate immune response	GO:0045087	P	IMP	analysis of visible trait	NONE	Publication:501725085|PMID:18573194
AT2G21780	defense response to other organism	GO:0098542	P	IEA	traceable computational prediction	AGI_LocusCode:AT1G32640	Publication:501796011|PMID:34562334
AT2G21900	defense response to other organism	GO:0098542	P	IEA	traceable computational prediction	AGI_LocusCode:AT1G32640	Publication:501796011|PMID:34562334
AT2G21910	defense response to bacterium	GO:0042742	P	IEA	traceable computational prediction	AGI_LocusCode:AT1G80840|AGI_LocusCode:AT4G31800	Publication:501796011|PMID:34562334
AT2G22000	innate immune response	GO:0045087	P	IEA	none	InterPro:IPR035176	AnalysisReference:501756966
AT2G22121	defense response	GO:0006952	P	IEA	traceable computational prediction	AGI_LocusCode:AT1G32640	Publication:501796011|PMID:34562334
AT2G22170	defense response to other organism	GO:0098542	P	IEA	traceable computational prediction	AGI_LocusCode:AT1G32640	Publication:501796011|PMID:34562334
AT2G22200	defense response to other organism	GO:0098542	P	IEA	traceable computational prediction	AGI_LocusCode:AT1G32640|AGI_LocusCode:AT5G67300	Publication:501796011|PMID:34562334
AT2G22240	defense response to bacterium	GO:0042742	P	IMP	analysis of physiological response	NONE	Publication:501727287|PMID:18643983
AT2G22300	defense response to bacterium	GO:0042742	P	IMP	analysis of visible trait	NONE	Publication:501724056|PMID:18298954
AT2G22330	defense response	GO:0006952	P	IMP	analysis of visible trait	NONE	Publication:501735644|PMID:20023151
AT2G22370	regulation of defense response to fungus	GO:1900150	P	IMP	analysis of physiological response	NONE	Publication:501775263|PMID:28441405
AT2G22426	defense response to bacterium	GO:0042742	P	IEA	traceable computational prediction	AGI_LocusCode:AT1G80840|AGI_LocusCode:AT2G38470|AGI_LocusCode:AT4G31800|AGI_LocusCode:AT5G67300	Publication:501796011|PMID:34562334
AT2G22470	defense response to bacterium	GO:0042742	P	IEA	traceable computational prediction	AGI_LocusCode:AT2G38470|AGI_LocusCode:AT4G31800|AGI_LocusCode:AT5G67300	Publication:501796011|PMID:34562334
AT2G22510	defense response to insect	GO:0002213	P	IEA	traceable computational prediction	AGI_LocusCode:AT1G32640	Publication:501796011|PMID:34562334
AT2G22790	defense response to bacterium	GO:0042742	P	IEA	traceable computational prediction	AGI_LocusCode:AT5G67300	Publication:501796011|PMID:34562334
AT2G22800	defense response to other organism	GO:0098542	P	IEA	traceable computational prediction	AGI_LocusCode:AT5G67300	Publication:501796011|PMID:34562334
AT2G22860	defense response to fungus	GO:0050832	P	IEA	traceable computational prediction	AGI_LocusCode:AT5G67300	Publication:501796011|PMID:34562334
AT2G22941	defense response	GO:0006952	P	IBA	none	PANTHER:PTN008651618|FB:FBgn0052279|FB:FBgn0052283|FB:FBgn0052274|FB:FBgn0035434|FB:FBgn0052282|FB:FBgn0283461	Communication:501741973
AT2G23120	defense response to other organism	GO:0098542	P	IEA	traceable computational prediction	AGI_LocusCode:AT1G32640	Publication:501796011|PMID:34562334
AT2G23150	defense response to bacterium	GO:0042742	P	IMP	analysis of physiological response	NONE	Publication:501729634|PMID:19121106
AT2G23270	defense response to other organism	GO:0098542	P	IEP	Transcript levels (e.g. RT-PCR)	NONE	Publication:501787084|PMID:31665431
AT2G23320	defense response to bacterium	GO:0042742	P	IEA	traceable computational prediction	AGI_LocusCode:AT1G80840|AGI_LocusCode:AT2G38470|AGI_LocusCode:AT4G31800	Publication:501796011|PMID:34562334
AT2G23321	defense response to bacterium	GO:0042742	P	IEA	traceable computational prediction	AGI_LocusCode:AT1G80840|AGI_LocusCode:AT4G31800|AGI_LocusCode:AT5G67300	Publication:501796011|PMID:34562334
AT2G23450	defense response to bacterium	GO:0042742	P	IEA	traceable computational prediction	AGI_LocusCode:AT1G80840|AGI_LocusCode:AT5G67300	Publication:501796011|PMID:34562334
AT2G23560	systemic acquired resistance	GO:0009627	P	IGI	Functional complementation in heterologous system	GB:AY485932	Publication:501727280|PMID:18643994
AT2G23620	systemic acquired resistance	GO:0009627	P	IGI	Functional complementation in heterologous system	GB:AY485932	Publication:501727280|PMID:18643994
AT2G23680	defense response to bacterium	GO:0042742	P	IEA	traceable computational prediction	AGI_LocusCode:AT2G38470	Publication:501796011|PMID:34562334
AT2G23770	innate immune response	GO:0045087	P	IMP	analysis of physiological response	NONE	Publication:501749991|PMID:22744984
AT2G23810	defense response to Gram-negative bacterium	GO:0050829	P	IEP	Correlation of expression with a physiological assay	NONE	Publication:501766243|PMID:26417009
AT2G24100	defense response to fungus	GO:0050832	P	IEA	traceable computational prediction	AGI_LocusCode:AT5G67300	Publication:501796011|PMID:34562334
AT2G24130	defense response to other organism	GO:0098542	P	IEA	traceable computational prediction	AGI_LocusCode:AT1G32640	Publication:501796011|PMID:34562334
AT2G24195	defense response to other organism	GO:0098542	P	IEA	traceable computational prediction	AGI_LocusCode:AT1G32640	Publication:501796011|PMID:34562334
AT2G24240	defense response to bacterium	GO:0042742	P	IEA	traceable computational prediction	AGI_LocusCode:AT1G80840|AGI_LocusCode:AT2G38470|AGI_LocusCode:AT4G31800|AGI_LocusCode:AT5G67300	Publication:501796011|PMID:34562334
AT2G24570	defense response to bacterium	GO:0042742	P	IEP	Transcript levels (e.g. RT-PCR)	NONE	Publication:501720332|PMID:17114354
AT2G24693	defense response to bacterium	GO:0042742	P	IEA	traceable computational prediction	AGI_LocusCode:AT1G80840|AGI_LocusCode:AT2G38470	Publication:501796011|PMID:34562334
AT2G25000	defense response to bacterium	GO:0042742	P	IEP	Transcript levels (e.g. Northerns)	NONE	Publication:501683335|PMID:12602888
AT2G25110	defense response to bacterium	GO:0042742	P	IMP	analysis of physiological response	NONE	Publication:501734793|PMID:19763086
AT2G25125	defense response to other organism	GO:0098542	P	IEA	traceable computational prediction	AGI_LocusCode:AT2G38470	Publication:501796011|PMID:34562334
AT2G25190	defense response to bacterium	GO:0042742	P	IEA	traceable computational prediction	AGI_LocusCode:AT5G67300	Publication:501796011|PMID:34562334
AT2G25200	defense response to bacterium	GO:0042742	P	IEA	traceable computational prediction	AGI_LocusCode:AT1G80840|AGI_LocusCode:AT2G38470|AGI_LocusCode:AT4G31800|AGI_LocusCode:AT5G67300	Publication:501796011|PMID:34562334
AT2G25250	defense response to bacterium	GO:0042742	P	IEA	traceable computational prediction	AGI_LocusCode:AT5G67300	Publication:501796011|PMID:34562334
AT2G25290	defense response to other organism	GO:0098542	P	IEA	traceable computational prediction	AGI_LocusCode:AT1G04400	Publication:501796011|PMID:34562334
AT2G25297	defense response to bacterium	GO:0042742	P	IEA	traceable computational prediction	AGI_LocusCode:AT2G38470	Publication:501796011|PMID:34562334
AT2G25320	defense response to oomycetes	GO:0002229	P	IGI	double mutant analysis	AGI_LocusCode:AT4G16890	Publication:501802288|PMID:36799433
AT2G25460	defense response to bacterium	GO:0042742	P	IEA	traceable computational prediction	AGI_LocusCode:AT2G38470|AGI_LocusCode:AT5G67300	Publication:501796011|PMID:34562334
AT2G25620	regulation of defense response to virus	GO:0050688	P	IMP	analysis of physiological response	NONE	Publication:501737796|PMID:20508138
AT2G25735	defense response to bacterium	GO:0042742	P	IEA	traceable computational prediction	AGI_LocusCode:AT1G80840|AGI_LocusCode:AT2G38470|AGI_LocusCode:AT4G31800	Publication:501796011|PMID:34562334
AT2G26010	defense response	GO:0006952	P	ISS	Sequence similarity (homologue of/most closely related to)	AGI_LocusCode:At5g44420	Publication:501727561|PMID:18674922
AT2G26020	defense response	GO:0006952	P	ISS	Sequence similarity (homologue of/most closely related to)	AGI_LocusCode:At5g44420	Publication:501727561|PMID:18674922
AT2G26330	defense response to bacterium	GO:0042742	P	IMP	none		Publication:501711421|PMID:14617092
AT2G26380	defense response to other organism	GO:0098542	P	IEA	traceable computational prediction	AGI_LocusCode:AT1G32640	Publication:501796011|PMID:34562334
AT2G26560	defense response to virus	GO:0051607	P	IMP	Analysis of overexpression/ectopic expression phenotype	NONE	Publication:501730079|PMID:19271961
AT2G26600	defense response to other organism	GO:0098542	P	IEA	traceable computational prediction	AGI_LocusCode:AT2G38470	Publication:501796011|PMID:34562334
AT2G26695	defense response to fungus	GO:0050832	P	IEA	traceable computational prediction	AGI_LocusCode:AT1G71930	Publication:501796011|PMID:34562334
AT2G26870	defense response to bacterium	GO:0042742	P	IMP	analysis of physiological response	NONE	Publication:501778288|PMID:29300825
AT2G27040	defense response to bacterium	GO:0042742	P	IMP	analysis of visible trait	NONE	Publication:501723595|PMID:17993621
AT2G27050	defense response to bacterium	GO:0042742	P	IGI	double mutant analysis	AGI_LocusCode:AT3G20770	Publication:501734909|PMID:19717619
AT2G27080	defense response to bacterium	GO:0042742	P	IMP	none		Publication:501765465|PMID:26206852
AT2G27250	innate immune response	GO:0045087	P	IDA	transcriptional activation assay	NONE	Publication:501742443|PMID:21499263
AT2G27270	defense response to other organism	GO:0098542	P	IEA	none	InterPro:IPR044839	AnalysisReference:501756966
AT2G27310	defense response to bacterium	GO:0042742	P	IEA	traceable computational prediction	AGI_LocusCode:AT1G80840|AGI_LocusCode:AT2G38470|AGI_LocusCode:AT4G31800|AGI_LocusCode:AT5G67300	Publication:501796011|PMID:34562334
AT2G27313	defense response to bacterium	GO:0042742	P	IEA	traceable computational prediction	AGI_LocusCode:AT5G67300	Publication:501796011|PMID:34562334
AT2G27389	defense response to bacterium	GO:0042742	P	IEA	traceable computational prediction	AGI_LocusCode:AT2G38470	Publication:501796011|PMID:34562334
AT2G27660	defense response to bacterium	GO:0042742	P	IEA	traceable computational prediction	AGI_LocusCode:AT2G38470	Publication:501796011|PMID:34562334
AT2G27830	defense response to bacterium	GO:0042742	P	IEA	traceable computational prediction	AGI_LocusCode:AT5G67300	Publication:501796011|PMID:34562334
AT2G27880	defense response to other organism	GO:0098542	P	IEP	Protein levels (e.g. Western blots)	NONE	Publication:501764082|PMID:26023161
AT2G28080	defense response to bacterium	GO:0042742	P	IEA	traceable computational prediction	AGI_LocusCode:AT5G67300	Publication:501796011|PMID:34562334
AT2G28120	regulation of defense response to insect	GO:2000068	P	IEA	traceable computational prediction	AGI_LocusCode:AT1G32640	Publication:501796011|PMID:34562334
AT2G28230	regulation of defense response to fungus	GO:1900150	P	IMP	analysis of physiological response	NONE	Publication:501775263|PMID:28441405
AT2G28290	regulation of defense response to fungus	GO:1900150	P	IMP	none		Publication:501729345|PMID:19079584
AT2G28550	negative regulation of innate immune response	GO:0045824	P	IGI	double mutant analysis	AGI_LocusCode:AT5G60120	Publication:501790998|PMID:32807500
AT2G28570	defense response to bacterium	GO:0042742	P	IEA	traceable computational prediction	AGI_LocusCode:AT3G20770	Publication:501796011|PMID:34562334
AT2G28755	defense response to other organism	GO:0098542	P	IEA	traceable computational prediction	AGI_LocusCode:AT2G38470	Publication:501796011|PMID:34562334
AT2G28790	defense response	GO:0006952	P	IBA	none	PANTHER:PTN001257252|TAIR:locus:2037235|TAIR:locus:2139777|UniProtKB:P33679	Communication:501741973
AT2G28830	defense response to bacterium	GO:0042742	P	IGI	double mutant analysis	AGI_LocusCode:AT3G46510	Publication:501743115|PMID:21680842
AT2G28920	defense response to fungus	GO:0050832	P	IEA	traceable computational prediction	AGI_LocusCode:AT2G38470|AGI_LocusCode:AT4G31800|AGI_LocusCode:AT5G67300	Publication:501796011|PMID:34562334
AT2G28940	defense response to bacterium	GO:0042742	P	IEA	traceable computational prediction	AGI_LocusCode:AT1G80840|AGI_LocusCode:AT4G31800|AGI_LocusCode:AT5G67300	Publication:501796011|PMID:34562334
AT2G28960	defense response to fungus	GO:0050832	P	IEA	traceable computational prediction	AGI_LocusCode:AT1G45145|AGI_LocusCode:AT3G01500	Publication:501796011|PMID:34562334
AT2G28970	defense response	GO:0006952	P	IEA	traceable computational prediction	AGI_LocusCode:AT1G22920	Publication:501796011|PMID:34562334
AT2G29020	defense response to bacterium	GO:0042742	P	IEA	traceable computational prediction	AGI_LocusCode:AT1G01230|AGI_LocusCode:AT5G06320	Publication:501796011|PMID:34562334
AT2G29220	defense response to bacterium	GO:0042742	P	IBA	none	PANTHER:PTN007815081|TAIR:locus:2043909|TAIR:locus:2097533|TAIR:locus:2084375|TAIR:locus:2149780|TAIR:locus:2097493|TAIR:locus:2196608|TAIR:locus:2099941|TAIR:locus:2133239	Communication:501741973
AT2G29250	defense response to bacterium	GO:0042742	P	IBA	none	PANTHER:PTN007815081|TAIR:locus:2043909|TAIR:locus:2097533|TAIR:locus:2084375|TAIR:locus:2149780|TAIR:locus:2097493|TAIR:locus:2196608|TAIR:locus:2099941|TAIR:locus:2133239	Communication:501741973
AT2G29320	defense response	GO:0006952	P	IEA	traceable computational prediction	AGI_LocusCode:AT2G29350	Publication:501796011|PMID:34562334
AT2G29350	defense response to insect	GO:0002213	P	IEP	Transcript levels (e.g. RT-PCR)	NONE	Publication:501740265|PMID:21105927
AT2G29460	positive regulation of defense response to insect	GO:1900367	P	IMP	analysis of visible trait	NONE	Publication:501780218|PMID:29930298
AT2G29510	regulation of defense response	GO:0031347	P	IEA	traceable computational prediction	AGI_LocusCode:AT3G07780	Publication:501796011|PMID:34562334
AT2G29720	defense response to bacterium	GO:0042742	P	IEA	traceable computational prediction	AGI_LocusCode:AT1G80840|AGI_LocusCode:AT2G38470|AGI_LocusCode:AT4G31800	Publication:501796011|PMID:34562334
AT2G29990	defense response to bacterium	GO:0042742	P	IEA	traceable computational prediction	AGI_LocusCode:AT2G38470	Publication:501796011|PMID:34562334
AT2G29995	defense response	GO:0006952	P	IEA	traceable computational prediction	AGI_LocusCode:AT1G32640	Publication:501796011|PMID:34562334
AT2G30020	defense response to fungus	GO:0050832	P	IMP	analysis of visible trait	NONE	Publication:501722743|PMID:17630279
AT2G30100	defense response to fungus	GO:0050832	P	IEA	traceable computational prediction	AGI_LocusCode:AT5G67300	Publication:501796011|PMID:34562334
AT2G30270	defense response to other organism	GO:0098542	P	IEA	traceable computational prediction	AGI_LocusCode:AT1G32640	Publication:501796011|PMID:34562334
AT2G30500	defense response to bacterium	GO:0042742	P	IEA	traceable computational prediction	AGI_LocusCode:AT5G67300	Publication:501796011|PMID:34562334
AT2G30550	defense response to bacterium	GO:0042742	P	IEA	traceable computational prediction	AGI_LocusCode:AT2G38470|AGI_LocusCode:AT4G31800|AGI_LocusCode:AT5G67300	Publication:501796011|PMID:34562334
AT2G30660	defense response to bacterium	GO:0042742	P	IEA	traceable computational prediction	AGI_LocusCode:AT2G38470	Publication:501796011|PMID:34562334
AT2G30720	defense response to bacterium	GO:0042742	P	IEA	traceable computational prediction	AGI_LocusCode:AT5G67300	Publication:501796011|PMID:34562334
AT2G30750	induced systemic resistance	GO:0009682	P	IMP	analysis of physiological response	NONE	Publication:501751436|PMID:23073694
AT2G30760	defense response to bacterium	GO:0042742	P	IEA	traceable computational prediction	AGI_LocusCode:AT2G38470	Publication:501796011|PMID:34562334
AT2G30770	defense response to bacterium	GO:0042742	P	IMP	analysis of physiological response	NONE	Publication:501722491|PMID:17573535
AT2G30840	defense response to other organism	GO:0098542	P	IEA	traceable computational prediction	AGI_LocusCode:AT1G32640	Publication:501796011|PMID:34562334
AT2G30860	defense response	GO:0006952	P	IEP	Transcript levels (e.g. RT-PCR)	NONE	Publication:501718716|PMID:16538523
AT2G30880	defense response to bacterium	GO:0042742	P	IMP	none		Publication:501748530|PMID:22499172
AT2G30930	defense response to bacterium	GO:0042742	P	IEA	traceable computational prediction	AGI_LocusCode:AT5G67300	Publication:501796011|PMID:34562334
AT2G30990	defense response to other organism	GO:0098542	P	IEA	traceable computational prediction	AGI_LocusCode:AT1G32640	Publication:501796011|PMID:34562334
AT2G31260	defense response to fungus	GO:0050832	P	IEP	none		Publication:501742176|PMID:21395886
AT2G31345	defense response to bacterium	GO:0042742	P	IEA	traceable computational prediction	AGI_LocusCode:AT1G80840|AGI_LocusCode:AT2G38470|AGI_LocusCode:AT4G31800	Publication:501796011|PMID:34562334
AT2G31350	defense response	GO:0006952	P	IEA	traceable computational prediction	AGI_LocusCode:AT1G32640|AGI_LocusCode:AT1G80840|AGI_LocusCode:AT4G31800|AGI_LocusCode:AT5G46760	Publication:501796011|PMID:34562334
AT2G31790	innate immune response	GO:0045087	P	IEA	traceable computational prediction	AGI_LocusCode:AT3G15210	Publication:501796011|PMID:34562334
AT2G31800	defense response to bacterium	GO:0042742	P	IEA	traceable computational prediction	AGI_LocusCode:AT4G31800	Publication:501796011|PMID:34562334
AT2G31865	defense response to fungus	GO:0050832	P	IMP	analysis of physiological response	NONE	Publication:501735514|PMID:19889874
AT2G31870	defense response to fungus	GO:0050832	P	IMP	analysis of physiological response	NONE	Publication:501735514|PMID:19889874
AT2G31880	positive regulation of defense response	GO:0031349	P	IMP	Analysis of overexpression/ectopic expression phenotype	NONE	Publication:501733495|PMID:19616764
AT2G31953	defense response	GO:0006952	P	IBA	none	PANTHER:PTN008651618|FB:FBgn0052279|FB:FBgn0052283|FB:FBgn0052274|FB:FBgn0035434|FB:FBgn0052282|FB:FBgn0283461	Communication:501741973
AT2G31957	defense response	GO:0006952	P	IBA	none	PANTHER:PTN008651618|FB:FBgn0052279|FB:FBgn0052283|FB:FBgn0052274|FB:FBgn0035434|FB:FBgn0052282|FB:FBgn0283461	Communication:501741973
AT2G31990	defense response to other organism	GO:0098542	P	IEA	traceable computational prediction	AGI_LocusCode:AT1G32640	Publication:501796011|PMID:34562334
AT2G32030	defense response to other organism	GO:0098542	P	IEA	traceable computational prediction	AGI_LocusCode:AT1G32640	Publication:501796011|PMID:34562334
AT2G32140	defense response to bacterium	GO:0042742	P	IEA	traceable computational prediction	AGI_LocusCode:AT4G31800|AGI_LocusCode:AT5G67300	Publication:501796011|PMID:34562334
AT2G32160	defense response	GO:0006952	P	IEA	traceable computational prediction	AGI_LocusCode:AT1G22920|AGI_LocusCode:AT3G02150|AGI_LocusCode:AT3G47620	Publication:501796011|PMID:34562334
AT2G32200	defense response to bacterium	GO:0042742	P	IEA	traceable computational prediction	AGI_LocusCode:AT5G67300	Publication:501796011|PMID:34562334
AT2G32250	defense response to bacterium	GO:0042742	P	IEA	traceable computational prediction	AGI_LocusCode:AT1G80840|AGI_LocusCode:AT2G38470|AGI_LocusCode:AT4G31800|AGI_LocusCode:AT5G67300	Publication:501796011|PMID:34562334
AT2G32380	defense response	GO:0006952	P	IEA	traceable computational prediction	AGI_LocusCode:AT4G19030|AGI_LocusCode:AT4G35580|AGI_LocusCode:AT5G22290	Publication:501796011|PMID:34562334
AT2G32670	defense response to fungus	GO:0050832	P	IEA	traceable computational prediction	AGI_LocusCode:AT1G80840|AGI_LocusCode:AT2G38470	Publication:501796011|PMID:34562334
AT2G32680	defense response to bacterium	GO:0042742	P	IMP	none		Publication:501770474|PMID:27251392
AT2G32800	defense response to bacterium	GO:0042742	P	IBA	none	PANTHER:PTN007815081|TAIR:locus:2043909|TAIR:locus:2097533|TAIR:locus:2084375|TAIR:locus:2149780|TAIR:locus:2097493|TAIR:locus:2196608|TAIR:locus:2099941|TAIR:locus:2133239	Communication:501741973
AT2G32940	defense response to virus	GO:0051607	P	IDA	bioassay	NONE	Publication:501764082|PMID:26023161
AT2G33170	defense response to fungus	GO:0050832	P	IEA	traceable computational prediction	AGI_LocusCode:AT5G67300	Publication:501796011|PMID:34562334
AT2G33320	defense response	GO:0006952	P	IEA	none	InterPro:IPR044750	AnalysisReference:501756966
AT2G33340	defense response to bacterium	GO:0042742	P	IGI	double mutant analysis	AGI_LocusCode:AT1G04510	Publication:501733455|PMID:19629177
AT2G33380	defense response to fungus	GO:0050832	P	IDA	localization of GFP/YFP fusion protein	NONE	Publication:501756964|PMID:24214535
AT2G33390	defense response to bacterium	GO:0042742	P	IEA	traceable computational prediction	AGI_LocusCode:AT5G67300	Publication:501796011|PMID:34562334
AT2G33480	defense response to bacterium	GO:0042742	P	IEA	traceable computational prediction	AGI_LocusCode:AT5G67300	Publication:501796011|PMID:34562334
AT2G33490	defense response to bacterium	GO:0042742	P	IEA	traceable computational prediction	AGI_LocusCode:AT1G80840	Publication:501796011|PMID:34562334
AT2G33580	innate immune response	GO:0045087	P	IMP	analysis of physiological response	NONE	Publication:501761617|PMID:25340959
AT2G33710	defense response to bacterium	GO:0042742	P	IEA	traceable computational prediction	AGI_LocusCode:AT1G80840|AGI_LocusCode:AT2G38470|AGI_LocusCode:AT4G31800|AGI_LocusCode:AT1G07360|AGI_LocusCode:AT3G05200	Publication:501796011|PMID:34562334
AT2G33780	defense response to other organism	GO:0098542	P	IEA	traceable computational prediction	AGI_LocusCode:AT1G80840|AGI_LocusCode:AT2G38470|AGI_LocusCode:AT4G31800	Publication:501796011|PMID:34562334
AT2G34580	defense response to fungus	GO:0050832	P	IEA	traceable computational prediction	AGI_LocusCode:AT5G67300	Publication:501796011|PMID:34562334
AT2G34600	regulation of defense response	GO:0031347	P	IBA	none	PANTHER:PTN002100906|TAIR:locus:2183921|TAIR:locus:2088530	Communication:501741973
AT2G34655	defense response to bacterium	GO:0042742	P	IEA	traceable computational prediction	AGI_LocusCode:AT5G67300	Publication:501796011|PMID:34562334
AT2G34690	defense response to bacterium	GO:0042742	P	IMP	analysis of physiological response	NONE	Publication:1547288|PMID:11850411
AT2G34730	defense response to fungus	GO:0050832	P	IEA	traceable computational prediction	AGI_LocusCode:AT1G80840|AGI_LocusCode:AT2G38470|AGI_LocusCode:AT5G67300	Publication:501796011|PMID:34562334
AT2G34930	defense response to fungus	GO:0050832	P	IMP	analysis of physiological response	NONE	Publication:501716437|PMID:15923325
AT2G35000	defense response to fungus	GO:0050832	P	IMP	analysis of physiological response	NONE	Publication:501716437|PMID:15923325
AT2G35110	negative regulation of plant-type hypersensitive response	GO:0034051	P	IMP	expression of another gene in a mutant background of this gene		Publication:501802295|PMID:36797349
AT2G35360	defense response to fungus	GO:0050832	P	IEA	traceable computational prediction	AGI_LocusCode:AT1G80840|AGI_LocusCode:AT4G31800|AGI_LocusCode:AT5G67300	Publication:501796011|PMID:34562334
AT2G35460	defense response to other organism	GO:0098542	P	IEA	none	InterPro:IPR044839	AnalysisReference:501756966
AT2G35690	defense response to insect	GO:0002213	P	IGI	double mutant analysis	NONE	Publication:501720569|PMID:17172287
AT2G35710	defense response to bacterium	GO:0042742	P	IEA	traceable computational prediction	AGI_LocusCode:AT5G67300	Publication:501796011|PMID:34562334
AT2G35730	defense response to bacterium	GO:0042742	P	IEA	traceable computational prediction	AGI_LocusCode:AT4G31800	Publication:501796011|PMID:34562334
AT2G35770	defense response to other organism	GO:0098542	P	IEA	traceable computational prediction	AGI_LocusCode:AT5G67300	Publication:501796011|PMID:34562334
AT2G35910	defense response to bacterium	GO:0042742	P	IEA	traceable computational prediction	AGI_LocusCode:AT1G69170|AGI_LocusCode:AT4G23270|AGI_LocusCode:AT5G06320|AGI_LocusCode:AT5G65210	Publication:501796011|PMID:34562334
AT2G35930	defense response	GO:0006952	P	IGI	triple mutant analysis	AGI_LocusCode:AT3G52450|AGI_LocusCode:AT3G11840	Publication:501728818|PMID:18771922
AT2G35935	defense response to bacterium	GO:0042742	P	IEA	traceable computational prediction	AGI_LocusCode:AT2G38470|AGI_LocusCode:AT5G67300	Publication:501796011|PMID:34562334
AT2G35960	defense response to other organism	GO:0098542	P	IEA	none	InterPro:IPR044839	AnalysisReference:501756966
AT2G35970	defense response to other organism	GO:0098542	P	IEA	none	InterPro:IPR044839	AnalysisReference:501756966
AT2G35980	defense response to virus	GO:0051607	P	IEP	Transcript levels (e.g. Northerns)	NONE	Publication:501711669|PMID:14666423
AT2G36325	defense response to fungus	GO:0050832	P	IEA	traceable computational prediction	AGI_LocusCode:AT4G31800	Publication:501796011|PMID:34562334
AT2G36380	defense response to other organism	GO:0098542	P	IEA	traceable computational prediction	AGI_LocusCode:AT1G32640	Publication:501796011|PMID:34562334
AT2G36410	defense response to bacterium	GO:0042742	P	IEA	traceable computational prediction	AGI_LocusCode:AT1G80840|AGI_LocusCode:AT2G38470|AGI_LocusCode:AT4G31800|AGI_LocusCode:AT5G67300|AGI_LocusCode:AT3G09980	Publication:501796011|PMID:34562334
AT2G36420	defense response to bacterium	GO:0042742	P	IEA	traceable computational prediction	AGI_LocusCode:AT4G31800|AGI_LocusCode:AT5G67300	Publication:501796011|PMID:34562334
AT2G36430	defense response to bacterium	GO:0042742	P	IEA	traceable computational prediction	AGI_LocusCode:AT1G80840|AGI_LocusCode:AT2G38470|AGI_LocusCode:AT4G31800|AGI_LocusCode:AT5G67300	Publication:501796011|PMID:34562334
AT2G36450	defense response to fungus	GO:0050832	P	IEP	Transcript levels (e.g. RT-PCR)	NONE	Publication:501733636|PMID:19656045
AT2G36490	defense response to fungus	GO:0050832	P	IMP	analysis of physiological response	NONE	Publication:501770667|PMID:27341062
AT2G36650	defense response to other organism	GO:0098542	P	IEA	traceable computational prediction	AGI_LocusCode:AT1G32640	Publication:501796011|PMID:34562334
AT2G36680	defense response to other organism	GO:0098542	P	IEA	traceable computational prediction	AGI_LocusCode:AT1G32640|AGI_LocusCode:AT1G80840|AGI_LocusCode:AT2G38470|AGI_LocusCode:AT4G31800|AGI_LocusCode:AT5G67300	Publication:501796011|PMID:34562334
AT2G36950	defense response to other organism	GO:0098542	P	IEA	traceable computational prediction	AGI_LocusCode:AT1G32640|AGI_LocusCode:AT1G80840|AGI_LocusCode:AT4G31800|AGI_LocusCode:AT5G67300	Publication:501796011|PMID:34562334
AT2G37040	defense response	GO:0006952	P	TAS	none	NONE	Publication:4577|PMID:7888622
AT2G37130	defense response to fungus	GO:0050832	P	IMP	Analysis of overexpression/ectopic expression phenotype	NONE	Publication:501720696|PMID:17257167
AT2G37220	innate immune response	GO:0045087	P	IDA	bioassay	NONE	Publication:501727402|PMID:17450127
AT2G37435	defense response to other organism	GO:0098542	P	IEA	traceable computational prediction	AGI_LocusCode:AT1G32640	Publication:501796011|PMID:34562334
AT2G37550	defense response to other organism	GO:0098542	P	IEA	traceable computational prediction	AGI_LocusCode:AT1G32640	Publication:501796011|PMID:34562334
AT2G37630	defense response to bacterium	GO:0042742	P	IMP	analysis of physiological response	NONE	Publication:501732270|PMID:18003921
AT2G37710	defense response to bacterium	GO:0042742	P	IBA	none	PANTHER:PTN007815081|TAIR:locus:2043909|TAIR:locus:2097533|TAIR:locus:2084375|TAIR:locus:2149780|TAIR:locus:2097493|TAIR:locus:2196608|TAIR:locus:2099941|TAIR:locus:2133239	Communication:501741973
AT2G37820	defense response to bacterium	GO:0042742	P	IEA	traceable computational prediction	AGI_LocusCode:AT1G80840|AGI_LocusCode:AT2G38470|AGI_LocusCode:AT4G31800	Publication:501796011|PMID:34562334
AT2G37870	systemic acquired resistance	GO:0009627	P	IEA	none	InterPro:IPR039265	AnalysisReference:501756966
AT2G37940	defense response	GO:0006952	P	IEP	RNA-seq evidence	NONE	Publication:501786735|PMID:31568832
AT2G37980	defense response to bacterium	GO:0042742	P	IEA	traceable computational prediction	AGI_LocusCode:AT4G31800|AGI_LocusCode:AT5G67300	Publication:501796011|PMID:34562334
AT2G38000	defense response	GO:0006952	P	IEA	traceable computational prediction	AGI_LocusCode:AT1G32640|AGI_LocusCode:AT5G67300|AGI_LocusCode:AT3G02150|AGI_LocusCode:AT3G47620	Publication:501796011|PMID:34562334
AT2G38240	negative regulation of defense response to insect	GO:1900366	P	IMP	none		Publication:501775644|PMID:28559313
AT2G38390	defense response to other organism	GO:0098542	P	IEA	traceable computational prediction	AGI_LocusCode:AT1G32640|AGI_LocusCode:AT5G67300	Publication:501796011|PMID:34562334
AT2G38400	defense response to insect	GO:0002213	P	IEA	traceable computational prediction	AGI_LocusCode:AT1G32640	Publication:501796011|PMID:34562334
AT2G38470	defense response to bacterium	GO:0042742	P	IMP	analysis of physiological response	NONE	Publication:501720061|PMID:17059405
AT2G38480	defense response to bacterium	GO:0042742	P	IEA	traceable computational prediction	AGI_LocusCode:AT5G67300	Publication:501796011|PMID:34562334
AT2G38500	regulation of defense response to insect	GO:2000068	P	IEA	traceable computational prediction	AGI_LocusCode:AT1G32640	Publication:501796011|PMID:34562334
AT2G38780	defense response to bacterium	GO:0042742	P	IEA	traceable computational prediction	AGI_LocusCode:AT5G67300	Publication:501796011|PMID:34562334
AT2G38790	defense response to other organism	GO:0098542	P	IEA	traceable computational prediction	AGI_LocusCode:AT1G32640	Publication:501796011|PMID:34562334
AT2G38800	defense response to bacterium	GO:0042742	P	IEA	traceable computational prediction	AGI_LocusCode:AT5G67300	Publication:501796011|PMID:34562334
AT2G38830	defense response to bacterium	GO:0042742	P	IEA	traceable computational prediction	AGI_LocusCode:AT5G67300	Publication:501796011|PMID:34562334
AT2G38860	defense response to bacterium	GO:0042742	P	IEA	traceable computational prediction	AGI_LocusCode:AT5G65210	Publication:501796011|PMID:34562334
AT2G38870	defense response to fungus	GO:0050832	P	IMP	Analysis of overexpression/ectopic expression phenotype	NONE	Publication:501720696|PMID:17257167
AT2G38900	defense response	GO:0006952	P	ISS	Sequence similarity (homologue of/most closely related to)	AGI_LocusCode:At2g38870	Publication:501727561|PMID:18674922
AT2G38940	defense response to fungus	GO:0050832	P	IEA	traceable computational prediction	AGI_LocusCode:AT1G80840|AGI_LocusCode:AT2G38470|AGI_LocusCode:AT4G31800	Publication:501796011|PMID:34562334
AT2G39050	defense response to bacterium	GO:0042742	P	IMP	Analysis of overexpression/ectopic expression phenotype	NONE	Publication:501766100|PMID:26259197
AT2G39200	defense response	GO:0006952	P	IMP	analysis of visible trait	NONE	Publication:501735644|PMID:20023151
AT2G39260	defense response to bacterium	GO:0042742	P	IMP	none		Publication:501772082|PMID:22353561
AT2G39400	defense response to bacterium	GO:0042742	P	IEA	traceable computational prediction	AGI_LocusCode:AT1G80840|AGI_LocusCode:AT2G38470|AGI_LocusCode:AT3G20770|AGI_LocusCode:AT4G31800	Publication:501796011|PMID:34562334
AT2G39420	defense response to bacterium	GO:0042742	P	IEA	traceable computational prediction	AGI_LocusCode:AT2G38470|AGI_LocusCode:AT5G67300	Publication:501796011|PMID:34562334
AT2G39435	defense response to bacterium	GO:0042742	P	IEA	traceable computational prediction	AGI_LocusCode:AT5G67300	Publication:501796011|PMID:34562334
AT2G39480	defense response to bacterium	GO:0042742	P	IEA	traceable computational prediction	AGI_LocusCode:AT1G80840|AGI_LocusCode:AT4G31800|AGI_LocusCode:AT5G67300	Publication:501796011|PMID:34562334
AT2G39530	defense response to bacterium	GO:0042742	P	IEA	traceable computational prediction	AGI_LocusCode:AT5G06320	Publication:501796011|PMID:34562334
AT2G39650	defense response to bacterium	GO:0042742	P	IEA	traceable computational prediction	AGI_LocusCode:AT5G67300	Publication:501796011|PMID:34562334
AT2G39660	defense response to fungus	GO:0050832	P	IMP	analysis of physiological response	NONE	Publication:501718255|PMID:16339855
AT2G39770	defense response to bacterium	GO:0042742	P	IMP	analysis of visible trait	NONE	Publication:501717856|PMID:16244149
AT2G39940	defense response	GO:0006952	P	TAS	none	NONE	Publication:2562|PMID:9582125
AT2G39950	defense response to fungus	GO:0050832	P	IEA	traceable computational prediction	AGI_LocusCode:AT5G67300	Publication:501796011|PMID:34562334
AT2G40000	defense response to bacterium	GO:0042742	P	IMP	analysis of physiological response	NONE	Publication:501723658|PMID:17977154
AT2G40030	defense response to fungus	GO:0050832	P	IMP	analysis of physiological response	NONE	Publication:501770667|PMID:27341062
AT2G40095	defense response to bacterium	GO:0042742	P	IEA	traceable computational prediction	AGI_LocusCode:AT5G67300	Publication:501796011|PMID:34562334
AT2G40113	defense response to fungus	GO:0050832	P	IEA	traceable computational prediction	AGI_LocusCode:AT1G80840|AGI_LocusCode:AT4G31800|AGI_LocusCode:AT5G67300	Publication:501796011|PMID:34562334
AT2G40140	defense response to fungus	GO:0050832	P	IMP	analysis of physiological response	NONE	Publication:501719685|PMID:16925600
AT2G40270	defense response to bacterium	GO:0042742	P	IEA	traceable computational prediction	AGI_LocusCode:AT4G31800|AGI_LocusCode:AT5G67300	Publication:501796011|PMID:34562334
AT2G40690	systemic acquired resistance	GO:0009627	P	IMP	analysis of physiological response	NONE	Publication:501711790|PMID:14729910
AT2G40750	defense response to bacterium	GO:0042742	P	IMP	none		Publication:501776628|PMID:28837631
AT2G40815	defense response	GO:0006952	P	IEA	none	InterPro:IPR044750	AnalysisReference:501756966
AT2G41060	defense response	GO:0006952	P	IMP	Analysis of overexpression/ectopic expression phenotype	NONE	Publication:501732675|PMID:18705666
AT2G41160	defense response to fungus	GO:0050832	P	IGI	double mutant analysis	AGI_LocusCode:ATAT3G56740	Publication:501778383|PMID:29313416
AT2G41342	defense response to bacterium	GO:0042742	P	IEA	traceable computational prediction	AGI_LocusCode:AT2G38470	Publication:501796011|PMID:34562334
AT2G41370	induced systemic resistance, jasmonic acid mediated signaling pathway	GO:0009864	P	IBA	none	PANTHER:PTN008213472|TAIR:locus:2040292|TAIR:locus:2080595	Communication:501741973
AT2G41380	defense response to fungus	GO:0050832	P	IEA	traceable computational prediction	AGI_LocusCode:AT5G67300	Publication:501796011|PMID:34562334
AT2G41410	defense response to bacterium	GO:0042742	P	IEA	traceable computational prediction	AGI_LocusCode:AT5G67300|AGI_LocusCode:AT5G65210	Publication:501796011|PMID:34562334
AT2G41475	defense response	GO:0006952	P	IEA	traceable computational prediction	AGI_LocusCode:AT1G32640|AGI_LocusCode:AT5G46760|AGI_LocusCode:AT5G67300	Publication:501796011|PMID:34562334
AT2G41560	defense response to bacterium	GO:0042742	P	IGI	double mutant analysis	AGI_LocusCode:AT3G57330	Publication:501739827|PMID:20837703
AT2G41640	defense response to bacterium	GO:0042742	P	IEA	traceable computational prediction	AGI_LocusCode:AT2G38470|AGI_LocusCode:AT5G67300	Publication:501796011|PMID:34562334
AT2G41760	defense response to bacterium	GO:0042742	P	IMP	analysis of visible trait	NONE	Publication:501780916|PMID:30117535
AT2G41810	defense response to other organism	GO:0098542	P	IEA	traceable computational prediction	AGI_LocusCode:AT5G67300	Publication:501796011|PMID:34562334
AT2G41835	defense response to bacterium	GO:0042742	P	IEA	traceable computational prediction	AGI_LocusCode:AT5G67300|AGI_LocusCode:AT5G65210	Publication:501796011|PMID:34562334
AT2G41890	defense response to bacterium	GO:0042742	P	IEA	traceable computational prediction	AGI_LocusCode:AT2G38470|AGI_LocusCode:AT5G67300	Publication:501796011|PMID:34562334
AT2G41905	defense response to bacterium	GO:0042742	P	IEA	traceable computational prediction	AGI_LocusCode:AT5G65210	Publication:501796011|PMID:34562334
AT2G42010	defense response to bacterium	GO:0042742	P	IEP	Transcript levels (e.g. Northerns)	NONE	Publication:501681776|PMID:12182338
AT2G42060	defense response to bacterium	GO:0042742	P	IEA	traceable computational prediction	AGI_LocusCode:AT2G38470	Publication:501796011|PMID:34562334
AT2G42260	positive regulation of defense response to bacterium	GO:1900426	P	IMP	none		Publication:501753233|PMID:23345424
AT2G42350	defense response to bacterium	GO:0042742	P	IEA	traceable computational prediction	AGI_LocusCode:AT2G38470	Publication:501796011|PMID:34562334
AT2G42480	defense response to bacterium	GO:0042742	P	IEA	traceable computational prediction	AGI_LocusCode:AT5G67300	Publication:501796011|PMID:34562334
AT2G42530	defense response to fungus	GO:0050832	P	IEP	Transcript levels (e.g. RT-PCR)	NONE	Publication:501733636|PMID:19656045
AT2G42760	defense response to bacterium	GO:0042742	P	IEA	traceable computational prediction	AGI_LocusCode:AT4G31800|AGI_LocusCode:AT5G67300	Publication:501796011|PMID:34562334
AT2G42980	defense response to bacterium	GO:0042742	P	IEA	traceable computational prediction	AGI_LocusCode:AT1G80840|AGI_LocusCode:AT2G38470	Publication:501796011|PMID:34562334
AT2G43120	defense response to bacterium	GO:0042742	P	IGI	'Traditional' genetic interactions (e.g.suppressors, synthetic lethals)	AGI_LocusCode:AT1G20850	Publication:501761513|PMID:24947605
AT2G43150	defense response to fungus	GO:0050832	P	IEA	traceable computational prediction	AGI_LocusCode:AT5G67300	Publication:501796011|PMID:34562334
AT2G43290	defense response to bacterium	GO:0042742	P	IEA	traceable computational prediction	AGI_LocusCode:AT5G67300	Publication:501796011|PMID:34562334
AT2G43320	defense response to other organism	GO:0098542	P	IEA	traceable computational prediction	AGI_LocusCode:AT1G32640	Publication:501796011|PMID:34562334
AT2G43510	defense response	GO:0006952	P	TAS	inferred by author, from sequence similarity	NONE	Publication:501705841|PMID:12694291
AT2G43520	defense response	GO:0006952	P	TAS	inferred by author, from sequence similarity	NONE	Publication:501705841|PMID:12694291
AT2G43570	systemic acquired resistance	GO:0009627	P	IEP	Correlation of expression with a physiological assay	NONE	Publication:501759712|PMID:24755512
AT2G43590	defense response to fungus	GO:0050832	P	IEA	traceable computational prediction	AGI_LocusCode:AT1G80840|AGI_LocusCode:AT4G31800	Publication:501796011|PMID:34562334
AT2G43620	defense response to bacterium	GO:0042742	P	IEA	traceable computational prediction	AGI_LocusCode:AT1G80840|AGI_LocusCode:AT2G38470|AGI_LocusCode:AT4G31800	Publication:501796011|PMID:34562334
AT2G43690	defense response to bacterium	GO:0042742	P	IBA	none	PANTHER:PTN007815081|TAIR:locus:2043909|TAIR:locus:2097533|TAIR:locus:2084375|TAIR:locus:2149780|TAIR:locus:2097493|TAIR:locus:2196608|TAIR:locus:2099941|TAIR:locus:2133239	Communication:501741973
AT2G43700	defense response to bacterium	GO:0042742	P	IBA	none	PANTHER:PTN007815081|TAIR:locus:2043909|TAIR:locus:2097533|TAIR:locus:2084375|TAIR:locus:2149780|TAIR:locus:2097493|TAIR:locus:2196608|TAIR:locus:2099941|TAIR:locus:2133239	Communication:501741973
AT2G43710	defense response	GO:0006952	P	IMP	none	NONE	Publication:501680587|PMID:11481500
AT2G43790	defense response to bacterium	GO:0042742	P	IEP	Correlation of expression with a physiological assay	NONE	Publication:1547411|PMID:11875555
AT2G43850	innate immune response	GO:0045087	P	IDA	bioassay	NONE	Publication:501770568|PMID:27208244
AT2G43910	defense response	GO:0006952	P	IMP	none		Publication:501730432|PMID:19419967
AT2G43970	defense response to bacterium	GO:0042742	P	IEA	traceable computational prediction	AGI_LocusCode:AT5G65210	Publication:501796011|PMID:34562334
AT2G44070	defense response to bacterium	GO:0042742	P	IEA	traceable computational prediction	AGI_LocusCode:AT1G80840|AGI_LocusCode:AT2G38470|AGI_LocusCode:AT3G20770|AGI_LocusCode:AT4G31800	Publication:501796011|PMID:34562334
AT2G44230	defense response to bacterium	GO:0042742	P	IEA	traceable computational prediction	AGI_LocusCode:AT5G67300	Publication:501796011|PMID:34562334
AT2G44290	defense response to bacterium	GO:0042742	P	IEA	traceable computational prediction	AGI_LocusCode:AT5G65210	Publication:501796011|PMID:34562334
AT2G44380	defense response to other organism	GO:0098542	P	IEA	traceable computational prediction	AGI_LocusCode:AT1G80840|AGI_LocusCode:AT2G38470|AGI_LocusCode:AT4G31800	Publication:501796011|PMID:34562334
AT2G44440	defense response to fungus	GO:0050832	P	IMP	none		Publication:501744859|PMID:21830950
AT2G44450	defense response to other organism	GO:0098542	P	IEA	traceable computational prediction	AGI_LocusCode:AT5G67300	Publication:501796011|PMID:34562334
AT2G44490	defense response by callose deposition in cell wall	GO:0052544	P	IMP	biochemical/chemical analysis	NONE	Publication:501729298|PMID:19095898
AT2G44500	defense response to bacterium	GO:0042742	P	IEA	traceable computational prediction	AGI_LocusCode:AT2G38470|AGI_LocusCode:AT5G67300	Publication:501796011|PMID:34562334
AT2G44600	defense response to bacterium	GO:0042742	P	IEA	traceable computational prediction	AGI_LocusCode:AT4G31800|AGI_LocusCode:AT5G67300	Publication:501796011|PMID:34562334
AT2G44790	defense response to bacterium	GO:0042742	P	IEA	traceable computational prediction	AGI_LocusCode:AT2G38470	Publication:501796011|PMID:34562334
AT2G44950	innate immune response	GO:0045087	P	IGI	'Traditional' genetic interactions (e.g.suppressors, synthetic lethals)	AGI_LocusCode:AT5G61900	Publication:501759288|PMID:24664204
AT2G44970	defense response to oomycetes	GO:0002229	P	IEA	traceable computational prediction	AGI_LocusCode:AT5G24660	Publication:501796011|PMID:34562334
AT2G45180	innate immune response activating cell surface receptor signaling pathway	GO:0002220	P	IMP	analysis of physiological response	NONE	Publication:501789821|PMID:32454178
AT2G45220	defense response to Gram-negative bacterium	GO:0050829	P	IMP	analysis of physiological response	NONE	Publication:501757823|PMID:24367018
AT2G45360	defense response to insect	GO:0002213	P	IEA	traceable computational prediction	AGI_LocusCode:AT1G32640	Publication:501796011|PMID:34562334
AT2G45750	defense response to fungus	GO:0050832	P	IEA	traceable computational prediction	AGI_LocusCode:AT1G80840|AGI_LocusCode:AT4G31800|AGI_LocusCode:AT5G67300	Publication:501796011|PMID:34562334
AT2G45760	defense response to other organism	GO:0098542	P	IEA	traceable computational prediction	AGI_LocusCode:AT1G32640	Publication:501796011|PMID:34562334
AT2G45820	defense response to virus	GO:0051607	P	IDA	localization of GFP/YFP fusion protein	NONE	Publication:501786772|PMID:31575745
AT2G45910	defense response to bacterium	GO:0042742	P	IEA	traceable computational prediction	AGI_LocusCode:AT5G67300	Publication:501796011|PMID:34562334
AT2G46140	defense response to other organism	GO:0098542	P	IEA	traceable computational prediction	AGI_LocusCode:AT1G32640	Publication:501796011|PMID:34562334
AT2G46150	defense response to bacterium	GO:0042742	P	IEA	traceable computational prediction	AGI_LocusCode:AT1G80840|AGI_LocusCode:AT5G67300	Publication:501796011|PMID:34562334
AT2G46160	defense response to bacterium	GO:0042742	P	IEA	traceable computational prediction	AGI_LocusCode:AT1G80840|AGI_LocusCode:AT4G31800|AGI_LocusCode:AT5G67300	Publication:501796011|PMID:34562334
AT2G46240	defense response to fungus	GO:0050832	P	IMP	analysis of physiological response	NONE	Publication:501718849|PMID:16636050
AT2G46330	defense response to bacterium	GO:0042742	P	IEA	traceable computational prediction	AGI_LocusCode:AT1G80840|AGI_LocusCode:AT2G38470|AGI_LocusCode:AT4G31800|AGI_LocusCode:AT5G67300	Publication:501796011|PMID:34562334
AT2G46370	induced systemic resistance, jasmonic acid mediated signaling pathway	GO:0009864	P	IMP	analysis of physiological response	NONE	Publication:2222|PMID:9724702
AT2G46380	regulation of defense response to fungus	GO:1900150	P	IEA	none	InterPro:IPR040244	AnalysisReference:501756966
AT2G46400	defense response to bacterium	GO:0042742	P	IMP	none		Publication:501747512|PMID:22325892
AT2G46430	defense response to bacterium	GO:0042742	P	IEA	traceable computational prediction	AGI_LocusCode:AT1G80840|AGI_LocusCode:AT2G38470|AGI_LocusCode:AT4G31800	Publication:501796011|PMID:34562334
AT2G46440	defense response	GO:0006952	P	IGI	double mutant analysis	AGI_LocusCode:AT2G46450	Publication:501680065|PMID:11439131
AT2G46450	defense response	GO:0006952	P	IGI	double mutant analysis	AGI_LocusCode:AT2G46440	Publication:501680065|PMID:11439131
AT2G46620	defense response to bacterium	GO:0042742	P	IEA	traceable computational prediction	AGI_LocusCode:AT5G67300	Publication:501796011|PMID:34562334
AT2G46650	defense response to other organism	GO:0098542	P	IEA	traceable computational prediction	AGI_LocusCode:AT1G32640	Publication:501796011|PMID:34562334
AT2G46735	defense response to bacterium	GO:0042742	P	IEA	traceable computational prediction	AGI_LocusCode:AT5G67300	Publication:501796011|PMID:34562334
AT2G46940	defense response	GO:0006952	P	IEA	traceable computational prediction	AGI_LocusCode:AT1G32640|AGI_LocusCode:AT2G38470|AGI_LocusCode:AT5G46760	Publication:501796011|PMID:34562334
AT2G47010	defense response to bacterium	GO:0042742	P	IEA	traceable computational prediction	AGI_LocusCode:AT1G80840|AGI_LocusCode:AT4G31800|AGI_LocusCode:AT5G67300	Publication:501796011|PMID:34562334
AT2G47130	defense response to bacterium	GO:0042742	P	IMP	analysis of physiological response	NONE	Publication:501746200|PMID:22153241
AT2G47440	defense response to other organism	GO:0098542	P	IEA	traceable computational prediction	AGI_LocusCode:AT1G32640|AGI_LocusCode:AT5G67300	Publication:501796011|PMID:34562334
AT2G47485	regulation of defense response	GO:0031347	P	IEA	traceable computational prediction	AGI_LocusCode:AT5G67300	Publication:501796011|PMID:34562334
AT2G47550	defense response to bacterium	GO:0042742	P	IEA	traceable computational prediction	AGI_LocusCode:AT1G80840|AGI_LocusCode:AT2G38470|AGI_LocusCode:AT4G31800	Publication:501796011|PMID:34562334
AT2G47730	defense response	GO:0006952	P	IEP	Transcript levels (e.g. Northerns)	NONE	Publication:994|PMID:10571852
AT2G47950	defense response to bacterium	GO:0042742	P	IEA	traceable computational prediction	AGI_LocusCode:AT2G01830	Publication:501796011|PMID:34562334
AT2G48010	defense response to fungus	GO:0050832	P	IEA	traceable computational prediction	AGI_LocusCode:AT3G43810	Publication:501796011|PMID:34562334
AT2G48070	defense response to oomycetes	GO:0002229	P	IMP	analysis of visible trait	NONE	Publication:501729489|PMID:19170932
AT2G48090	defense response to fungus	GO:0050832	P	IEA	traceable computational prediction	AGI_LocusCode:AT5G67300	Publication:501796011|PMID:34562334
AT3G01080	regulation of defense response	GO:0031347	P	IMP	analysis of physiological response	NONE	Publication:501722638|PMID:17096590
AT3G01175	defense response to bacterium	GO:0042742	P	IEA	traceable computational prediction	AGI_LocusCode:AT1G80840|AGI_LocusCode:AT4G31800	Publication:501796011|PMID:34562334
AT3G01210	defense response to fungus	GO:0050832	P	IMP	analysis of physiological response	NONE	Publication:501783771|PMID:30703564
AT3G01310	defense response to fungus	GO:0050832	P	IMP	none		Publication:501763787|PMID:25901085
AT3G01420	defense response to bacterium	GO:0042742	P	IEP	none		Publication:501682053|PMID:12060227
AT3G01430	defense response to bacterium	GO:0042742	P	IEA	traceable computational prediction	AGI_LocusCode:AT5G67300	Publication:501796011|PMID:34562334
AT3G01475	defense response to other organism	GO:0098542	P	IEA	traceable computational prediction	AGI_LocusCode:AT1G04400	Publication:501796011|PMID:34562334
AT3G01750	defense response to other organism	GO:0098542	P	IEA	traceable computational prediction	AGI_LocusCode:AT1G80840|AGI_LocusCode:AT2G38470|AGI_LocusCode:AT5G67300	Publication:501796011|PMID:34562334
AT3G01820	defense response to other organism	GO:0098542	P	IEA	traceable computational prediction	AGI_LocusCode:AT1G32640	Publication:501796011|PMID:34562334
AT3G01830	defense response to bacterium	GO:0042742	P	IEA	traceable computational prediction	AGI_LocusCode:AT2G38470	Publication:501796011|PMID:34562334
AT3G01990	defense response	GO:0006952	P	IEA	traceable computational prediction	AGI_LocusCode:AT3G17860	Publication:501796011|PMID:34562334
AT3G02080	defense response to bacterium	GO:0042742	P	IEP	Protein levels (e.g. Western blots)	NONE	Publication:501805171|PMID:37823590
AT3G02150	regulation of defense response	GO:0031347	P	IMP	analysis of physiological response	NONE	Publication:501743367|PMID:21798943
AT3G02350	defense response to other organism	GO:0098542	P	IEA	traceable computational prediction	AGI_LocusCode:AT1G32640	Publication:501796011|PMID:34562334
AT3G02800	defense response to bacterium	GO:0042742	P	IEA	traceable computational prediction	AGI_LocusCode:AT1G80840|AGI_LocusCode:AT2G38470	Publication:501796011|PMID:34562334
AT3G03020	defense response to bacterium	GO:0042742	P	IEA	traceable computational prediction	AGI_LocusCode:AT5G65210	Publication:501796011|PMID:34562334
AT3G03040	defense response	GO:0006952	P	IMP	phenotype of allelic variants	NONE	Publication:501771069|PMID:27462337
AT3G03300	defense response to virus	GO:0051607	P	IGI	triple mutant analysis	NONE	Publication:501764082|PMID:26023161
AT3G03440	defense response to fungus	GO:0050832	P	IEA	traceable computational prediction	AGI_LocusCode:AT5G67300	Publication:501796011|PMID:34562334
AT3G03610	defense response to bacterium	GO:0042742	P	IEA	traceable computational prediction	AGI_LocusCode:AT2G38470	Publication:501796011|PMID:34562334
AT3G03760	regulation of defense response to fungus	GO:1900150	P	IMP	analysis of physiological response	NONE	Publication:501750237|PMID:22786889
AT3G03870	defense response to bacterium	GO:0042742	P	IEA	traceable computational prediction	AGI_LocusCode:AT1G80840|AGI_LocusCode:AT2G38470|AGI_LocusCode:AT4G31800	Publication:501796011|PMID:34562334
AT3G03970	antifungal innate immune response	GO:0061760	P	IMP	none		Publication:501762947|PMID:24891605
AT3G04010	defense response to fungus	GO:0050832	P	IEA	traceable computational prediction	AGI_LocusCode:AT5G67300	Publication:501796011|PMID:34562334
AT3G04210	innate immune response	GO:0045087	P	IMP	analysis of physiological response		Publication:501794569|PMID:33982335
AT3G04220	defense response to fungus	GO:0050832	P	IMP	analysis of visible trait	NONE	Publication:501786948|PMID:31614458
AT3G04300	defense response to fungus	GO:0050832	P	IEA	traceable computational prediction	AGI_LocusCode:AT2G38470	Publication:501796011|PMID:34562334
AT3G04350	defense response to bacterium	GO:0042742	P	IEA	traceable computational prediction	AGI_LocusCode:AT5G67300	Publication:501796011|PMID:34562334
AT3G04360	defense response	GO:0006952	P	IEA	none	InterPro:IPR044750	AnalysisReference:501756966
AT3G04420	defense response to other organism	GO:0098542	P	IEA	traceable computational prediction	AGI_LocusCode:AT1G32640|AGI_LocusCode:AT2G38470|AGI_LocusCode:AT4G31800|AGI_LocusCode:AT5G67300	Publication:501796011|PMID:34562334
AT3G04570	defense response to fungus	GO:0050832	P	IMP	analysis of physiological response	NONE	Publication:501744727|PMID:21864046
AT3G04640	defense response to bacterium	GO:0042742	P	IEA	traceable computational prediction	AGI_LocusCode:AT5G67300	Publication:501796011|PMID:34562334
AT3G04720	defense response to bacterium	GO:0042742	P	IEA	none	InterPro:IPR001153|InterPro:IPR018226	AnalysisReference:501756966
AT3G04735	defense response to other organism	GO:0098542	P	IEA	traceable computational prediction	AGI_LocusCode:AT1G32640|AGI_LocusCode:AT2G38470|AGI_LocusCode:AT4G31800	Publication:501796011|PMID:34562334
AT3G04740	systemic acquired resistance	GO:0009627	P	IEP	Transcript levels (e.g.microarray data)	NONE	Publication:501754332|PMID:23607369
AT3G05180	systemic acquired resistance	GO:0009627	P	IEP	Correlation of expression with a physiological assay	NONE	Publication:501759712|PMID:24755512
AT3G05200	defense response to bacterium	GO:0042742	P	IMP	analysis of physiological response	NONE	Publication:501748580|PMID:22481162
AT3G05220	defense response to bacterium	GO:0042742	P	IEA	traceable computational prediction	AGI_LocusCode:AT5G67300	Publication:501796011|PMID:34562334
AT3G05360	defense response to fungus	GO:0050832	P	IMP	none		Publication:501758591|PMID:24104566
AT3G05365	defense response to bacterium	GO:0042742	P	IEA	traceable computational prediction	AGI_LocusCode:AT1G80840	Publication:501796011|PMID:34562334
AT3G05390	defense response to bacterium	GO:0042742	P	IEA	traceable computational prediction	AGI_LocusCode:AT1G80840	Publication:501796011|PMID:34562334
AT3G05440	defense response	GO:0006952	P	IEA	traceable computational prediction	AGI_LocusCode:AT2G38470	Publication:501796011|PMID:34562334
AT3G05710	defense response to fungus	GO:0050832	P	IMP	none		Publication:1546235|PMID:11739776
AT3G05830	defense response to other organism	GO:0098542	P	IEA	traceable computational prediction	AGI_LocusCode:AT1G32640|AGI_LocusCode:AT1G80840|AGI_LocusCode:AT4G31800|AGI_LocusCode:AT5G67300	Publication:501796011|PMID:34562334
AT3G05937	defense response to other organism	GO:0098542	P	IEA	traceable computational prediction	AGI_LocusCode:AT1G32640	Publication:501796011|PMID:34562334
AT3G06110	negative regulation of plant-type hypersensitive response	GO:0034051	P	IMP	none		Publication:501738484|PMID:20626661
AT3G06420	defense response to other organism	GO:0098542	P	IEA	traceable computational prediction	AGI_LocusCode:AT1G32640	Publication:501796011|PMID:34562334
AT3G06550	defense response to fungus	GO:0050832	P	IMP	analysis of physiological response	NONE	Publication:501741399|PMID:21212300
AT3G06750	defense response to other organism	GO:0098542	P	IEA	traceable computational prediction	AGI_LocusCode:AT1G32640	Publication:501796011|PMID:34562334
AT3G06760	defense response to bacterium	GO:0042742	P	IEA	traceable computational prediction	AGI_LocusCode:AT5G67300	Publication:501796011|PMID:34562334
AT3G06890	defense response to bacterium	GO:0042742	P	IEA	traceable computational prediction	AGI_LocusCode:AT5G67300	Publication:501796011|PMID:34562334
AT3G06980	cellular defense response	GO:0006968	P	ISS	none	UniProtKB:Q0DVX2	Communication:501789215
AT3G07040	defense response	GO:0006952	P	TAS	none	NONE	Publication:4316|PMID:7638602
AT3G07195	defense response to bacterium	GO:0042742	P	IEA	traceable computational prediction	AGI_LocusCode:AT1G80840|AGI_LocusCode:AT2G38470	Publication:501796011|PMID:34562334
AT3G07450	systemic acquired resistance	GO:0009627	P	IEA	none	InterPro:IPR039265	AnalysisReference:501756966
AT3G07470	defense response to other organism	GO:0098542	P	IEA	traceable computational prediction	AGI_LocusCode:AT4G31800|AGI_LocusCode:AT5G67300	Publication:501796011|PMID:34562334
AT3G07525	defense response to bacterium	GO:0042742	P	IMP	none		Publication:501741731|PMID:21332848
AT3G07580	defense response to bacterium	GO:0042742	P	IEA	traceable computational prediction	AGI_LocusCode:AT5G67300	Publication:501796011|PMID:34562334
AT3G07690	systemic acquired resistance	GO:0009627	P	IMP	analysis of physiological response	NONE	Publication:501743326|PMID:21441932
AT3G07780	regulation of defense response	GO:0031347	P	IMP	analysis of physiological response	NONE	Publication:501743367|PMID:21798943
AT3G08030	defense response to other organism	GO:0098542	P	IEA	traceable computational prediction	AGI_LocusCode:AT1G32640	Publication:501796011|PMID:34562334
AT3G08510	defense response to bacterium	GO:0042742	P	IMP	analysis of physiological response	NONE	Publication:501776668|PMID:28827453
AT3G08636	defense response to insect	GO:0002213	P	IEA	traceable computational prediction	AGI_LocusCode:AT1G32640	Publication:501796011|PMID:34562334
AT3G08760	defense response to bacterium	GO:0042742	P	IEA	traceable computational prediction	AGI_LocusCode:AT5G67300	Publication:501796011|PMID:34562334
AT3G08870	defense response to bacterium	GO:0042742	P	IBA	none	PANTHER:PTN007815081|TAIR:locus:2043909|TAIR:locus:2097533|TAIR:locus:2084375|TAIR:locus:2149780|TAIR:locus:2097493|TAIR:locus:2196608|TAIR:locus:2099941|TAIR:locus:2133239	Communication:501741973
AT3G09030	defense response to fungus	GO:0050832	P	IMP	none		Publication:501777559|PMID:29085068
AT3G09032	defense response to bacterium	GO:0042742	P	IEA	traceable computational prediction	AGI_LocusCode:AT5G67300	Publication:501796011|PMID:34562334
AT3G09200	defense response to bacterium	GO:0042742	P	IEP	Protein levels (e.g. Western blots)	NONE	Publication:501805171|PMID:37823590
AT3G09260	negative regulation of defense response	GO:0031348	P	IMP	none		Publication:501724217|PMID:18248598
AT3G09390	defense response	GO:0006952	P	IEA	traceable computational prediction	AGI_LocusCode:AT5G67300	Publication:501796011|PMID:34562334
AT3G09410	defense response to bacterium	GO:0042742	P	IEA	traceable computational prediction	AGI_LocusCode:AT5G67300	Publication:501796011|PMID:34562334
AT3G09710	defense response	GO:0006952	P	IMP	Analysis of overexpression/ectopic expression phenotype	NONE	Publication:501716330|PMID:15960618
AT3G09830	defense response to bacterium	GO:0042742	P	IMP	analysis of physiological response	NONE	Publication:501763022|PMID:25711411
AT3G09840	negative regulation of defense response	GO:0031348	P	IMP	analysis of physiological response	NONE	Publication:501770668|PMID:27340941
AT3G09950	defense response	GO:0006952	P	IEA	traceable computational prediction	AGI_LocusCode:AT5G46760	Publication:501796011|PMID:34562334
AT3G09980	positive regulation of defense response to bacterium	GO:1900426	P	IMP	RNAi experiments	NONE	Publication:501759562|PMID:24586161
AT3G10010	defense response to other organism	GO:0098542	P	IEA	traceable computational prediction	AGI_LocusCode:AT1G32640	Publication:501796011|PMID:34562334
AT3G10190	defense response to fungus	GO:0050832	P	IMP	analysis of visible trait	NONE	Publication:501760620|PMID:25036661
AT3G10340	defense response	GO:0006952	P	IEA	traceable computational prediction	AGI_LocusCode:AT5G12870|AGI_LocusCode:AT5G47220|AGI_LocusCode:AT2G37040	Publication:501796011|PMID:34562334
AT3G10390	systemic acquired resistance	GO:0009627	P	IMP	none		Publication:501789663|PMID:32392578
AT3G10525	defense response to bacterium	GO:0042742	P	IMP	analysis of physiological response	NONE	Publication:501767162|PMID:26561564
AT3G10680	defense response to insect	GO:0002213	P	IDA	bioassay	NONE	Publication:501777099|PMID:28970334
AT3G10720	defense response to bacterium	GO:0042742	P	IEA	traceable computational prediction	AGI_LocusCode:AT5G67300	Publication:501796011|PMID:34562334
AT3G10820	defense response to other organism	GO:0098542	P	IEA	traceable computational prediction	AGI_LocusCode:AT1G32640	Publication:501796011|PMID:34562334
AT3G10915	defense response to other organism	GO:0098542	P	IEA	traceable computational prediction	AGI_LocusCode:AT1G32640	Publication:501796011|PMID:34562334
AT3G10930	defense response to bacterium	GO:0042742	P	IEP	Correlation of expression with a physiological assay	NONE	Publication:501775725|PMID:28586470
AT3G10986	defense response to other organism	GO:0098542	P	IEA	traceable computational prediction	AGI_LocusCode:AT1G32640	Publication:501796011|PMID:34562334
AT3G11180	negative regulation of defense response to insect	GO:1900366	P	IMP	none		Publication:501775644|PMID:28559313
AT3G11240	defense response to fungus	GO:0050832	P	IGI	double mutant analysis	AGI_LocusCode:AT5G05700	Publication:501775876|PMID:27173012
AT3G11250	defense response to bacterium	GO:0042742	P	IEP	Protein levels (e.g. Western blots)	NONE	Publication:501805171|PMID:37823590
AT3G11320	defense response to bacterium	GO:0042742	P	IEA	traceable computational prediction	AGI_LocusCode:AT1G80840|AGI_LocusCode:AT2G38470|AGI_LocusCode:AT4G31800	Publication:501796011|PMID:34562334
AT3G11340	defense response	GO:0006952	P	IMP	analysis of physiological response	NONE	Publication:501745789|PMID:22080599
AT3G11402	defense response to bacterium	GO:0042742	P	IEA	traceable computational prediction	AGI_LocusCode:AT5G67300	Publication:501796011|PMID:34562334
AT3G11410	defense response to virus	GO:0051607	P	IMP	biochemical/chemical analysis	NONE	Publication:501792537|PMID:32984814
AT3G11420	defense response to fungus	GO:0050832	P	IEA	traceable computational prediction	AGI_LocusCode:AT5G67300	Publication:501796011|PMID:34562334
AT3G11480	defense response	GO:0006952	P	IEP	Transcript levels (e.g. RT-PCR)	NONE	Publication:501711437|PMID:14617060
AT3G11640	defense response to other organism	GO:0098542	P	IEA	traceable computational prediction	AGI_LocusCode:AT5G65210	Publication:501796011|PMID:34562334
AT3G11650	defense response to virus	GO:0051607	P	IEP	Transcript levels (e.g. Northerns)	NONE	Publication:501711669|PMID:14666423
AT3G11660	defense response to virus	GO:0051607	P	IEP	Transcript levels (e.g. Northerns)	NONE	Publication:501711669|PMID:14666423
AT3G11700	defense response to bacterium	GO:0042742	P	IEA	traceable computational prediction	AGI_LocusCode:AT4G31800|AGI_LocusCode:AT5G67300	Publication:501796011|PMID:34562334
AT3G11810	defense response to bacterium	GO:0042742	P	IEA	traceable computational prediction	AGI_LocusCode:AT5G06320	Publication:501796011|PMID:34562334
AT3G11820	defense response	GO:0006952	P	TAS	original experiments are traceable through an article	NONE	Publication:501717824|PMID:16255250
AT3G11840	defense response	GO:0006952	P	IGI	triple mutant analysis	AGI_LocusCode:AT2G35930|AGI_LocusCode:AT3G52450	Publication:501728818|PMID:18771922
AT3G11880	defense response to other organism	GO:0098542	P	IEA	traceable computational prediction	AGI_LocusCode:AT1G32640	Publication:501796011|PMID:34562334
AT3G11930	defense response to other organism	GO:0098542	P	IEA	traceable computational prediction	AGI_LocusCode:AT1G32640	Publication:501796011|PMID:34562334
AT3G12140	defense response to fungus	GO:0050832	P	IMP	none		Publication:501744859|PMID:21830950
AT3G12200	defense response to other organism	GO:0098542	P	IEA	traceable computational prediction	AGI_LocusCode:AT3G43810	Publication:501796011|PMID:34562334
AT3G12250	systemic acquired resistance	GO:0009627	P	IPI	yeast two-hybrid assay	AGI_LocusCode:AT1G64280	Publication:1496|PMID:10339621
AT3G12300	defense response to fungus	GO:0050832	P	IEA	traceable computational prediction	AGI_LocusCode:AT5G67300	Publication:501796011|PMID:34562334
AT3G12500	defense response to fungus	GO:0050832	P	IDA	bioassay	NONE	Publication:501678049
AT3G12620	negative regulation of defense response to bacterium	GO:1900425	P	IDA	none		Publication:501771126|PMID:27494702
AT3G12710	defense response to fungus	GO:0050832	P	IEA	traceable computational prediction	AGI_LocusCode:AT5G67300	Publication:501796011|PMID:34562334
AT3G12810	defense response to bacterium	GO:0042742	P	IGI	double mutant analysis	Tair:gene:3709610	Publication:501723619|PMID:17988222
AT3G12830	defense response to bacterium	GO:0042742	P	IEA	traceable computational prediction	AGI_LocusCode:AT1G80840|AGI_LocusCode:AT4G31800|AGI_LocusCode:AT5G67300	Publication:501796011|PMID:34562334
AT3G12833	defense response to bacterium	GO:0042742	P	IEA	traceable computational prediction	AGI_LocusCode:AT1G80840|AGI_LocusCode:AT4G31800|AGI_LocusCode:AT5G67300	Publication:501796011|PMID:34562334
AT3G13310	defense response	GO:0006952	P	IEA	traceable computational prediction	AGI_LocusCode:AT1G04400|AGI_LocusCode:AT1G32640|AGI_LocusCode:AT4G31800|AGI_LocusCode:AT5G46760|AGI_LocusCode:AT5G67300|AGI_LocusCode:AT3G48150	Publication:501796011|PMID:34562334
AT3G13330	defense response to bacterium	GO:0042742	P	IEA	traceable computational prediction	AGI_LocusCode:AT5G67300	Publication:501796011|PMID:34562334
AT3G13432	defense response to bacterium	GO:0042742	P	IEA	traceable computational prediction	AGI_LocusCode:AT1G80840|AGI_LocusCode:AT2G38470|AGI_LocusCode:AT4G31800	Publication:501796011|PMID:34562334
AT3G13433	defense response to bacterium	GO:0042742	P	IEA	traceable computational prediction	AGI_LocusCode:AT2G38470|AGI_LocusCode:AT4G31800	Publication:501796011|PMID:34562334
AT3G13435	defense response to fungus	GO:0050832	P	IEA	traceable computational prediction	AGI_LocusCode:AT5G67300	Publication:501796011|PMID:34562334
AT3G13437	defense response to fungus	GO:0050832	P	IMP	Analysis of overexpression/ectopic expression phenotype	NONE	Publication:501759038|PMID:24505441
AT3G13500	defense response to other organism	GO:0098542	P	IEA	traceable computational prediction	AGI_LocusCode:AT1G32640	Publication:501796011|PMID:34562334
AT3G13600	defense response to bacterium	GO:0042742	P	IEA	traceable computational prediction	AGI_LocusCode:AT5G67300	Publication:501796011|PMID:34562334
AT3G13650	defense response to fungus	GO:0050832	P	IEA	traceable computational prediction	AGI_LocusCode:AT1G80840|AGI_LocusCode:AT2G38470|AGI_LocusCode:AT4G31800|AGI_LocusCode:AT5G67300	Publication:501796011|PMID:34562334
AT3G13790	defense response to fungus	GO:0050832	P	IEP	Transcript levels (e.g. RT-PCR)	NONE	Publication:501773992|PMID:28066461
AT3G13910	defense response to other organism	GO:0098542	P	IEA	traceable computational prediction	AGI_LocusCode:AT1G32640	Publication:501796011|PMID:34562334
AT3G13950	defense response to bacterium	GO:0042742	P	IEA	traceable computational prediction	AGI_LocusCode:AT1G80840|AGI_LocusCode:AT2G38470|AGI_LocusCode:AT4G31800|AGI_LocusCode:AT5G06320	Publication:501796011|PMID:34562334
AT3G14060	defense response to bacterium	GO:0042742	P	IEA	traceable computational prediction	AGI_LocusCode:AT4G31800	Publication:501796011|PMID:34562334
AT3G14075	defense response	GO:0006952	P	IEA	traceable computational prediction	AGI_LocusCode:AT5G67300	Publication:501796011|PMID:34562334
AT3G14130	defense response to bacterium	GO:0042742	P	IMP	analysis of physiological response	NONE	Publication:501747012|PMID:22286136
AT3G14150	defense response to bacterium	GO:0042742	P	IMP	analysis of physiological response	NONE	Publication:501747012|PMID:22286136
AT3G14200	defense response to other organism	GO:0098542	P	IEA	traceable computational prediction	AGI_LocusCode:AT2G38470	Publication:501796011|PMID:34562334
AT3G14205	defense response	GO:0006952	P	IEA	traceable computational prediction	AGI_LocusCode:AT1G32640|AGI_LocusCode:AT5G46760|AGI_LocusCode:AT5G67300	Publication:501796011|PMID:34562334
AT3G14225	defense response to bacterium	GO:0042742	P	IEA	traceable computational prediction	AGI_LocusCode:AT1G80840|AGI_LocusCode:AT4G31800	Publication:501796011|PMID:34562334
AT3G14260	defense response to bacterium	GO:0042742	P	IEA	traceable computational prediction	AGI_LocusCode:AT5G67300	Publication:501796011|PMID:34562334
AT3G14310	defense response to bacterium	GO:0042742	P	IMP	none		Publication:501741171|PMID:21171891
AT3G14395	defense response to insect	GO:0002213	P	IDA	bioassay	NONE	Publication:501776092|PMID:28649257
AT3G14415	defense response to bacterium	GO:0042742	P	IMP	analysis of physiological response	NONE	Publication:501747012|PMID:22286136
AT3G14420	defense response to bacterium	GO:0042742	P	IMP	analysis of physiological response	NONE	Publication:501747012|PMID:22286136
AT3G14460	defense response to bacterium	GO:0042742	P	IMP	analysis of visible trait	NONE	Publication:501783315|PMID:30530199
AT3G14470	defense response to other organism	GO:0098542	P	IBA	none	PANTHER:PTN002752824|TAIR:locus:2077572|UniProtKB:F7J0M6|TAIR:locus:2197409|TAIR:locus:2201996|TAIR:locus:2005517|TAIR:locus:2078012|UniProtKB:Q2R8L1|TAIR:locus:2091662|TAIR:locus:2075170|TAIR:locus:2176486	Communication:501741973
AT3G14590	defense response to other organism	GO:0098542	P	IEA	traceable computational prediction	AGI_LocusCode:AT1G32640	Publication:501796011|PMID:34562334
AT3G14610	defense response to other organism	GO:0098542	P	IEA	traceable computational prediction	AGI_LocusCode:AT1G80840|AGI_LocusCode:AT4G31800	Publication:501796011|PMID:34562334
AT3G14780	defense response	GO:0006952	P	IEA	traceable computational prediction	AGI_LocusCode:AT5G65210	Publication:501796011|PMID:34562334
AT3G14840	jasmonic acid and ethylene-dependent systemic resistance	GO:0009861	P	IMP	expression of another gene in a mutant background of this gene	NONE	Publication:501760620|PMID:25036661
AT3G14870	defense response to bacterium	GO:0042742	P	IEA	traceable computational prediction	AGI_LocusCode:AT4G31800|AGI_LocusCode:AT5G67300|AGI_LocusCode:AT5G65210	Publication:501796011|PMID:34562334
AT3G15010	defense response	GO:0006952	P	IMP	Analysis of overexpression/ectopic expression phenotype	NONE	Publication:501732675|PMID:18705666
AT3G15180	defense response to other organism	GO:0098542	P	IEA	traceable computational prediction	AGI_LocusCode:AT2G20580	Publication:501796011|PMID:34562334
AT3G15200	defense response to bacterium	GO:0042742	P	IEA	traceable computational prediction	AGI_LocusCode:AT5G67300	Publication:501796011|PMID:34562334
AT3G15210	induced systemic resistance, jasmonic acid mediated signaling pathway	GO:0009864	P	IMP	mutant growth experiment with supplementation of substrates	NONE	Publication:501717630|PMID:16183832
AT3G15340	defense response to bacterium	GO:0042742	P	IEA	traceable computational prediction	AGI_LocusCode:AT2G38470	Publication:501796011|PMID:34562334
AT3G15350	defense response to other organism	GO:0098542	P	IEA	traceable computational prediction	AGI_LocusCode:AT1G32640|AGI_LocusCode:AT4G31800|AGI_LocusCode:AT5G67300	Publication:501796011|PMID:34562334
AT3G15518	defense response to bacterium	GO:0042742	P	IEA	traceable computational prediction	AGI_LocusCode:AT1G80840|AGI_LocusCode:AT2G38470|AGI_LocusCode:AT4G31800	Publication:501796011|PMID:34562334
AT3G15530	defense response to fungus	GO:0050832	P	IEA	traceable computational prediction	AGI_LocusCode:AT1G80840|AGI_LocusCode:AT4G31800|AGI_LocusCode:AT5G67300	Publication:501796011|PMID:34562334
AT3G15534	regulation of defense response	GO:0031347	P	IEA	traceable computational prediction	AGI_LocusCode:AT1G32640|AGI_LocusCode:AT5G67300	Publication:501796011|PMID:34562334
AT3G15548	defense response to other organism	GO:0098542	P	IEA	traceable computational prediction	AGI_LocusCode:AT5G67300	Publication:501796011|PMID:34562334
AT3G15700	defense response to other organism	GO:0098542	P	IBA	none	PANTHER:PTN002752824|TAIR:locus:2077572|UniProtKB:F7J0M6|TAIR:locus:2197409|TAIR:locus:2201996|TAIR:locus:2005517|TAIR:locus:2078012|UniProtKB:Q2R8L1|TAIR:locus:2091662|TAIR:locus:2075170|TAIR:locus:2176486	Communication:501741973
AT3G15760	defense response to bacterium	GO:0042742	P	IEA	traceable computational prediction	AGI_LocusCode:AT5G67300	Publication:501796011|PMID:34562334
AT3G15810	defense response to bacterium	GO:0042742	P	IEA	traceable computational prediction	AGI_LocusCode:AT5G67300	Publication:501796011|PMID:34562334
AT3G15960	defense response to other organism	GO:0098542	P	IEA	traceable computational prediction	AGI_LocusCode:AT1G32640	Publication:501796011|PMID:34562334
AT3G16030	innate immune response	GO:0045087	P	IBA	none	PANTHER:PTN005393274|TAIR:locus:2093397	Communication:501741973
AT3G16210	defense response to other organism	GO:0098542	P	IEA	traceable computational prediction	AGI_LocusCode:AT1G32640	Publication:501796011|PMID:34562334
AT3G16280	defense response to other organism	GO:0098542	P	IEA	traceable computational prediction	AGI_LocusCode:AT1G32640|AGI_LocusCode:AT1G80840|AGI_LocusCode:AT4G31800	Publication:501796011|PMID:34562334
AT3G16510	defense response	GO:0006952	P	IEA	none	InterPro:IPR044750	AnalysisReference:501756966
AT3G16720	defense response	GO:0006952	P	IDA	localization of GUS fusion protein	NONE	Publication:1207|PMID:10480382
AT3G16860	defense response to bacterium	GO:0042742	P	IEA	traceable computational prediction	AGI_LocusCode:AT2G38470|AGI_LocusCode:AT4G31800	Publication:501796011|PMID:34562334
AT3G17120	defense response to other organism	GO:0098542	P	IEA	traceable computational prediction	AGI_LocusCode:AT1G32640|AGI_LocusCode:AT1G80840|AGI_LocusCode:AT4G31800|AGI_LocusCode:AT5G67300	Publication:501796011|PMID:34562334
AT3G17210	defense response to bacterium	GO:0042742	P	IDA	bioassay	NONE	Publication:501722896|PMID:17720140
AT3G17420	defense response to other organism	GO:0098542	P	IEA	traceable computational prediction	AGI_LocusCode:AT1G32640	Publication:501796011|PMID:34562334
AT3G17650	defense response to bacterium	GO:0042742	P	IEA	traceable computational prediction	AGI_LocusCode:AT5G06320	Publication:501796011|PMID:34562334
AT3G17770	defense response to bacterium	GO:0042742	P	IEA	traceable computational prediction	AGI_LocusCode:AT5G67300	Publication:501796011|PMID:34562334
AT3G17860	regulation of defense response	GO:0031347	P	IMP	analysis of physiological response	NONE	Publication:501743367|PMID:21798943
AT3G17980	positive regulation of defense response to bacterium	GO:1900426	P	ISS	none	UniProtKB:Q6YWF1	Publication:501729318|PMID:19086295
AT3G18070	defense response to other organism	GO:0098542	P	IEA	traceable computational prediction	AGI_LocusCode:AT1G32640|AGI_LocusCode:AT1G80840|AGI_LocusCode:AT4G31800	Publication:501796011|PMID:34562334
AT3G18165	defense response to bacterium	GO:0042742	P	IMP	analysis of physiological response	NONE	Publication:501722483|PMID:17575050
AT3G18250	defense response to bacterium	GO:0042742	P	IEA	traceable computational prediction	AGI_LocusCode:AT1G80840|AGI_LocusCode:AT2G38470	Publication:501796011|PMID:34562334
AT3G18350	defense response to other organism	GO:0098542	P	IEA	traceable computational prediction	AGI_LocusCode:AT1G32640	Publication:501796011|PMID:34562334
AT3G18490	systemic acquired resistance	GO:0009627	P	IMP	analysis of physiological response	NONE	Publication:501759712|PMID:24755512
AT3G18560	defense response to bacterium	GO:0042742	P	IEA	traceable computational prediction	AGI_LocusCode:AT5G67300	Publication:501796011|PMID:34562334
AT3G18690	innate immune response-activating signaling pathway	GO:0002758	P	IMP	biochemical/chemical analysis	NONE	Publication:501727265|PMID:18650934
AT3G18773	defense response to bacterium	GO:0042742	P	IEA	traceable computational prediction	AGI_LocusCode:AT5G67300	Publication:501796011|PMID:34562334
AT3G18930	defense response to bacterium	GO:0042742	P	IEA	traceable computational prediction	AGI_LocusCode:AT2G38470|AGI_LocusCode:AT5G06320	Publication:501796011|PMID:34562334
AT3G18940	defense response to other organism	GO:0098542	P	IEA	traceable computational prediction	AGI_LocusCode:AT1G32640|AGI_LocusCode:AT2G38470|AGI_LocusCode:AT5G67300	Publication:501796011|PMID:34562334
AT3G18950	defense response to bacterium	GO:0042742	P	IEA	traceable computational prediction	AGI_LocusCode:AT1G80840|AGI_LocusCode:AT4G31800|AGI_LocusCode:AT5G67300	Publication:501796011|PMID:34562334
AT3G19010	defense response to bacterium	GO:0042742	P	IEA	traceable computational prediction	AGI_LocusCode:AT1G80840|AGI_LocusCode:AT2G38470|AGI_LocusCode:AT4G31800	Publication:501796011|PMID:34562334
AT3G19030	defense response to other organism	GO:0098542	P	IEA	traceable computational prediction	AGI_LocusCode:AT1G32640	Publication:501796011|PMID:34562334
AT3G19190	defense response to bacterium	GO:0042742	P	IMP	none		Publication:501757087|PMID:24285797
AT3G19200	defense response to other organism	GO:0098542	P	IEA	traceable computational prediction	AGI_LocusCode:AT1G32640|AGI_LocusCode:AT3G20770	Publication:501796011|PMID:34562334
AT3G19380	defense response to other organism	GO:0098542	P	IGI	double mutant analysis	AGI_LocusCode:AT1G49780	Publication:501778533|PMID:29358080
AT3G19540	defense response to other organism	GO:0098542	P	IEA	traceable computational prediction	AGI_LocusCode:AT1G04400|AGI_LocusCode:AT5G67300	Publication:501796011|PMID:34562334
AT3G19680	defense response to bacterium	GO:0042742	P	IEA	traceable computational prediction	AGI_LocusCode:AT5G67300	Publication:501796011|PMID:34562334
AT3G19830	defense response	GO:0006952	P	IEA	traceable computational prediction	AGI_LocusCode:AT1G32640	Publication:501796011|PMID:34562334
AT3G19970	defense response to bacterium	GO:0042742	P	IEA	traceable computational prediction	AGI_LocusCode:AT5G67300	Publication:501796011|PMID:34562334
AT3G19990	defense response to fungus	GO:0050832	P	IEA	traceable computational prediction	AGI_LocusCode:AT5G67300	Publication:501796011|PMID:34562334
AT3G20250	defense response to virus	GO:0051607	P	IMP	analysis of physiological response	NONE	Publication:501752877|PMID:23269841
AT3G20300	defense response to bacterium	GO:0042742	P	IEA	traceable computational prediction	AGI_LocusCode:AT3G20770|AGI_LocusCode:AT4G31800	Publication:501796011|PMID:34562334
AT3G20370	defense response to other organism	GO:0098542	P	IEA	traceable computational prediction	AGI_LocusCode:AT1G32640	Publication:501796011|PMID:34562334
AT3G20500	defense response to other organism	GO:0098542	P	IEA	traceable computational prediction	AGI_LocusCode:AT1G32640	Publication:501796011|PMID:34562334
AT3G20590	defense response to other organism	GO:0098542	P	IEA	none	InterPro:IPR044839	AnalysisReference:501756966
AT3G20600	defense response	GO:0006952	P	TAS	none	NONE	Publication:2919|PMID:9395402
AT3G20610	defense response to other organism	GO:0098542	P	IEA	none	InterPro:IPR044839	AnalysisReference:501756966
AT3G20770	defense response to bacterium	GO:0042742	P	IGI	double mutant analysis	AGI_LocusCode:AT2G27050	Publication:501734909|PMID:19717619
AT3G21080	defense response to bacterium	GO:0042742	P	IEA	traceable computational prediction	AGI_LocusCode:AT1G80840|AGI_LocusCode:AT4G31800	Publication:501796011|PMID:34562334
AT3G21220	defense response to other organism	GO:0098542	P	IMP	Analysis of overexpression/ectopic expression phenotype	NONE	Publication:1547411|PMID:11875555
AT3G21295	defense response to other organism	GO:0098542	P	IEA	traceable computational prediction	AGI_LocusCode:AT1G80840|AGI_LocusCode:AT2G38470|AGI_LocusCode:AT4G31800	Publication:501796011|PMID:34562334
AT3G21320	defense response to bacterium	GO:0042742	P	IEA	traceable computational prediction	AGI_LocusCode:AT1G80840|AGI_LocusCode:AT4G31800|AGI_LocusCode:AT5G67300	Publication:501796011|PMID:34562334
AT3G21630	defense response to bacterium	GO:0042742	P	IDA	none		Publication:501735198|PMID:19816132
AT3G21650	negative regulation of innate immune response	GO:0045824	P	IDA	none		Publication:501772606|PMID:25085430
AT3G21690	defense response to fungus	GO:0050832	P	IEA	traceable computational prediction	AGI_LocusCode:AT1G80840|AGI_LocusCode:AT4G31800|AGI_LocusCode:AT1G45145	Publication:501796011|PMID:34562334
AT3G21700	defense response to bacterium	GO:0042742	P	IEA	traceable computational prediction	AGI_LocusCode:AT2G38470|AGI_LocusCode:AT5G67300	Publication:501796011|PMID:34562334
AT3G22070	defense response	GO:0006952	P	IEA	traceable computational prediction	AGI_LocusCode:AT1G32640|AGI_LocusCode:AT4G19030|AGI_LocusCode:AT4G35580	Publication:501796011|PMID:34562334
AT3G22231	positive regulation of defense response to oomycetes	GO:1902290	P	IMP	none		Publication:501756237|PMID:23833195
AT3G22275	regulation of defense response	GO:0031347	P	IBA	none	PANTHER:PTN002100906|TAIR:locus:2183921|TAIR:locus:2088530	Communication:501741973
AT3G22290	defense response	GO:0006952	P	IEA	traceable computational prediction	AGI_LocusCode:AT1G32640|AGI_LocusCode:AT5G46760	Publication:501796011|PMID:34562334
AT3G22400	negative regulation of defense response to insect	GO:1900366	P	IMP	analysis of physiological response	NONE	Publication:501748288|PMID:22474183
AT3G22600	defense response to fungus	GO:0050832	P	IMP	none		Publication:501780952|PMID:30102837
AT3G22800	defense response to bacterium	GO:0042742	P	IEA	traceable computational prediction	AGI_LocusCode:AT3G20770	Publication:501796011|PMID:34562334
AT3G22930	defense response to bacterium	GO:0042742	P	IEA	traceable computational prediction	AGI_LocusCode:AT1G80840|AGI_LocusCode:AT4G31800	Publication:501796011|PMID:34562334
AT3G23160	defense response	GO:0006952	P	IEA	traceable computational prediction	AGI_LocusCode:AT1G80840|AGI_LocusCode:AT2G38470|AGI_LocusCode:AT4G31800	Publication:501796011|PMID:34562334
AT3G23170	defense response to other organism	GO:0098542	P	IMP	Analysis of overexpression/ectopic expression phenotype	NONE	Publication:501776327|PMID:28755319
AT3G23180	defense response to other organism	GO:0098542	P	IEA	traceable computational prediction	AGI_LocusCode:AT1G32640	Publication:501796011|PMID:34562334
AT3G23240	defense response	GO:0006952	P	IMP	Analysis of overexpression/ectopic expression phenotype	NONE	Publication:501707086|PMID:12509529
AT3G23280	defense response	GO:0006952	P	IEA	traceable computational prediction	AGI_LocusCode:AT1G22920	Publication:501796011|PMID:34562334
AT3G23400	defense response to bacterium	GO:0042742	P	IMP	analysis of physiological response	NONE	Publication:501739958|PMID:20813909
AT3G23530	defense response	GO:0006952	P	IEA	traceable computational prediction	AGI_LocusCode:AT1G32640|AGI_LocusCode:AT1G80840|AGI_LocusCode:AT2G38470|AGI_LocusCode:AT4G31800|AGI_LocusCode:AT5G67300	Publication:501796011|PMID:34562334
AT3G23550	defense response to oomycetes	GO:0002229	P	IMP	biochemical/chemical analysis	NONE	Publication:501767692|PMID:26744218
AT3G23570	defense response	GO:0006952	P	IEA	traceable computational prediction	AGI_LocusCode:AT5G46760	Publication:501796011|PMID:34562334
AT3G23780	defense response to fungus	GO:0050832	P	IMP	analysis of physiological response	NONE	Publication:501747140|PMID:22242006
AT3G23820	defense response to fungus	GO:0050832	P	IGI	double mutant analysis	AGI_LocusCode:AT4G30440	Publication:501767984|PMID:26813622
AT3G23830	regulation of defense response to virus	GO:0050688	P	IDA	none		Publication:501787705|PMID:31812689
AT3G24065	defense response to other organism	GO:0098542	P	IEA	traceable computational prediction	AGI_LocusCode:AT4G31800	Publication:501796011|PMID:34562334
AT3G24530	defense response to other organism	GO:0098542	P	IEA	traceable computational prediction	AGI_LocusCode:AT1G32640	Publication:501796011|PMID:34562334
AT3G24550	defense response to bacterium	GO:0042742	P	IEA	traceable computational prediction	AGI_LocusCode:AT5G67300	Publication:501796011|PMID:34562334
AT3G24800	defense response to fungus	GO:0050832	P	IMP	analysis of physiological response	NONE	Publication:501775876|PMID:27173012
AT3G24929	defense response to other organism	GO:0098542	P	IEA	traceable computational prediction	AGI_LocusCode:AT1G32640	Publication:501796011|PMID:34562334
AT3G25020	regulation of defense response to fungus	GO:1900150	P	IMP	none		Publication:501758686|PMID:24259685
AT3G25070	defense response to bacterium	GO:0042742	P	IMP	analysis of visible trait	NONE	Publication:501678382|PMID:11607554
AT3G25180	defense response to fungus	GO:0050832	P	IMP	none		Publication:501778114|PMID:29271603
AT3G25240	defense response to bacterium	GO:0042742	P	IEA	traceable computational prediction	AGI_LocusCode:AT4G31800	Publication:501796011|PMID:34562334
AT3G25400	defense response to other organism	GO:0098542	P	IEA	traceable computational prediction	AGI_LocusCode:AT1G32640	Publication:501796011|PMID:34562334
AT3G25505	defense response	GO:0006952	P	IEA	none	InterPro:IPR044974	AnalysisReference:501756966
AT3G25573	defense response to other organism	GO:0098542	P	IEA	traceable computational prediction	AGI_LocusCode:AT1G32640	Publication:501796011|PMID:34562334
AT3G25597	defense response to bacterium	GO:0042742	P	IEA	traceable computational prediction	AGI_LocusCode:AT1G80840|AGI_LocusCode:AT2G38470|AGI_LocusCode:AT4G31800	Publication:501796011|PMID:34562334
AT3G25600	defense response to bacterium	GO:0042742	P	IEA	traceable computational prediction	AGI_LocusCode:AT5G67300	Publication:501796011|PMID:34562334
AT3G25730	defense response to other organism	GO:0098542	P	IEA	traceable computational prediction	AGI_LocusCode:AT1G32640|AGI_LocusCode:AT3G20770	Publication:501796011|PMID:34562334
AT3G25820	defense response to fungus	GO:0050832	P	IMP	Analysis of overexpression/ectopic expression phenotype	NONE	Publication:501763249|PMID:25640950
AT3G25830	defense response to fungus	GO:0050832	P	IMP	Analysis of overexpression/ectopic expression phenotype	NONE	Publication:501763249|PMID:25640950
AT3G25882	defense response to bacterium	GO:0042742	P	IEA	traceable computational prediction	AGI_LocusCode:AT1G64280|AGI_LocusCode:AT5G45110	Publication:501796011|PMID:34562334
AT3G25890	defense response to bacterium	GO:0042742	P	IEA	traceable computational prediction	AGI_LocusCode:AT1G80840|AGI_LocusCode:AT4G31800|AGI_LocusCode:AT5G65210	Publication:501796011|PMID:34562334
AT3G26190	defense response to fungus	GO:0050832	P	IEA	traceable computational prediction	AGI_LocusCode:AT5G67300	Publication:501796011|PMID:34562334
AT3G26200	defense response to fungus	GO:0050832	P	IEA	traceable computational prediction	AGI_LocusCode:AT1G80840|AGI_LocusCode:AT4G31800	Publication:501796011|PMID:34562334
AT3G26210	defense response to bacterium	GO:0042742	P	IEA	traceable computational prediction	AGI_LocusCode:AT1G80840|AGI_LocusCode:AT4G31800|AGI_LocusCode:AT5G67300	Publication:501796011|PMID:34562334
AT3G26220	defense response to bacterium	GO:0042742	P	IEA	traceable computational prediction	AGI_LocusCode:AT4G31800	Publication:501796011|PMID:34562334
AT3G26230	defense response to bacterium	GO:0042742	P	IEA	traceable computational prediction	AGI_LocusCode:AT1G80840|AGI_LocusCode:AT4G31800	Publication:501796011|PMID:34562334
AT3G26350	defense response to other organism	GO:0098542	P	IEA	traceable computational prediction	AGI_LocusCode:AT5G06320	Publication:501796011|PMID:34562334
AT3G26440	defense response to other organism	GO:0098542	P	IEA	traceable computational prediction	AGI_LocusCode:AT5G65210	Publication:501796011|PMID:34562334
AT3G26450	defense response	GO:0006952	P	IEA	none	InterPro:IPR000916	AnalysisReference:501756966
AT3G26460	defense response	GO:0006952	P	IEA	none	InterPro:IPR000916	AnalysisReference:501756966
AT3G26470	defense response to fungus	GO:0050832	P	IEA	none	InterPro:IPR039203	AnalysisReference:501756966
AT3G26550	defense response to bacterium	GO:0042742	P	IEA	traceable computational prediction	AGI_LocusCode:AT5G67300	Publication:501796011|PMID:34562334
AT3G26600	defense response to bacterium	GO:0042742	P	IEA	traceable computational prediction	AGI_LocusCode:AT1G80840|AGI_LocusCode:AT4G31800	Publication:501796011|PMID:34562334
AT3G26690	defense response to other organism	GO:0098542	P	IEA	traceable computational prediction	AGI_LocusCode:AT1G32640|AGI_LocusCode:AT5G67300	Publication:501796011|PMID:34562334
AT3G26820	defense response to fungus	GO:0050832	P	IEA	traceable computational prediction	AGI_LocusCode:AT1G80840|AGI_LocusCode:AT2G38470|AGI_LocusCode:AT4G31800	Publication:501796011|PMID:34562334
AT3G26830	defense response	GO:0006952	P	IMP	analysis of visible trait	NONE	Publication:501735644|PMID:20023151
AT3G26910	defense response to bacterium	GO:0042742	P	IEA	traceable computational prediction	AGI_LocusCode:AT2G38470|AGI_LocusCode:AT4G31800|AGI_LocusCode:AT5G67300	Publication:501796011|PMID:34562334
AT3G27210	defense response to bacterium	GO:0042742	P	IEA	traceable computational prediction	AGI_LocusCode:AT5G67300|AGI_LocusCode:AT1G48480	Publication:501796011|PMID:34562334
AT3G27260	defense response to insect	GO:0002213	P	IEA	traceable computational prediction	AGI_LocusCode:AT1G32640	Publication:501796011|PMID:34562334
AT3G27415	defense response to other organism	GO:0098542	P	IEA	traceable computational prediction	AGI_LocusCode:AT2G38470	Publication:501796011|PMID:34562334
AT3G27416	defense response	GO:0006952	P	IEA	traceable computational prediction	AGI_LocusCode:AT5G46760	Publication:501796011|PMID:34562334
AT3G27540	defense response	GO:0006952	P	IEA	traceable computational prediction	AGI_LocusCode:AT5G67300|AGI_LocusCode:AT3G47620	Publication:501796011|PMID:34562334
AT3G27650	defense response	GO:0006952	P	IEA	traceable computational prediction	AGI_LocusCode:AT3G47620	Publication:501796011|PMID:34562334
AT3G27831	defense response	GO:0006952	P	IBA	none	PANTHER:PTN008651618|FB:FBgn0052279|FB:FBgn0052283|FB:FBgn0052274|FB:FBgn0035434|FB:FBgn0052282|FB:FBgn0283461	Communication:501741973
AT3G27835	defense response	GO:0006952	P	IBA	none	PANTHER:PTN008651618|FB:FBgn0052279|FB:FBgn0052283|FB:FBgn0052274|FB:FBgn0035434|FB:FBgn0052282|FB:FBgn0283461	Communication:501741973
AT3G27960	regulation of defense response	GO:0031347	P	IMP	analysis of physiological response	NONE	Publication:501743367|PMID:21798943
AT3G28040	defense response	GO:0006952	P	IEA	traceable computational prediction	AGI_LocusCode:AT1G32640|AGI_LocusCode:AT5G46760|AGI_LocusCode:AT5G67300|AGI_LocusCode:AT1G09970|AGI_LocusCode:AT1G48480|AGI_LocusCode:AT2G19190|AGI_LocusCode:AT3G47620|AGI_LocusCode:AT3G48150|AGI_LocusCode:AT4G11890|AGI_LocusCode:AT5G06320|AGI_LocusCode:AT5G16000|AGI_LocusCode:AT5G22290	Publication:501796011|PMID:34562334
AT3G28100	defense response to bacterium	GO:0042742	P	IEA	traceable computational prediction	AGI_LocusCode:AT5G67300	Publication:501796011|PMID:34562334
AT3G28193	defense response to fungus	GO:0050832	P	IEA	traceable computational prediction	AGI_LocusCode:AT4G31800|AGI_LocusCode:AT5G67300	Publication:501796011|PMID:34562334
AT3G28450	negative regulation of defense response to bacterium	GO:1900425	P	IMP	none		Publication:501760921|PMID:24388849
AT3G28740	defense response to insect	GO:0002213	P	IMP	Analysis of overexpression/ectopic expression phenotype	NONE	Publication:501724303|PMID:18356298
AT3G28850	defense response to bacterium	GO:0042742	P	IEA	traceable computational prediction	AGI_LocusCode:AT1G80840|AGI_LocusCode:AT2G38470|AGI_LocusCode:AT4G31800	Publication:501796011|PMID:34562334
AT3G28910	plant-type hypersensitive response	GO:0009626	P	IEP	Transcript levels (e.g. Northerns)	NONE	Publication:990|PMID:10571865
AT3G28930	defense response to bacterium	GO:0042742	P	IGI	double mutant analysis	AGI_LocusCode:AT3G28930,AGI_LocusCode:AT3G28940	Publication:501800122|PMID:35972413
AT3G28940	defense response to bacterium	GO:0042742	P	IEA	traceable computational prediction	AGI_LocusCode:AT1G80840|AGI_LocusCode:AT2G38470|AGI_LocusCode:AT4G31800	Publication:501796011|PMID:34562334
AT3G29000	defense response to bacterium	GO:0042742	P	IEA	traceable computational prediction	AGI_LocusCode:AT1G80840|AGI_LocusCode:AT2G38470|AGI_LocusCode:AT4G31800|AGI_LocusCode:AT5G67300	Publication:501796011|PMID:34562334
AT3G29034	defense response to bacterium	GO:0042742	P	IEA	traceable computational prediction	AGI_LocusCode:AT2G38470	Publication:501796011|PMID:34562334
AT3G29090	defense response to Gram-negative bacterium	GO:0050829	P	IMP	analysis of physiological response	NONE	Publication:501757823|PMID:24367018
AT3G29250	defense response to bacterium	GO:0042742	P	IEA	traceable computational prediction	AGI_LocusCode:AT5G67300	Publication:501796011|PMID:34562334
AT3G29400	defense response by callose deposition	GO:0052542	P	IMP	analysis of physiological response	NONE	Publication:501786713|PMID:31548257
AT3G29670	defense response to other organism	GO:0098542	P	IEA	traceable computational prediction	AGI_LocusCode:AT1G32640|AGI_LocusCode:AT5G67300|AGI_LocusCode:AT1G71930	Publication:501796011|PMID:34562334
AT3G30720	innate immune response	GO:0045087	P	IMP	Analysis of overexpression/ectopic expression phenotype	NONE	Publication:501780049|PMID:29878511
AT3G30775	defense response to bacterium	GO:0042742	P	IMP	Anti-sense experiments	NONE	Publication:501741679|PMID:21311034
AT3G42790	defense response to other organism	GO:0098542	P	IEA	traceable computational prediction	AGI_LocusCode:AT1G80840	Publication:501796011|PMID:34562334
AT3G43270	defense response to other organism	GO:0098542	P	IEA	traceable computational prediction	AGI_LocusCode:AT1G32640	Publication:501796011|PMID:34562334
AT3G43300	defense response to bacterium	GO:0042742	P	IMP	analysis of physiological response	NONE	Publication:501719215|PMID:16840699
AT3G43440	regulation of defense response	GO:0031347	P	IBA	none	PANTHER:PTN002100906|TAIR:locus:2183921|TAIR:locus:2088530	Communication:501741973
AT3G43720	defense response to fungus	GO:0050832	P	IMP	none		Publication:501780952|PMID:30102837
AT3G43810	defense response to fungus	GO:0050832	P	IMP	none		Publication:501765953|PMID:26315018
AT3G43850	defense response to bacterium	GO:0042742	P	IEA	traceable computational prediction	AGI_LocusCode:AT5G67300	Publication:501796011|PMID:34562334
AT3G43920	defense response to virus	GO:0051607	P	IMP	analysis of visible trait	NONE	Publication:501792536|PMID:24603811
AT3G44220	defense response to other organism	GO:0098542	P	IEA	none	InterPro:IPR044839	AnalysisReference:501756966
AT3G44260	defense response to bacterium	GO:0042742	P	IEP	Transcript levels (e.g. Northerns)	NONE	Publication:501732914|PMID:19065152
AT3G44480	defense response	GO:0006952	P	IEA	none	InterPro:IPR044974	AnalysisReference:501756966
AT3G44630	defense response	GO:0006952	P	IEA	none	InterPro:IPR044974	AnalysisReference:501756966
AT3G44670	defense response	GO:0006952	P	TAS	none	NONE	Publication:2032|PMID:9811793
AT3G44720	defense response	GO:0006952	P	IEP	RNA-seq evidence	NONE	Publication:501786735|PMID:31568832
AT3G44880	defense response to bacterium	GO:0042742	P	IMP	analysis of physiological response	NONE	Publication:5136|PMID:8220484
AT3G45010	defense response	GO:0006952	P	IEA	traceable computational prediction	AGI_LocusCode:AT1G71930|AGI_LocusCode:AT5G12870|AGI_LocusCode:AT5G67300	Publication:501796011|PMID:34562334
AT3G45050	defense response to other organism	GO:0098542	P	IEA	traceable computational prediction	AGI_LocusCode:AT5G40440	Publication:501796011|PMID:34562334
AT3G45290	defense response to bacterium	GO:0042742	P	IEA	traceable computational prediction	AGI_LocusCode:AT1G80840|AGI_LocusCode:AT4G31800|AGI_LocusCode:AT5G06320	Publication:501796011|PMID:34562334
AT3G45330	defense response to bacterium	GO:0042742	P	IBA	none	PANTHER:PTN007815081|TAIR:locus:2043909|TAIR:locus:2097533|TAIR:locus:2084375|TAIR:locus:2149780|TAIR:locus:2097493|TAIR:locus:2196608|TAIR:locus:2099941|TAIR:locus:2133239	Communication:501741973
AT3G45390	defense response to bacterium	GO:0042742	P	IBA	none	PANTHER:PTN007815081|TAIR:locus:2043909|TAIR:locus:2097533|TAIR:locus:2084375|TAIR:locus:2149780|TAIR:locus:2097493|TAIR:locus:2196608|TAIR:locus:2099941|TAIR:locus:2133239	Communication:501741973
AT3G45410	defense response to bacterium	GO:0042742	P	IBA	none	PANTHER:PTN007815081|TAIR:locus:2043909|TAIR:locus:2097533|TAIR:locus:2084375|TAIR:locus:2149780|TAIR:locus:2097493|TAIR:locus:2196608|TAIR:locus:2099941|TAIR:locus:2133239	Communication:501741973
AT3G45420	defense response to bacterium	GO:0042742	P	IBA	none	PANTHER:PTN007815081|TAIR:locus:2043909|TAIR:locus:2097533|TAIR:locus:2084375|TAIR:locus:2149780|TAIR:locus:2097493|TAIR:locus:2196608|TAIR:locus:2099941|TAIR:locus:2133239	Communication:501741973
AT3G45430	defense response to bacterium	GO:0042742	P	IBA	none	PANTHER:PTN007815081|TAIR:locus:2043909|TAIR:locus:2097533|TAIR:locus:2084375|TAIR:locus:2149780|TAIR:locus:2097493|TAIR:locus:2196608|TAIR:locus:2099941|TAIR:locus:2133239	Communication:501741973
AT3G45440	defense response to bacterium	GO:0042742	P	IBA	none	PANTHER:PTN007815081|TAIR:locus:2043909|TAIR:locus:2097533|TAIR:locus:2084375|TAIR:locus:2149780|TAIR:locus:2097493|TAIR:locus:2196608|TAIR:locus:2099941|TAIR:locus:2133239	Communication:501741973
AT3G45620	defense response to bacterium	GO:0042742	P	IEA	traceable computational prediction	AGI_LocusCode:AT5G65210	Publication:501796011|PMID:34562334
AT3G45730	defense response to bacterium	GO:0042742	P	IEA	traceable computational prediction	AGI_LocusCode:AT1G80840	Publication:501796011|PMID:34562334
AT3G45840	defense response to bacterium	GO:0042742	P	IEA	traceable computational prediction	AGI_LocusCode:AT5G67300	Publication:501796011|PMID:34562334
AT3G45860	defense response	GO:0006952	P	TAS	none	NONE	Publication:1345932|PMID:11135117
AT3G46170	defense response to other organism	GO:0098542	P	IEA	traceable computational prediction	AGI_LocusCode:AT1G32640	Publication:501796011|PMID:34562334
AT3G46280	defense response to fungus	GO:0050832	P	IEA	traceable computational prediction	AGI_LocusCode:AT1G80840|AGI_LocusCode:AT2G38470|AGI_LocusCode:AT4G31800|AGI_LocusCode:AT5G67300	Publication:501796011|PMID:34562334
AT3G46450	defense response	GO:0006952	P	IEA	traceable computational prediction	AGI_LocusCode:AT5G67300	Publication:501796011|PMID:34562334
AT3G46510	defense response to bacterium	GO:0042742	P	IGI	double mutant analysis	AGI_LocusCode:AT2G28830	Publication:501743115|PMID:21680842
AT3G46530	defense response	GO:0006952	P	TAS	none	NONE	Publication:616|PMID:10743658
AT3G46630	defense response to other organism	GO:0098542	P	IEA	traceable computational prediction	AGI_LocusCode:AT5G67300	Publication:501796011|PMID:34562334
AT3G46690	defense response to bacterium	GO:0042742	P	IEA	traceable computational prediction	AGI_LocusCode:AT1G80840|AGI_LocusCode:AT2G38470|AGI_LocusCode:AT5G67300	Publication:501796011|PMID:34562334
AT3G46700	defense response to other organism	GO:0098542	P	IEA	traceable computational prediction	AGI_LocusCode:AT1G32640	Publication:501796011|PMID:34562334
AT3G46710	defense response to other organism	GO:0098542	P	IBA	none	PANTHER:PTN002752824|TAIR:locus:2077572|UniProtKB:F7J0M6|TAIR:locus:2197409|TAIR:locus:2201996|TAIR:locus:2005517|TAIR:locus:2078012|UniProtKB:Q2R8L1|TAIR:locus:2091662|TAIR:locus:2075170|TAIR:locus:2176486	Communication:501741973
AT3G46730	defense response to other organism	GO:0098542	P	IBA	none	PANTHER:PTN002752824|TAIR:locus:2077572|UniProtKB:F7J0M6|TAIR:locus:2197409|TAIR:locus:2201996|TAIR:locus:2005517|TAIR:locus:2078012|UniProtKB:Q2R8L1|TAIR:locus:2091662|TAIR:locus:2075170|TAIR:locus:2176486	Communication:501741973
AT3G46760	defense response to bacterium	GO:0042742	P	IBA	none	PANTHER:PTN007815081|TAIR:locus:2043909|TAIR:locus:2097533|TAIR:locus:2084375|TAIR:locus:2149780|TAIR:locus:2097493|TAIR:locus:2196608|TAIR:locus:2099941|TAIR:locus:2133239	Communication:501741973
AT3G46860	defense response	GO:0006952	P	ISS	Sequence similarity (homologue of/most closely related to)	AGI_LocusCode:At2g38870	Publication:501727561|PMID:18674922
AT3G46880	defense response	GO:0006952	P	IEA	traceable computational prediction	AGI_LocusCode:AT5G67300	Publication:501796011|PMID:34562334
AT3G47010	defense response to bacterium	GO:0042742	P	IEA	traceable computational prediction	AGI_LocusCode:AT5G67300	Publication:501796011|PMID:34562334
AT3G47080	defense response to other organism	GO:0098542	P	IEA	traceable computational prediction	AGI_LocusCode:AT1G32640|AGI_LocusCode:AT5G65210	Publication:501796011|PMID:34562334
AT3G47090	defense response to bacterium	GO:0042742	P	IEA	traceable computational prediction	AGI_LocusCode:AT1G80840|AGI_LocusCode:AT1G17750|AGI_LocusCode:AT1G51890	Publication:501796011|PMID:34562334
AT3G47110	defense response to bacterium	GO:0042742	P	IEA	traceable computational prediction	AGI_LocusCode:AT2G26330	Publication:501796011|PMID:34562334
AT3G47210	defense response to bacterium	GO:0042742	P	IEA	traceable computational prediction	AGI_LocusCode:AT1G80840|AGI_LocusCode:AT4G31800|AGI_LocusCode:AT5G67300	Publication:501796011|PMID:34562334
AT3G47250	defense response to other organism	GO:0098542	P	IEA	traceable computational prediction	AGI_LocusCode:AT1G32640|AGI_LocusCode:AT5G67300	Publication:501796011|PMID:34562334
AT3G47490	defense response	GO:0006952	P	IEA	traceable computational prediction	AGI_LocusCode:AT1G80840|AGI_LocusCode:AT4G31800|AGI_LocusCode:AT5G67300	Publication:501796011|PMID:34562334
AT3G47520	defense response to bacterium	GO:0042742	P	IMP	analysis of physiological response	NONE	Publication:501792635|PMID:33326777
AT3G47540	defense response	GO:0006952	P	IEA	traceable computational prediction	AGI_LocusCode:AT5G46760	Publication:501796011|PMID:34562334
AT3G47550	defense response to bacterium	GO:0042742	P	IEA	traceable computational prediction	AGI_LocusCode:AT2G38470|AGI_LocusCode:AT5G67300	Publication:501796011|PMID:34562334
AT3G47570	defense response to other organism	GO:0098542	P	IEA	traceable computational prediction	AGI_LocusCode:AT1G32640	Publication:501796011|PMID:34562334
AT3G47620	regulation of defense response	GO:0031347	P	IMP	analysis of physiological response	NONE	Publication:501743367|PMID:21798943
AT3G47820	defense response to bacterium	GO:0042742	P	IEA	traceable computational prediction	AGI_LocusCode:AT5G67300	Publication:501796011|PMID:34562334
AT3G48000	defense response to fungus	GO:0050832	P	IEA	traceable computational prediction	AGI_LocusCode:AT4G31800|AGI_LocusCode:AT5G67300	Publication:501796011|PMID:34562334
AT3G48090	defense response to Gram-negative bacterium	GO:0050829	P	IMP	analysis of physiological response	NONE	Publication:501778174|PMID:29253890
AT3G48140	defense response to bacterium	GO:0042742	P	IEA	traceable computational prediction	AGI_LocusCode:AT5G67300	Publication:501796011|PMID:34562334
AT3G48150	regulation of defense response	GO:0031347	P	IMP	analysis of physiological response	NONE	Publication:501743367|PMID:21798943
AT3G48208	defense response	GO:0006952	P	IEA	traceable computational prediction	AGI_LocusCode:AT2G38470	Publication:501796011|PMID:34562334
AT3G48310	defense response to other organism	GO:0098542	P	IEA	traceable computational prediction	AGI_LocusCode:AT4G31800	Publication:501796011|PMID:34562334
AT3G48320	defense response to bacterium	GO:0042742	P	IEA	traceable computational prediction	AGI_LocusCode:AT1G80840|AGI_LocusCode:AT2G38470	Publication:501796011|PMID:34562334
AT3G48430	systemic acquired resistance	GO:0009627	P	IMP	none		Publication:501789663|PMID:32392578
AT3G48450	defense response to other organism	GO:0098542	P	IEA	traceable computational prediction	AGI_LocusCode:AT1G32640	Publication:501796011|PMID:34562334
AT3G48520	defense response to insect	GO:0002213	P	IMP	Analysis of overexpression/ectopic expression phenotype	NONE	Publication:501742727|PMID:21576464
AT3G48580	defense response to insect	GO:0002213	P	IEA	traceable computational prediction	AGI_LocusCode:AT1G32640	Publication:501796011|PMID:34562334
AT3G48640	defense response to bacterium	GO:0042742	P	IEA	traceable computational prediction	AGI_LocusCode:AT1G80840|AGI_LocusCode:AT2G38470|AGI_LocusCode:AT4G31800	Publication:501796011|PMID:34562334
AT3G48690	defense response to other organism	GO:0098542	P	IEA	traceable computational prediction	AGI_LocusCode:AT5G67300|AGI_LocusCode:AT1G71930	Publication:501796011|PMID:34562334
AT3G48880	defense response to Gram-negative bacterium	GO:0050829	P	IMP	Analysis of overexpression/ectopic expression phenotype	NONE	Publication:501779846|PMID:29770510
AT3G48890	defense response to fungus	GO:0050832	P	IEA	traceable computational prediction	AGI_LocusCode:AT1G61560|AGI_LocusCode:AT3G05360|AGI_LocusCode:AT5G47910	Publication:501796011|PMID:34562334
AT3G48990	defense response to fungus	GO:0050832	P	IMP	analysis of physiological response	NONE	Publication:501748266|PMID:22447686
AT3G49060	defense response	GO:0006952	P	IEA	traceable computational prediction	AGI_LocusCode:AT5G67300	Publication:501796011|PMID:34562334
AT3G49110	defense response	GO:0006952	P	IMP	RNAi experiments	NONE	Publication:501747541|PMID:22319074
AT3G49120	defense response	GO:0006952	P	IMP	RNAi experiments	NONE	Publication:501747541|PMID:22319074
AT3G49500	defense response to virus	GO:0051607	P	IMP	analysis of physiological response	NONE	Publication:501719121|PMID:16682354
AT3G49530	defense response to other organism	GO:0098542	P	IMP	expression of another gene in a mutant background of this gene	NONE	Publication:501735823|PMID:19947982
AT3G49550	defense response to other organism	GO:0098542	P	IEA	traceable computational prediction	AGI_LocusCode:AT1G32640|AGI_LocusCode:AT5G67300	Publication:501796011|PMID:34562334
AT3G49570	defense response to bacterium	GO:0042742	P	IEA	traceable computational prediction	AGI_LocusCode:AT5G67300|AGI_LocusCode:AT2G42260|AGI_LocusCode:AT3G48090	Publication:501796011|PMID:34562334
AT3G49690	defense response	GO:0006952	P	IEA	traceable computational prediction	AGI_LocusCode:AT2G24860	Publication:501796011|PMID:34562334
AT3G49780	defense response to bacterium	GO:0042742	P	IEA	traceable computational prediction	AGI_LocusCode:AT1G80840|AGI_LocusCode:AT2G38470|AGI_LocusCode:AT4G31800|AGI_LocusCode:AT5G67300	Publication:501796011|PMID:34562334
AT3G49790	defense response to bacterium	GO:0042742	P	IEA	traceable computational prediction	AGI_LocusCode:AT5G67300	Publication:501796011|PMID:34562334
AT3G49845	defense response to other organism	GO:0098542	P	IEA	traceable computational prediction	AGI_LocusCode:AT1G32640	Publication:501796011|PMID:34562334
AT3G49860	defense response to virus	GO:0051607	P	IGI	triple mutant analysis	AGI_LocusCode:AT5G37680|AGI_LocusCode:AT3G49870	Publication:501746135|PMID:22174675
AT3G49870	defense response to virus	GO:0051607	P	IGI	triple mutant analysis	AGI_LocusCode:AT5G37680|AGI_LocusCode:AT3G49860	Publication:501746135|PMID:22174675
AT3G49940	defense response	GO:0006952	P	IEA	traceable computational prediction	AGI_LocusCode:AT1G04400|AGI_LocusCode:AT1G32640|AGI_LocusCode:AT1G80840|AGI_LocusCode:AT4G31800|AGI_LocusCode:AT5G46760|AGI_LocusCode:AT5G67300|AGI_LocusCode:AT3G02150|AGI_LocusCode:AT3G47620	Publication:501796011|PMID:34562334
AT3G50020	defense response	GO:0006952	P	ISS	Sequence similarity (homologue of/most closely related to)	AGI_LocusCode:At2g38870	Publication:501727561|PMID:18674922
AT3G50140	defense response to bacterium	GO:0042742	P	IEA	traceable computational prediction	AGI_LocusCode:AT5G67300	Publication:501796011|PMID:34562334
AT3G50160	defense response to bacterium	GO:0042742	P	IEA	traceable computational prediction	AGI_LocusCode:AT1G80840|AGI_LocusCode:AT2G38470|AGI_LocusCode:AT4G31800	Publication:501796011|PMID:34562334
AT3G50190	defense response to bacterium	GO:0042742	P	IEA	traceable computational prediction	AGI_LocusCode:AT1G80840|AGI_LocusCode:AT4G31800|AGI_LocusCode:AT5G67300	Publication:501796011|PMID:34562334
AT3G50260	defense response to bacterium	GO:0042742	P	IMP	Analysis of overexpression/ectopic expression phenotype	NONE	Publication:501733490|PMID:19618250
AT3G50280	defense response to other organism	GO:0098542	P	IEA	traceable computational prediction	AGI_LocusCode:AT1G32640	Publication:501796011|PMID:34562334
AT3G50450	defense response to fungus	GO:0050832	P	IEA	none	InterPro:IPR039203	AnalysisReference:501756966
AT3G50460	defense response to fungus	GO:0050832	P	IEA	none	InterPro:IPR039203	AnalysisReference:501756966
AT3G50470	defense response to fungus	GO:0050832	P	IEA	none	InterPro:IPR039203	AnalysisReference:501756966
AT3G50760	defense response to bacterium	GO:0042742	P	IEA	traceable computational prediction	AGI_LocusCode:AT1G80840|AGI_LocusCode:AT4G31800|AGI_LocusCode:AT5G67300	Publication:501796011|PMID:34562334
AT3G50770	defense response to other organism	GO:0098542	P	IEA	traceable computational prediction	AGI_LocusCode:AT1G32640	Publication:501796011|PMID:34562334
AT3G50800	defense response to bacterium	GO:0042742	P	IEA	traceable computational prediction	AGI_LocusCode:AT5G67300	Publication:501796011|PMID:34562334
AT3G50830	regulation of defense response	GO:0031347	P	IEA	traceable computational prediction	AGI_LocusCode:AT1G32640|AGI_LocusCode:AT5G67300|AGI_LocusCode:AT4G19030|AGI_LocusCode:AT4G35580	Publication:501796011|PMID:34562334
AT3G50900	defense response to bacterium	GO:0042742	P	IEA	traceable computational prediction	AGI_LocusCode:AT1G80840|AGI_LocusCode:AT2G38470|AGI_LocusCode:AT4G31800|AGI_LocusCode:AT5G67300	Publication:501796011|PMID:34562334
AT3G50910	defense response	GO:0006952	P	IEA	traceable computational prediction	AGI_LocusCode:AT5G46760|AGI_LocusCode:AT2G42260	Publication:501796011|PMID:34562334
AT3G50930	plant-type hypersensitive response	GO:0009626	P	IEP	none		Publication:1112|PMID:10518009
AT3G50950	defense response to bacterium	GO:0042742	P	IMP	none		Publication:501774745|PMID:28288096
AT3G50970	defense response to fungus	GO:0050832	P	IEP	Transcript levels (e.g. RT-PCR)	NONE	Publication:501733636|PMID:19656045
AT3G51090	defense response to insect	GO:0002213	P	IEA	traceable computational prediction	AGI_LocusCode:AT1G32640	Publication:501796011|PMID:34562334
AT3G51120	defense response to bacterium	GO:0042742	P	IEA	traceable computational prediction	AGI_LocusCode:AT4G31800	Publication:501796011|PMID:34562334
AT3G51330	defense response to other organism	GO:0098542	P	IEA	traceable computational prediction	AGI_LocusCode:AT5G67300	Publication:501796011|PMID:34562334
AT3G51340	defense response to other organism	GO:0098542	P	IEA	traceable computational prediction	AGI_LocusCode:AT5G67300	Publication:501796011|PMID:34562334
AT3G51350	defense response to other organism	GO:0098542	P	IEA	traceable computational prediction	AGI_LocusCode:AT1G32640	Publication:501796011|PMID:34562334
AT3G51360	defense response to bacterium	GO:0042742	P	IEA	traceable computational prediction	AGI_LocusCode:AT5G67300	Publication:501796011|PMID:34562334
AT3G51480	induced systemic resistance, jasmonic acid mediated signaling pathway	GO:0009864	P	IMP	none		Publication:501758308|PMID:23969459
AT3G51530	defense response	GO:0006952	P	IEA	traceable computational prediction	AGI_LocusCode:AT1G32640|AGI_LocusCode:AT5G67300	Publication:501796011|PMID:34562334
AT3G51550	defense response to fungus	GO:0050832	P	IMP	analysis of physiological response	NONE	Publication:501740376|PMID:21071669
AT3G51570	defense response	GO:0006952	P	IEA	none	InterPro:IPR044974	AnalysisReference:501756966
AT3G51660	defense response to other organism	GO:0098542	P	IEA	traceable computational prediction	AGI_LocusCode:AT1G32640|AGI_LocusCode:AT1G80840|AGI_LocusCode:AT4G31800|AGI_LocusCode:AT5G67300	Publication:501796011|PMID:34562334
AT3G51940	defense response to other organism	GO:0098542	P	IEA	traceable computational prediction	AGI_LocusCode:AT1G32640	Publication:501796011|PMID:34562334
AT3G52340	defense response to other organism	GO:0098542	P	IEA	traceable computational prediction	AGI_LocusCode:AT4G31800|AGI_LocusCode:AT5G67300	Publication:501796011|PMID:34562334
AT3G52400	defense response to fungus	GO:0050832	P	IGI	double mutant analysis	AGI_LocusCode:AT3G11820	Publication:501713276|PMID:15342780
AT3G52430	defense response to bacterium	GO:0042742	P	IMP	none		Publication:501681961|PMID:11826312
AT3G52450	defense response	GO:0006952	P	IGI	triple mutant analysis	AGI_LocusCode:AT2G35930|AGI_LocusCode:AT3G11840	Publication:501728818|PMID:18771922
AT3G52460	defense response	GO:0006952	P	IEA	traceable computational prediction	AGI_LocusCode:AT1G32640|AGI_LocusCode:AT5G67300	Publication:501796011|PMID:34562334
AT3G52470	defense response to other organism	GO:0098542	P	IEA	none	InterPro:IPR044839	AnalysisReference:501756966
AT3G52480	defense response to bacterium	GO:0042742	P	IEA	traceable computational prediction	AGI_LocusCode:AT3G20770	Publication:501796011|PMID:34562334
AT3G52520	defense response to bacterium	GO:0042742	P	IEA	traceable computational prediction	AGI_LocusCode:AT2G38470	Publication:501796011|PMID:34562334
AT3G52610	defense response to other organism	GO:0098542	P	IEA	traceable computational prediction	AGI_LocusCode:AT1G32640	Publication:501796011|PMID:34562334
AT3G52710	defense response to bacterium	GO:0042742	P	IEA	traceable computational prediction	AGI_LocusCode:AT1G80840|AGI_LocusCode:AT4G31800|AGI_LocusCode:AT5G67300	Publication:501796011|PMID:34562334
AT3G52790	defense response to insect	GO:0002213	P	IEA	traceable computational prediction	AGI_LocusCode:AT1G32640	Publication:501796011|PMID:34562334
AT3G52800	defense response to bacterium	GO:0042742	P	IEA	traceable computational prediction	AGI_LocusCode:AT5G67300	Publication:501796011|PMID:34562334
AT3G52870	defense response to bacterium	GO:0042742	P	IEA	traceable computational prediction	AGI_LocusCode:AT4G31800	Publication:501796011|PMID:34562334
AT3G53150	defense response to bacterium	GO:0042742	P	IEA	traceable computational prediction	AGI_LocusCode:AT2G38470	Publication:501796011|PMID:34562334
AT3G53160	positive regulation of innate immune response	GO:0045089	P	IGI	double mutant analysis	AGI_LocusCode:AT3G53160	Publication:501794057|PMID:33866633
AT3G53260	defense response	GO:0006952	P	TAS	none	NONE	Publication:4577|PMID:7888622
AT3G53270	defense response to other organism	GO:0098542	P	IEA	traceable computational prediction	AGI_LocusCode:AT1G80840|AGI_LocusCode:AT4G31800	Publication:501796011|PMID:34562334
AT3G53280	defense response to bacterium	GO:0042742	P	IEA	traceable computational prediction	AGI_LocusCode:AT2G38470	Publication:501796011|PMID:34562334
AT3G53380	defense response to oomycetes	GO:0002229	P	IBA	none	PANTHER:PTN001995535|TAIR:locus:2143528	Communication:501741973
AT3G53590	defense response to bacterium	GO:0042742	P	IEA	traceable computational prediction	AGI_LocusCode:AT5G46330|AGI_LocusCode:AT5G48380	Publication:501796011|PMID:34562334
AT3G53810	defense response to bacterium	GO:0042742	P	IMP	none		Publication:501761184|PMID:25083911
AT3G53980	systemic acquired resistance	GO:0009627	P	IEA	none	InterPro:IPR039265	AnalysisReference:501756966
AT3G54000	defense response to bacterium	GO:0042742	P	IEA	traceable computational prediction	AGI_LocusCode:AT5G67300	Publication:501796011|PMID:34562334
AT3G54040	defense response to other organism	GO:0098542	P	IEA	traceable computational prediction	AGI_LocusCode:AT3G20770	Publication:501796011|PMID:34562334
AT3G54100	defense response to other organism	GO:0098542	P	IEA	traceable computational prediction	AGI_LocusCode:AT1G32640	Publication:501796011|PMID:34562334
AT3G54120	defense response to other organism	GO:0098542	P	IEA	traceable computational prediction	AGI_LocusCode:AT1G67865|AGI_LocusCode:AT2G30880	Publication:501796011|PMID:34562334
AT3G54200	defense response to bacterium	GO:0042742	P	IEA	traceable computational prediction	AGI_LocusCode:AT2G38470|AGI_LocusCode:AT4G31800	Publication:501796011|PMID:34562334
AT3G54420	plant-type hypersensitive response	GO:0009626	P	TAS	none	NONE	Publication:2897|PMID:9426222
AT3G54440	defense response to bacterium	GO:0042742	P	IEA	traceable computational prediction	AGI_LocusCode:AT5G67300	Publication:501796011|PMID:34562334
AT3G54560	defense response to bacterium	GO:0042742	P	IGI	double mutant analysis	Tair:gene:2011455	Publication:501723619|PMID:17988222
AT3G54640	defense response by callose deposition in cell wall	GO:0052544	P	IMP	biochemical/chemical analysis	NONE	Publication:501729298|PMID:19095898
AT3G54850	defense response	GO:0006952	P	IEA	traceable computational prediction	AGI_LocusCode:AT2G38470|AGI_LocusCode:AT5G67300|AGI_LocusCode:AT3G48150	Publication:501796011|PMID:34562334
AT3G54880	defense response to other organism	GO:0098542	P	IEA	traceable computational prediction	AGI_LocusCode:AT1G32640	Publication:501796011|PMID:34562334
AT3G54920	defense response to other organism	GO:0098542	P	IMP	analysis of visible trait	NONE	Publication:501682360|PMID:12215508
AT3G55150	positive regulation of defense response to bacterium	GO:1900426	P	IMP	none		Publication:501741441|PMID:21199889
AT3G55430	defense response to bacterium	GO:0042742	P	IEA	traceable computational prediction	AGI_LocusCode:AT5G67300	Publication:501796011|PMID:34562334
AT3G55450	regulation of defense response to bacterium	GO:1900424	P	IMP	none		Publication:501762302|PMID:25522736
AT3G55470	defense response to bacterium	GO:0042742	P	IEA	traceable computational prediction	AGI_LocusCode:AT1G80840	Publication:501796011|PMID:34562334
AT3G55550	defense response to bacterium	GO:0042742	P	IBA	none	PANTHER:PTN007815081|TAIR:locus:2043909|TAIR:locus:2097533|TAIR:locus:2084375|TAIR:locus:2149780|TAIR:locus:2097493|TAIR:locus:2196608|TAIR:locus:2099941|TAIR:locus:2133239	Communication:501741973
AT3G55560	negative regulation of innate immune response	GO:0045824	P	IMP	none		Publication:501739718|PMID:20738724
AT3G55677	defense response to bacterium	GO:0042742	P	IEA	traceable computational prediction	AGI_LocusCode:AT2G38470	Publication:501796011|PMID:34562334
AT3G55700	defense response to bacterium	GO:0042742	P	IEA	traceable computational prediction	AGI_LocusCode:AT5G67300	Publication:501796011|PMID:34562334
AT3G55830	plant-type hypersensitive response	GO:0009626	P	IMP	analysis of visible trait		Publication:501773527|PMID:27895225
AT3G55840	defense response to bacterium	GO:0042742	P	IEA	traceable computational prediction	AGI_LocusCode:AT5G67300	Publication:501796011|PMID:34562334
AT3G55950	defense response to bacterium	GO:0042742	P	IEA	traceable computational prediction	AGI_LocusCode:AT1G80840|AGI_LocusCode:AT2G38470|AGI_LocusCode:AT4G31800|AGI_LocusCode:AT5G67300	Publication:501796011|PMID:34562334
AT3G55970	negative regulation of defense response to insect	GO:1900366	P	IMP	none		Publication:501775644|PMID:28559313
AT3G56030	defense response to other organism	GO:0098542	P	IEA	traceable computational prediction	AGI_LocusCode:AT1G32640	Publication:501796011|PMID:34562334
AT3G56050	defense response to bacterium	GO:0042742	P	IEA	traceable computational prediction	AGI_LocusCode:AT4G31800|AGI_LocusCode:AT5G67300	Publication:501796011|PMID:34562334
AT3G56060	defense response to insect	GO:0002213	P	IEA	traceable computational prediction	AGI_LocusCode:AT1G32640	Publication:501796011|PMID:34562334
AT3G56400	defense response to bacterium	GO:0042742	P	IMP	analysis of visible trait	NONE	Publication:501718881|PMID:16623907
AT3G56410	defense response to bacterium	GO:0042742	P	IEA	traceable computational prediction	AGI_LocusCode:AT5G67300	Publication:501796011|PMID:34562334
AT3G56420	defense response to other organism	GO:0098542	P	IEA	traceable computational prediction	AGI_LocusCode:AT1G32640	Publication:501796011|PMID:34562334
AT3G56710	defense response to bacterium	GO:0042742	P	IMP	none		Publication:501735572|PMID:20040062
AT3G56740	defense response to fungus	GO:0050832	P	IGI	double mutant analysis	AGI_LocusCode:AT2G41160	Publication:501778383|PMID:29313416
AT3G56860	defense response	GO:0006952	P	IMP	Analysis of overexpression/ectopic expression phenotype	NONE	Publication:501732675|PMID:18705666
AT3G56880	defense response to bacterium	GO:0042742	P	IEA	traceable computational prediction	AGI_LocusCode:AT1G80840|AGI_LocusCode:AT2G38470|AGI_LocusCode:AT4G31800|AGI_LocusCode:AT5G67300	Publication:501796011|PMID:34562334
AT3G57020	defense response to other organism	GO:0098542	P	IEA	traceable computational prediction	AGI_LocusCode:AT1G80840	Publication:501796011|PMID:34562334
AT3G57070	defense response to bacterium	GO:0042742	P	IEA	traceable computational prediction	AGI_LocusCode:AT4G31800|AGI_LocusCode:AT5G67300	Publication:501796011|PMID:34562334
AT3G57120	defense response to bacterium	GO:0042742	P	IEA	traceable computational prediction	AGI_LocusCode:AT1G80840|AGI_LocusCode:AT4G31800|AGI_LocusCode:AT5G67300	Publication:501796011|PMID:34562334
AT3G57130	induced systemic resistance, jasmonic acid mediated signaling pathway	GO:0009864	P	IGI	double mutant analysis	AGI_LocusCode:AT2G41370	Publication:501751691|PMID:23116333
AT3G57260	systemic acquired resistance	GO:0009627	P	NAS	meeting abstract	NONE	Publication:1546811
AT3G57330	defense response to bacterium	GO:0042742	P	IGI	double mutant analysis	AGI_LocusCode:AT2G41560	Publication:501739827|PMID:20837703
AT3G57450	defense response to bacterium	GO:0042742	P	IEA	traceable computational prediction	AGI_LocusCode:AT1G80840|AGI_LocusCode:AT2G38470|AGI_LocusCode:AT4G31800|AGI_LocusCode:AT5G67300	Publication:501796011|PMID:34562334
AT3G57460	defense response to other organism	GO:0098542	P	IEA	traceable computational prediction	AGI_LocusCode:AT1G32640	Publication:501796011|PMID:34562334
AT3G57465	defense response	GO:0006952	P	IEA	traceable computational prediction	AGI_LocusCode:AT1G80840|AGI_LocusCode:AT4G31800	Publication:501796011|PMID:34562334
AT3G57700	defense response to bacterium	GO:0042742	P	IEA	traceable computational prediction	AGI_LocusCode:AT1G80840|AGI_LocusCode:AT2G38470|AGI_LocusCode:AT4G31800	Publication:501796011|PMID:34562334
AT3G57710	defense response to bacterium	GO:0042742	P	IMP	none		Publication:501784585|PMID:30948526
AT3G57730	defense response to bacterium	GO:0042742	P	IMP	none		Publication:501774745|PMID:28288096
AT3G57750	defense response to Gram-negative bacterium	GO:0050829	P	IMP	analysis of physiological response	NONE	Publication:501756825|PMID:24170858
AT3G57780	defense response	GO:0006952	P	IEA	traceable computational prediction	AGI_LocusCode:AT5G67300	Publication:501796011|PMID:34562334
AT3G57860	positive regulation of defense response to bacterium	GO:1900426	P	IMP	none		Publication:501753233|PMID:23345424
AT3G57950	defense response to bacterium	GO:0042742	P	IEA	traceable computational prediction	AGI_LocusCode:AT2G38470	Publication:501796011|PMID:34562334
AT3G57960	defense response to fungus	GO:0050832	P	IEA	none	InterPro:IPR033485	AnalysisReference:501756966
AT3G57970	defense response to fungus	GO:0050832	P	IEA	none	InterPro:IPR033485	AnalysisReference:501756966
AT3G58350	defense response to virus	GO:0051607	P	IMP	none		Publication:501738085|PMID:20584941
AT3G58790	defense response to other organism	GO:0098542	P	IEA	traceable computational prediction	AGI_LocusCode:AT1G32640	Publication:501796011|PMID:34562334
AT3G59080	defense response to bacterium	GO:0042742	P	IEA	traceable computational prediction	AGI_LocusCode:AT1G80840|AGI_LocusCode:AT2G38470	Publication:501796011|PMID:34562334
AT3G59090	defense response to other organism	GO:0098542	P	IEA	traceable computational prediction	AGI_LocusCode:AT1G45145|AGI_LocusCode:AT3G17210|AGI_LocusCode:AT3G60820|AGI_LocusCode:AT5G06320	Publication:501796011|PMID:34562334
AT3G59210	defense response to other organism	GO:0098542	P	IEA	traceable computational prediction	AGI_LocusCode:AT1G32640	Publication:501796011|PMID:34562334
AT3G59280	negative regulation of defense response	GO:0031348	P	IMP	analysis of physiological response	NONE	Publication:501758530|PMID:24153405
AT3G59300	defense response to bacterium	GO:0042742	P	IEA	traceable computational prediction	AGI_LocusCode:AT5G67300	Publication:501796011|PMID:34562334
AT3G59340	defense response to fungus	GO:0050832	P	IEA	traceable computational prediction	AGI_LocusCode:AT5G67300	Publication:501796011|PMID:34562334
AT3G59360	defense response to other organism	GO:0098542	P	IEA	traceable computational prediction	AGI_LocusCode:AT1G32640	Publication:501796011|PMID:34562334
AT3G59440	defense response to other organism	GO:0098542	P	IEA	traceable computational prediction	AGI_LocusCode:AT1G32640|AGI_LocusCode:AT5G67300	Publication:501796011|PMID:34562334
AT3G59620	defense response	GO:0006952	P	IEA	traceable computational prediction	AGI_LocusCode:AT1G32640	Publication:501796011|PMID:34562334
AT3G59640	defense response to fungus	GO:0050832	P	IMP	analysis of physiological response	NONE	Publication:501777507|PMID:29101280
AT3G59660	defense response to fungus	GO:0050832	P	IMP	analysis of visible trait	NONE	Publication:501767708|PMID:26739014
AT3G59700	defense response to bacterium	GO:0042742	P	IBA	none	PANTHER:PTN007815081|TAIR:locus:2043909|TAIR:locus:2097533|TAIR:locus:2084375|TAIR:locus:2149780|TAIR:locus:2097493|TAIR:locus:2196608|TAIR:locus:2099941|TAIR:locus:2133239	Communication:501741973
AT3G59710	defense response to other organism	GO:0098542	P	IEA	traceable computational prediction	AGI_LocusCode:AT1G32640	Publication:501796011|PMID:34562334
AT3G59730	defense response to bacterium	GO:0042742	P	IBA	none	PANTHER:PTN007815081|TAIR:locus:2043909|TAIR:locus:2097533|TAIR:locus:2084375|TAIR:locus:2149780|TAIR:locus:2097493|TAIR:locus:2196608|TAIR:locus:2099941|TAIR:locus:2133239	Communication:501741973
AT3G59740	defense response to bacterium	GO:0042742	P	IBA	none	PANTHER:PTN007815081|TAIR:locus:2043909|TAIR:locus:2097533|TAIR:locus:2084375|TAIR:locus:2149780|TAIR:locus:2097493|TAIR:locus:2196608|TAIR:locus:2099941|TAIR:locus:2133239	Communication:501741973
AT3G59750	defense response to bacterium	GO:0042742	P	IBA	none	PANTHER:PTN007815081|TAIR:locus:2043909|TAIR:locus:2097533|TAIR:locus:2084375|TAIR:locus:2149780|TAIR:locus:2097493|TAIR:locus:2196608|TAIR:locus:2099941|TAIR:locus:2133239	Communication:501741973
AT3G59880	defense response to bacterium	GO:0042742	P	IEA	traceable computational prediction	AGI_LocusCode:AT1G80840	Publication:501796011|PMID:34562334
AT3G59930	defense response to nematode	GO:0002215	P	IMP	analysis of visible trait		Publication:501797791|PMID:35161268
AT3G60130	defense response to fungus	GO:0050832	P	IEA	traceable computational prediction	AGI_LocusCode:AT5G67300	Publication:501796011|PMID:34562334
AT3G60190	defense response to fungus	GO:0050832	P	IMP	analysis of physiological response	NONE	Publication:501719257|PMID:16824181
AT3G60200	defense response to bacterium	GO:0042742	P	IEA	traceable computational prediction	AGI_LocusCode:AT3G20770|AGI_LocusCode:AT4G31800|AGI_LocusCode:AT5G67300|AGI_LocusCode:AT5G24660	Publication:501796011|PMID:34562334
AT3G60260	defense response to other organism	GO:0098542	P	IEA	traceable computational prediction	AGI_LocusCode:AT1G32640	Publication:501796011|PMID:34562334
AT3G60286	defense response to other organism	GO:0098542	P	IEA	traceable computational prediction	AGI_LocusCode:AT1G32640	Publication:501796011|PMID:34562334
AT3G60450	defense response to other organism	GO:0098542	P	IEA	traceable computational prediction	AGI_LocusCode:AT1G32640	Publication:501796011|PMID:34562334
AT3G60490	defense response to other organism	GO:0098542	P	IEA	traceable computational prediction	AGI_LocusCode:AT1G32640	Publication:501796011|PMID:34562334
AT3G60550	defense response to other organism	GO:0098542	P	IEA	traceable computational prediction	AGI_LocusCode:AT1G32640|AGI_LocusCode:AT3G20770|AGI_LocusCode:AT5G67300	Publication:501796011|PMID:34562334
AT3G60670	defense response to other organism	GO:0098542	P	IEA	traceable computational prediction	AGI_LocusCode:AT5G67300|AGI_LocusCode:AT5G24590|AGI_LocusCode:AT5G65210	Publication:501796011|PMID:34562334
AT3G60680	defense response to other organism	GO:0098542	P	IEA	traceable computational prediction	AGI_LocusCode:AT1G32640|AGI_LocusCode:AT1G80840|AGI_LocusCode:AT2G38470|AGI_LocusCode:AT4G31800|AGI_LocusCode:AT5G67300	Publication:501796011|PMID:34562334
AT3G60690	defense response to fungus	GO:0050832	P	IEA	traceable computational prediction	AGI_LocusCode:AT5G67300	Publication:501796011|PMID:34562334
AT3G61190	negative regulation of defense response	GO:0031348	P	IMP	analysis of physiological response	NONE	Publication:501720196|PMID:17018034
AT3G61220	defense response	GO:0006952	P	IMP	analysis of physiological response	NONE	Publication:501725038|PMID:18599651
AT3G61260	defense response to virus	GO:0051607	P	IDA	localization of GFP/YFP fusion protein	NONE	Publication:501786772|PMID:31575745
AT3G61280	defense response to other organism	GO:0098542	P	IEA	traceable computational prediction	AGI_LocusCode:AT1G32640	Publication:501796011|PMID:34562334
AT3G61400	defense response to other organism	GO:0098542	P	IEA	traceable computational prediction	AGI_LocusCode:AT1G32640	Publication:501796011|PMID:34562334
AT3G61640	defense response to other organism	GO:0098542	P	IEA	traceable computational prediction	AGI_LocusCode:AT1G32640|AGI_LocusCode:AT5G67300	Publication:501796011|PMID:34562334
AT3G61670	regulation of defense response to fungus	GO:1900150	P	IEA	none	InterPro:IPR040244	AnalysisReference:501756966
AT3G61710	defense response to fungus	GO:0050832	P	IEP	Transcript levels (e.g. Northerns)	NONE	Publication:501742176|PMID:21395886
AT3G61790	defense response to other organism	GO:0098542	P	IEA	traceable computational prediction	AGI_LocusCode:AT1G32640	Publication:501796011|PMID:34562334
AT3G61830	defense response to bacterium	GO:0042742	P	IEA	traceable computational prediction	AGI_LocusCode:AT1G18570|AGI_LocusCode:AT3G56400	Publication:501796011|PMID:34562334
AT3G61930	defense response to other organism	GO:0098542	P	IEA	traceable computational prediction	AGI_LocusCode:AT1G32640	Publication:501796011|PMID:34562334
AT3G61980	defense response to fungus	GO:0050832	P	IDA	bioassay	NONE	Publication:501768215|PMID:26853817
AT3G62010	defense response to other organism	GO:0098542	P	IEA	traceable computational prediction	AGI_LocusCode:AT1G32640	Publication:501796011|PMID:34562334
AT3G62070	defense response to other organism	GO:0098542	P	IEA	traceable computational prediction	AGI_LocusCode:AT1G71930	Publication:501796011|PMID:34562334
AT3G62570	defense response to other organism	GO:0098542	P	IEA	traceable computational prediction	AGI_LocusCode:AT1G32640|AGI_LocusCode:AT1G80840|AGI_LocusCode:AT2G38470|AGI_LocusCode:AT4G31800|AGI_LocusCode:AT5G67300|AGI_LocusCode:AT5G65210	Publication:501796011|PMID:34562334
AT3G62580	defense response to other organism	GO:0098542	P	IEA	traceable computational prediction	AGI_LocusCode:AT1G32640|AGI_LocusCode:AT5G67300	Publication:501796011|PMID:34562334
AT3G62590	defense response to insect	GO:0002213	P	IMP	Analysis of overexpression/ectopic expression phenotype	NONE	Publication:501779539|PMID:29666162
AT3G62660	defense response to bacterium	GO:0042742	P	IEA	traceable computational prediction	AGI_LocusCode:AT5G67300	Publication:501796011|PMID:34562334
AT3G62770	defense response to fungus	GO:0050832	P	IEP	Transcript levels (e.g. Northerns)	NONE	Publication:501742176|PMID:21395886
AT3G62780	defense response	GO:0006952	P	IEA	none	InterPro:IPR044750	AnalysisReference:501756966
AT3G62800	defense response to virus	GO:0051607	P	IMP	none	NONE	Publication:501745300|PMID:21883552
AT3G63180	defense response to other organism	GO:0098542	P	IEA	traceable computational prediction	AGI_LocusCode:AT1G32640|AGI_LocusCode:AT5G67300	Publication:501796011|PMID:34562334
AT3G63360	defense response	GO:0006952	P	IBA	none	PANTHER:PTN008651618|FB:FBgn0052279|FB:FBgn0052283|FB:FBgn0052274|FB:FBgn0035434|FB:FBgn0052282|FB:FBgn0283461	Communication:501741973
AT3G63380	defense response to bacterium	GO:0042742	P	IEA	traceable computational prediction	AGI_LocusCode:AT5G06320	Publication:501796011|PMID:34562334
AT3G66654	defense response to bacterium	GO:0042742	P	IEA	traceable computational prediction	AGI_LocusCode:AT1G01230|AGI_LocusCode:AT1G66340|AGI_LocusCode:AT2G19190|AGI_LocusCode:AT2G43700|AGI_LocusCode:AT3G53810|AGI_LocusCode:AT3G59740|AGI_LocusCode:AT4G23210|AGI_LocusCode:AT4G23270|AGI_LocusCode:AT4G39030|AGI_LocusCode:AT5G01540|AGI_LocusCode:AT5G48380|AGI_LocusCode:AT5G65710	Publication:501796011|PMID:34562334
AT4G00020	regulation of defense response	GO:0031347	P	IGI	triple mutant analysis	AGI_LocusCode:AT1G64280|AGI_LocusCode:AT4G18470	Publication:501741240|PMID:21149701
AT4G00270	defense response to oomycetes	GO:0002229	P	IMP	none		Publication:501777842|PMID:29192025
AT4G00700	defense response to bacterium	GO:0042742	P	IEA	traceable computational prediction	AGI_LocusCode:AT5G67300	Publication:501796011|PMID:34562334
AT4G00820	defense response	GO:0006952	P	IEA	traceable computational prediction	AGI_LocusCode:AT1G32640	Publication:501796011|PMID:34562334
AT4G00830	defense response to bacterium	GO:0042742	P	IMP	analysis of physiological response	NONE	Publication:501772376|PMID:24914891
AT4G00905	defense response to other organism	GO:0098542	P	IEA	traceable computational prediction	AGI_LocusCode:AT1G80840|AGI_LocusCode:AT4G31800|AGI_LocusCode:AT5G67300	Publication:501796011|PMID:34562334
AT4G00955	defense response to other organism	GO:0098542	P	IEA	traceable computational prediction	AGI_LocusCode:AT1G32640	Publication:501796011|PMID:34562334
AT4G00990	defense response to bacterium	GO:0042742	P	IMP	analysis of physiological response	NONE	Publication:501776082|PMID:28650521
AT4G01090	defense response to bacterium	GO:0042742	P	IEA	traceable computational prediction	AGI_LocusCode:AT1G80840|AGI_LocusCode:AT4G31800|AGI_LocusCode:AT5G67300|AGI_LocusCode:AT1G48480	Publication:501796011|PMID:34562334
AT4G01200	defense response	GO:0006952	P	IEA	none	InterPro:IPR044750	AnalysisReference:501756966
AT4G01370	jasmonic acid and ethylene-dependent systemic resistance	GO:0009861	P	IMP	expression of another gene in a mutant background of this gene	NONE	Publication:501719292|PMID:16813576
AT4G01410	defense response to other organism	GO:0098542	P	IEA	none	InterPro:IPR044839	AnalysisReference:501756966
AT4G01575	defense response to other organism	GO:0098542	P	IEA	traceable computational prediction	AGI_LocusCode:AT5G67300	Publication:501796011|PMID:34562334
AT4G01703	defense response	GO:0006952	P	IEA	traceable computational prediction	AGI_LocusCode:AT4G31800	Publication:501796011|PMID:34562334
AT4G01720	defense response to bacterium	GO:0042742	P	IEA	traceable computational prediction	AGI_LocusCode:AT1G80840|AGI_LocusCode:AT2G38470|AGI_LocusCode:AT3G20770|AGI_LocusCode:AT4G31800|AGI_LocusCode:AT5G67300|AGI_LocusCode:AT1G32230|AGI_LocusCode:AT2G25000	Publication:501796011|PMID:34562334
AT4G01740	defense response to bacterium	GO:0042742	P	IEA	traceable computational prediction	AGI_LocusCode:AT1G80840|AGI_LocusCode:AT2G38470|AGI_LocusCode:AT4G31800	Publication:501796011|PMID:34562334
AT4G01870	defense response to bacterium	GO:0042742	P	IEA	traceable computational prediction	AGI_LocusCode:AT1G80840|AGI_LocusCode:AT2G38470|AGI_LocusCode:AT3G20770|AGI_LocusCode:AT5G67300	Publication:501796011|PMID:34562334
AT4G01895	defense response to fungus	GO:0050832	P	IEA	traceable computational prediction	AGI_LocusCode:AT1G80840|AGI_LocusCode:AT2G38470	Publication:501796011|PMID:34562334
AT4G01920	defense response	GO:0006952	P	IEA	traceable computational prediction	AGI_LocusCode:AT1G32640|AGI_LocusCode:AT3G02150|AGI_LocusCode:AT3G47620	Publication:501796011|PMID:34562334
AT4G02150	defense response	GO:0006952	P	IMP	analysis of physiological response	NONE	Publication:501716343|PMID:15964279
AT4G02195	defense response to fungus	GO:0050832	P	IMP	none		Publication:1546235|PMID:11739776
AT4G02200	defense response to bacterium	GO:0042742	P	IEA	traceable computational prediction	AGI_LocusCode:AT5G67300	Publication:501796011|PMID:34562334
AT4G02290	defense response	GO:0006952	P	IEA	traceable computational prediction	AGI_LocusCode:AT5G65210	Publication:501796011|PMID:34562334
AT4G02300	defense response to Gram-negative bacterium	GO:0050829	P	IMP	analysis of physiological response	NONE	Publication:501757823|PMID:24367018
AT4G02330	defense response to fungus	GO:0050832	P	IEP	Transcript levels (e.g. RT-PCR)	NONE	Publication:501796902|PMID:34804086
AT4G02340	defense response to other organism	GO:0098542	P	IEA	traceable computational prediction	AGI_LocusCode:AT1G71930	Publication:501796011|PMID:34562334
AT4G02410	defense response to bacterium	GO:0042742	P	IBA	none	PANTHER:PTN007815081|TAIR:locus:2043909|TAIR:locus:2097533|TAIR:locus:2084375|TAIR:locus:2149780|TAIR:locus:2097493|TAIR:locus:2196608|TAIR:locus:2099941|TAIR:locus:2133239	Communication:501741973
AT4G02420	defense response to bacterium	GO:0042742	P	IBA	none	PANTHER:PTN007815081|TAIR:locus:2043909|TAIR:locus:2097533|TAIR:locus:2084375|TAIR:locus:2149780|TAIR:locus:2097493|TAIR:locus:2196608|TAIR:locus:2099941|TAIR:locus:2133239	Communication:501741973
AT4G02480	defense response	GO:0006952	P	IEA	traceable computational prediction	AGI_LocusCode:AT1G32640|AGI_LocusCode:AT5G46760|AGI_LocusCode:AT5G67300	Publication:501796011|PMID:34562334
AT4G02540	defense response to other organism	GO:0098542	P	IEA	traceable computational prediction	AGI_LocusCode:AT1G32640|AGI_LocusCode:AT5G67300	Publication:501796011|PMID:34562334
AT4G02550	regulation of defense response	GO:0031347	P	IMP	analysis of physiological response	NONE	Publication:501743367|PMID:21798943
AT4G02590	regulation of defense response	GO:0031347	P	IMP	analysis of physiological response	NONE	Publication:501743367|PMID:21798943
AT4G02600	defense response to other organism	GO:0098542	P	IEA	traceable computational prediction	AGI_LocusCode:AT1G32640	Publication:501796011|PMID:34562334
AT4G02640	plant-type hypersensitive response	GO:0009626	P	IMP	analysis of physiological response	NONE	Publication:501719976|PMID:16957775
AT4G03000	defense response to other organism	GO:0098542	P	IEA	traceable computational prediction	AGI_LocusCode:AT2G38470	Publication:501796011|PMID:34562334
AT4G03110	plant-type hypersensitive response	GO:0009626	P	IMP	analysis of physiological response	NONE	Publication:501738449|PMID:20636102
AT4G03420	defense response to other organism	GO:0098542	P	IEA	traceable computational prediction	AGI_LocusCode:AT1G32640|AGI_LocusCode:AT1G80840|AGI_LocusCode:AT2G38470|AGI_LocusCode:AT4G31800|AGI_LocusCode:AT5G67300	Publication:501796011|PMID:34562334
AT4G03450	defense response to bacterium	GO:0042742	P	IEA	traceable computational prediction	AGI_LocusCode:AT1G80840	Publication:501796011|PMID:34562334
AT4G03460	defense response to bacterium	GO:0042742	P	IEA	traceable computational prediction	AGI_LocusCode:AT1G80840|AGI_LocusCode:AT2G38470|AGI_LocusCode:AT4G31800	Publication:501796011|PMID:34562334
AT4G03480	defense response to bacterium	GO:0042742	P	IEA	traceable computational prediction	AGI_LocusCode:AT5G67300	Publication:501796011|PMID:34562334
AT4G03540	defense response to other organism	GO:0098542	P	IEA	traceable computational prediction	AGI_LocusCode:AT3G20770	Publication:501796011|PMID:34562334
AT4G03550	defense response	GO:0006952	P	IMP	analysis of visible trait	NONE	Publication:501735644|PMID:20023151
AT4G03820	defense response to other organism	GO:0098542	P	IEA	traceable computational prediction	AGI_LocusCode:AT1G32640|AGI_LocusCode:AT5G67300|AGI_LocusCode:AT5G06320	Publication:501796011|PMID:34562334
AT4G03960	regulation of defense response to bacterium	GO:1900424	P	IMP	Analysis of overexpression/ectopic expression phenotype	NONE	Publication:501748473|PMID:22514699
AT4G04480	defense response to bacterium	GO:0042742	P	IEA	traceable computational prediction	AGI_LocusCode:AT2G38470|AGI_LocusCode:AT4G31800	Publication:501796011|PMID:34562334
AT4G04780	defense response to fungus	GO:0050832	P	IMP	none		Publication:501730041|PMID:19286969
AT4G04840	defense response	GO:0006952	P	IEA	traceable computational prediction	AGI_LocusCode:AT1G32640|AGI_LocusCode:AT5G46760	Publication:501796011|PMID:34562334
AT4G04920	positive regulation of systemic acquired resistance	GO:1901672	P	IMP	analysis of physiological response	NONE	Publication:501751496|PMID:23064320
AT4G04960	defense response to bacterium	GO:0042742	P	IBA	none	PANTHER:PTN007815081|TAIR:locus:2043909|TAIR:locus:2097533|TAIR:locus:2084375|TAIR:locus:2149780|TAIR:locus:2097493|TAIR:locus:2196608|TAIR:locus:2099941|TAIR:locus:2133239	Communication:501741973
AT4G05010	defense response to fungus	GO:0050832	P	IEA	traceable computational prediction	AGI_LocusCode:AT1G80840|AGI_LocusCode:AT4G31800|AGI_LocusCode:AT5G67300	Publication:501796011|PMID:34562334
AT4G05018	defense response to bacterium	GO:0042742	P	IEA	traceable computational prediction	AGI_LocusCode:AT1G80840|AGI_LocusCode:AT2G38470|AGI_LocusCode:AT4G31800|AGI_LocusCode:AT5G67300	Publication:501796011|PMID:34562334
AT4G05030	defense response to bacterium	GO:0042742	P	IEA	traceable computational prediction	AGI_LocusCode:AT5G67300	Publication:501796011|PMID:34562334
AT4G05071	defense response to other organism	GO:0098542	P	IEA	traceable computational prediction	AGI_LocusCode:AT1G32640	Publication:501796011|PMID:34562334
AT4G05200	defense response to bacterium	GO:0042742	P	IBA	none	PANTHER:PTN007811734|TAIR:locus:2121691|TAIR:locus:2077147|TAIR:locus:2121606|TAIR:locus:2121686|TAIR:locus:2121611|UniProtKB:O65479	Communication:501741973
AT4G05220	defense response to other organism	GO:0098542	P	IEA	none	InterPro:IPR044839	AnalysisReference:501756966
AT4G06634	regulation of defense response to fungus	GO:1900150	P	IMP	none		Publication:501757502|PMID:24451981
AT4G07990	defense response	GO:0006952	P	IEP	RNA-seq evidence	NONE	Publication:501786735|PMID:31568832
AT4G08160	defense response	GO:0006952	P	IEA	traceable computational prediction	AGI_LocusCode:AT1G71930|AGI_LocusCode:AT5G67300	Publication:501796011|PMID:34562334
AT4G08230	defense response to other organism	GO:0098542	P	IEA	traceable computational prediction	AGI_LocusCode:AT4G35580|AGI_LocusCode:AT5G22290	Publication:501796011|PMID:34562334
AT4G08480	regulation of defense response	GO:0031347	P	IMP	none		Publication:501748796|PMID:22643122
AT4G08850	defense response to insect	GO:0002213	P	IMP	none		Publication:501798523|PMID:35401621
AT4G08870	defense response to fungus	GO:0050832	P	IMP	Analysis of overexpression/ectopic expression phenotype	NONE	Publication:501746102|PMID:22188168
AT4G08920	positive regulation of defense response to bacterium	GO:1900426	P	IMP	none		Publication:501736021|PMID:20053798
AT4G09030	defense response to other organism	GO:0098542	P	IEA	traceable computational prediction	AGI_LocusCode:AT1G32640	Publication:501796011|PMID:34562334
AT4G09130	defense response to bacterium	GO:0042742	P	IEA	traceable computational prediction	AGI_LocusCode:AT1G80840|AGI_LocusCode:AT5G67300	Publication:501796011|PMID:34562334
AT4G09360	defense response	GO:0006952	P	IEA	none	InterPro:IPR044974	AnalysisReference:501756966
AT4G09420	defense response	GO:0006952	P	IEA	none	InterPro:IPR044974	AnalysisReference:501756966
AT4G09430	defense response	GO:0006952	P	IEA	none	InterPro:IPR044974	AnalysisReference:501756966
AT4G09590	defense response to other organism	GO:0098542	P	IEA	none	InterPro:IPR044839	AnalysisReference:501756966
AT4G09890	defense response to bacterium	GO:0042742	P	IEA	traceable computational prediction	AGI_LocusCode:AT5G67300	Publication:501796011|PMID:34562334
AT4G10270	defense response to fungus	GO:0050832	P	IEA	traceable computational prediction	AGI_LocusCode:AT5G67300	Publication:501796011|PMID:34562334
AT4G10490	defense response to oomycetes	GO:0002229	P	IMP	none		Publication:501762102|PMID:25376907
AT4G10500	defense response to oomycetes	GO:0002229	P	IMP	none		Publication:501762102|PMID:25376907
AT4G10610	defense response	GO:0006952	P	IEA	traceable computational prediction	AGI_LocusCode:AT1G32640|AGI_LocusCode:AT4G31800|AGI_LocusCode:AT5G46760	Publication:501796011|PMID:34562334
AT4G10780	defense response to other organism	GO:0098542	P	IBA	none	PANTHER:PTN002752824|TAIR:locus:2077572|UniProtKB:F7J0M6|TAIR:locus:2197409|TAIR:locus:2201996|TAIR:locus:2005517|TAIR:locus:2078012|UniProtKB:Q2R8L1|TAIR:locus:2091662|TAIR:locus:2075170|TAIR:locus:2176486	Communication:501741973
AT4G11000	defense response to bacterium	GO:0042742	P	IEA	traceable computational prediction	AGI_LocusCode:AT1G80840|AGI_LocusCode:AT2G38470|AGI_LocusCode:AT4G31800	Publication:501796011|PMID:34562334
AT4G11130	defense response to fungus	GO:0050832	P	IMP	analysis of physiological response	NONE	Publication:501747140|PMID:22242006
AT4G11190	defense response to other organism	GO:0098542	P	IEA	traceable computational prediction	AGI_LocusCode:AT1G32640	Publication:501796011|PMID:34562334
AT4G11260	defense response to fungus	GO:0050832	P	IMP	analysis of physiological response	NONE	Publication:1547433|PMID:11847308
AT4G11300	defense response to bacterium	GO:0042742	P	IEA	traceable computational prediction	AGI_LocusCode:AT1G80840|AGI_LocusCode:AT4G31800|AGI_LocusCode:AT5G67300	Publication:501796011|PMID:34562334
AT4G11350	defense response to bacterium	GO:0042742	P	IEA	traceable computational prediction	AGI_LocusCode:AT5G67300	Publication:501796011|PMID:34562334
AT4G11460	defense response to bacterium	GO:0042742	P	IBA	none	PANTHER:PTN007811734|TAIR:locus:2121691|TAIR:locus:2077147|TAIR:locus:2121606|TAIR:locus:2121686|TAIR:locus:2121611|UniProtKB:O65479	Communication:501741973
AT4G11470	defense response to bacterium	GO:0042742	P	IBA	none	PANTHER:PTN007811734|TAIR:locus:2121691|TAIR:locus:2077147|TAIR:locus:2121606|TAIR:locus:2121686|TAIR:locus:2121611|UniProtKB:O65479	Communication:501741973
AT4G11480	defense response to bacterium	GO:0042742	P	IBA	none	PANTHER:PTN007811734|TAIR:locus:2121691|TAIR:locus:2077147|TAIR:locus:2121606|TAIR:locus:2121686|TAIR:locus:2121611|UniProtKB:O65479	Communication:501741973
AT4G11490	defense response to bacterium	GO:0042742	P	IBA	none	PANTHER:PTN007811734|TAIR:locus:2121691|TAIR:locus:2077147|TAIR:locus:2121606|TAIR:locus:2121686|TAIR:locus:2121611|UniProtKB:O65479	Communication:501741973
AT4G11521	defense response to bacterium	GO:0042742	P	IEA	traceable computational prediction	AGI_LocusCode:AT1G80840|AGI_LocusCode:AT2G38470|AGI_LocusCode:AT4G31800	Publication:501796011|PMID:34562334
AT4G11530	defense response to bacterium	GO:0042742	P	IBA	none	PANTHER:PTN007811734|TAIR:locus:2121691|TAIR:locus:2077147|TAIR:locus:2121606|TAIR:locus:2121686|TAIR:locus:2121611|UniProtKB:O65479	Communication:501741973
AT4G11600	defense response	GO:0006952	P	IEA	traceable computational prediction	AGI_LocusCode:AT3G27960	Publication:501796011|PMID:34562334
AT4G11650	defense response	GO:0006952	P	IBA	none	PANTHER:PTN001257252|TAIR:locus:2037235|TAIR:locus:2139777|UniProtKB:P33679	Communication:501741973
AT4G11850	defense response to bacterium	GO:0042742	P	IGI	Inference about one gene drawn from the phenotype of a mutation in a different gene	NONE	Publication:501681776|PMID:12182338
AT4G11890	positive regulation of defense response	GO:0031349	P	IMP	none		Publication:501757136|PMID:24215930
AT4G12010	defense response to bacterium	GO:0042742	P	IMP	none		Publication:501775058|PMID:28407487
AT4G12020	defense response	GO:0006952	P	IEA	none	InterPro:IPR044974	AnalysisReference:501756966
AT4G12070	defense response to other organism	GO:0098542	P	IEA	traceable computational prediction	AGI_LocusCode:AT1G32640	Publication:501796011|PMID:34562334
AT4G12250	defense response to other organism	GO:0098542	P	IEA	traceable computational prediction	AGI_LocusCode:AT1G32640	Publication:501796011|PMID:34562334
AT4G12410	defense response to other organism	GO:0098542	P	IEA	traceable computational prediction	AGI_LocusCode:AT3G20770	Publication:501796011|PMID:34562334
AT4G12470	defense response to fungus	GO:0050832	P	IMP	Analysis of overexpression/ectopic expression phenotype	NONE	Publication:501720696|PMID:17257167
AT4G12480	defense response to fungus	GO:0050832	P	IMP	Analysis of overexpression/ectopic expression phenotype	NONE	Publication:501720696|PMID:17257167
AT4G12490	defense response to fungus	GO:0050832	P	IMP	Analysis of overexpression/ectopic expression phenotype	NONE	Publication:501720696|PMID:17257167
AT4G12495	defense response to bacterium	GO:0042742	P	IEA	traceable computational prediction	AGI_LocusCode:AT4G31800	Publication:501796011|PMID:34562334
AT4G12500	defense response to bacterium	GO:0042742	P	IEA	traceable computational prediction	AGI_LocusCode:AT4G31800	Publication:501796011|PMID:34562334
AT4G12560	negative regulation of defense response	GO:0031348	P	IMP	analysis of physiological response	NONE	Publication:501733889|PMID:19682297
AT4G12690	defense response to other organism	GO:0098542	P	IEA	traceable computational prediction	AGI_LocusCode:AT1G32640|AGI_LocusCode:AT5G67300	Publication:501796011|PMID:34562334
AT4G12720	defense response to bacterium	GO:0042742	P	IMP	analysis of physiological response	NONE	Publication:501722669|PMID:17660350
AT4G12735	regulation of defense response to insect	GO:2000068	P	IEA	traceable computational prediction	AGI_LocusCode:AT1G32640	Publication:501796011|PMID:34562334
AT4G12790	defense response to other organism	GO:0098542	P	IEA	traceable computational prediction	AGI_LocusCode:AT1G32640	Publication:501796011|PMID:34562334
AT4G13040	positive regulation of defense response to bacterium	GO:1900426	P	IMP	analysis of physiological response	NONE	Publication:501759460|PMID:24612849
AT4G13110	defense response to fungus	GO:0050832	P	IEA	traceable computational prediction	AGI_LocusCode:AT5G67300	Publication:501796011|PMID:34562334
AT4G13130	defense response to other organism	GO:0098542	P	IEA	traceable computational prediction	AGI_LocusCode:AT1G32640|AGI_LocusCode:AT5G67300	Publication:501796011|PMID:34562334
AT4G13160	defense response to other organism	GO:0098542	P	IEA	traceable computational prediction	AGI_LocusCode:AT1G32640	Publication:501796011|PMID:34562334
AT4G13310	defense response to other organism	GO:0098542	P	IEA	traceable computational prediction	AGI_LocusCode:AT1G32640	Publication:501796011|PMID:34562334
AT4G13340	defense response to bacterium	GO:0042742	P	IEA	traceable computational prediction	AGI_LocusCode:AT4G31800|AGI_LocusCode:AT5G67300	Publication:501796011|PMID:34562334
AT4G13395	defense response to bacterium	GO:0042742	P	IEA	traceable computational prediction	AGI_LocusCode:AT3G20770|AGI_LocusCode:AT5G67300	Publication:501796011|PMID:34562334
AT4G13500	defense response to bacterium	GO:0042742	P	IEA	traceable computational prediction	AGI_LocusCode:AT2G38470|AGI_LocusCode:AT5G67300|AGI_LocusCode:AT4G35580	Publication:501796011|PMID:34562334
AT4G13850	regulation of defense response to virus	GO:0050688	P	IDA	none		Publication:501787705|PMID:31812689
AT4G14060	defense response	GO:0006952	P	IEA	none	InterPro:IPR000916	AnalysisReference:501756966
AT4G14365	defense response to bacterium	GO:0042742	P	IEA	traceable computational prediction	AGI_LocusCode:AT1G80840|AGI_LocusCode:AT2G38470|AGI_LocusCode:AT4G31800|AGI_LocusCode:AT5G67300	Publication:501796011|PMID:34562334
AT4G14370	defense response to bacterium	GO:0042742	P	IEA	traceable computational prediction	AGI_LocusCode:AT1G80840|AGI_LocusCode:AT2G38470|AGI_LocusCode:AT4G31800	Publication:501796011|PMID:34562334
AT4G14400	defense response to bacterium	GO:0042742	P	IMP	analysis of visible trait	NONE	Publication:1174|PMID:10488236
AT4G14450	defense response to bacterium	GO:0042742	P	IEA	traceable computational prediction	AGI_LocusCode:AT1G80840|AGI_LocusCode:AT2G38470|AGI_LocusCode:AT4G31800	Publication:501796011|PMID:34562334
AT4G14465	defense response to bacterium	GO:0042742	P	IMP	Analysis of overexpression/ectopic expression phenotype	NONE	Publication:501739718|PMID:20738724
AT4G14610	defense response to other organism	GO:0098542	P	IBA	none	PANTHER:PTN002752824|TAIR:locus:2077572|UniProtKB:F7J0M6|TAIR:locus:2197409|TAIR:locus:2201996|TAIR:locus:2005517|TAIR:locus:2078012|UniProtKB:Q2R8L1|TAIR:locus:2091662|TAIR:locus:2075170|TAIR:locus:2176486	Communication:501741973
AT4G14620	defense response to other organism	GO:0098542	P	IEA	traceable computational prediction	AGI_LocusCode:AT1G32640|AGI_LocusCode:AT5G67300	Publication:501796011|PMID:34562334
AT4G14713	regulation of defense response	GO:0031347	P	IBA	none	PANTHER:PTN002100906|TAIR:locus:2183921|TAIR:locus:2088530	Communication:501741973
AT4G14720	regulation of defense response	GO:0031347	P	IBA	none	PANTHER:PTN002100906|TAIR:locus:2183921|TAIR:locus:2088530	Communication:501741973
AT4G14746	defense response to fungus	GO:0050832	P	IEA	traceable computational prediction	AGI_LocusCode:AT5G67300	Publication:501796011|PMID:34562334
AT4G14930	defense response to insect	GO:0002213	P	IEA	traceable computational prediction	AGI_LocusCode:AT1G32640	Publication:501796011|PMID:34562334
AT4G15120	defense response to bacterium	GO:0042742	P	IEA	traceable computational prediction	AGI_LocusCode:AT5G65210	Publication:501796011|PMID:34562334
AT4G15140	defense response to other organism	GO:0098542	P	IEA	traceable computational prediction	AGI_LocusCode:AT5G67300	Publication:501796011|PMID:34562334
AT4G15150	defense response to other organism	GO:0098542	P	IEA	traceable computational prediction	AGI_LocusCode:AT1G32640	Publication:501796011|PMID:34562334
AT4G15233	defense response to bacterium	GO:0042742	P	IEA	traceable computational prediction	AGI_LocusCode:AT1G80840|AGI_LocusCode:AT4G31800|AGI_LocusCode:AT5G67300	Publication:501796011|PMID:34562334
AT4G15236	defense response to fungus	GO:0050832	P	IEA	traceable computational prediction	AGI_LocusCode:AT2G38470|AGI_LocusCode:AT5G67300	Publication:501796011|PMID:34562334
AT4G15240	defense response to bacterium	GO:0042742	P	IEA	traceable computational prediction	AGI_LocusCode:AT5G67300	Publication:501796011|PMID:34562334
AT4G15280	defense response to other organism	GO:0098542	P	IEA	traceable computational prediction	AGI_LocusCode:AT1G32640	Publication:501796011|PMID:34562334
AT4G15330	defense response to fungus	GO:0050832	P	IDA	none		Publication:501763623|PMID:25724638
AT4G15415	negative regulation of defense response	GO:0031348	P	IMP	biochemical/chemical analysis	NONE	Publication:501742604|PMID:21571669
AT4G15500	defense response to other organism	GO:0098542	P	IEA	traceable computational prediction	AGI_LocusCode:AT1G32640	Publication:501796011|PMID:34562334
AT4G15550	defense response to other organism	GO:0098542	P	IEA	traceable computational prediction	AGI_LocusCode:AT1G04400|AGI_LocusCode:AT1G32640|AGI_LocusCode:AT1G80840|AGI_LocusCode:AT2G38470|AGI_LocusCode:AT3G20770|AGI_LocusCode:AT4G31800|AGI_LocusCode:AT5G67300|AGI_LocusCode:AT1G71930	Publication:501796011|PMID:34562334
AT4G15610	defense response to bacterium	GO:0042742	P	IEA	traceable computational prediction	AGI_LocusCode:AT1G80840|AGI_LocusCode:AT2G38470|AGI_LocusCode:AT4G31800|AGI_LocusCode:AT5G67300	Publication:501796011|PMID:34562334
AT4G15630	defense response to other organism	GO:0098542	P	IEA	traceable computational prediction	AGI_LocusCode:AT2G01830	Publication:501796011|PMID:34562334
AT4G15670	defense response to bacterium	GO:0042742	P	IEA	traceable computational prediction	AGI_LocusCode:AT1G22070|AGI_LocusCode:AT5G65210	Publication:501796011|PMID:34562334
AT4G15740	defense response	GO:0006952	P	IEA	none	InterPro:IPR044750	AnalysisReference:501756966
AT4G15755	defense response	GO:0006952	P	IEA	none	InterPro:IPR044750	AnalysisReference:501756966
AT4G15900	defense response to bacterium	GO:0042742	P	IMP	analysis of physiological response	NONE	Publication:501722483|PMID:17575050
AT4G16146	defense response to fungus	GO:0050832	P	IEA	traceable computational prediction	AGI_LocusCode:AT5G67300	Publication:501796011|PMID:34562334
AT4G16260	defense response to nematode	GO:0002215	P	IMP	analysis of physiological response	NONE	Publication:501747937|PMID:22442414
AT4G16355	regulation of innate immune response	GO:0045088	P	IEP	Transcript levels (e.g. RT-PCR)	NONE	Publication:501775089|PMID:28400491
AT4G16380	defense response to insect	GO:0002213	P	IEA	traceable computational prediction	AGI_LocusCode:AT1G32640	Publication:501796011|PMID:34562334
AT4G16500	defense response to bacterium	GO:0042742	P	IEA	traceable computational prediction	AGI_LocusCode:AT2G38470|AGI_LocusCode:AT5G67300	Publication:501796011|PMID:34562334
AT4G16680	defense response to other organism	GO:0098542	P	IEA	traceable computational prediction	AGI_LocusCode:AT1G32640	Publication:501796011|PMID:34562334
AT4G16745	defense response to other organism	GO:0098542	P	IEA	traceable computational prediction	AGI_LocusCode:AT1G32640|AGI_LocusCode:AT5G67300	Publication:501796011|PMID:34562334
AT4G16760	defense response to insect	GO:0002213	P	IGI	double mutant analysis	NONE	Publication:501720569|PMID:17172287
AT4G16770	defense response to bacterium	GO:0042742	P	IEA	traceable computational prediction	AGI_LocusCode:AT5G67300	Publication:501796011|PMID:34562334
AT4G16820	defense response to bacterium	GO:0042742	P	IEA	traceable computational prediction	AGI_LocusCode:AT1G80840|AGI_LocusCode:AT4G31800	Publication:501796011|PMID:34562334
AT4G16840	innate immune response	GO:0045087	P	IEA	traceable computational prediction	AGI_LocusCode:AT5G22290	Publication:501796011|PMID:34562334
AT4G16860	defense response	GO:0006952	P	TAS	none	NONE	Publication:1547292|PMID:11846877
AT4G16890	defense response	GO:0006952	P	IEA	none	InterPro:IPR044974	AnalysisReference:501756966
AT4G16900	defense response	GO:0006952	P	IEA	none	InterPro:IPR044974	AnalysisReference:501756966
AT4G16930	defense response	GO:0006952	P	IEA	none	InterPro:IPR044974	AnalysisReference:501756966
AT4G16940	defense response	GO:0006952	P	IEA	none	InterPro:IPR044974	AnalysisReference:501756966
AT4G16950	defense response	GO:0006952	P	TAS	none	NONE	Publication:1019|PMID:10559437
AT4G16960	defense response	GO:0006952	P	IEA	none	InterPro:IPR044974	AnalysisReference:501756966
AT4G16990	defense response	GO:0006952	P	IEA	none	InterPro:IPR044974	AnalysisReference:501756966
AT4G17030	regulation of defense response	GO:0031347	P	IEA	traceable computational prediction	AGI_LocusCode:AT3G17860	Publication:501796011|PMID:34562334
AT4G17080	defense response to other organism	GO:0098542	P	IEA	traceable computational prediction	AGI_LocusCode:AT3G43810	Publication:501796011|PMID:34562334
AT4G17660	defense response to other organism	GO:0098542	P	IEA	traceable computational prediction	AGI_LocusCode:AT1G80840|AGI_LocusCode:AT4G31800	Publication:501796011|PMID:34562334
AT4G17680	regulation of defense response	GO:0031347	P	IMP	analysis of physiological response	NONE	Publication:501743367|PMID:21798943
AT4G17720	defense response to fungus	GO:0050832	P	IMP	analysis of physiological response	NONE	Publication:501783771|PMID:30703564
AT4G17840	defense response to other organism	GO:0098542	P	IEA	traceable computational prediction	AGI_LocusCode:AT1G32640	Publication:501796011|PMID:34562334
AT4G17880	defense response	GO:0006952	P	IMP	analysis of physiological response	NONE	Publication:501741682|PMID:21335373
AT4G17900	defense response to bacterium	GO:0042742	P	IEA	traceable computational prediction	AGI_LocusCode:AT5G67300	Publication:501796011|PMID:34562334
AT4G18030	regulation of defense response	GO:0031347	P	IEA	traceable computational prediction	AGI_LocusCode:AT1G32640	Publication:501796011|PMID:34562334
AT4G18203	defense response to bacterium	GO:0042742	P	IEA	traceable computational prediction	AGI_LocusCode:AT1G80840|AGI_LocusCode:AT2G38470|AGI_LocusCode:AT4G31800	Publication:501796011|PMID:34562334
AT4G18205	innate immune response	GO:0045087	P	IEA	traceable computational prediction	AGI_LocusCode:AT5G22290	Publication:501796011|PMID:34562334
AT4G18253	defense response	GO:0006952	P	IBA	none	PANTHER:PTN001257252|TAIR:locus:2037235|TAIR:locus:2139777|UniProtKB:P33679	Communication:501741973
AT4G18340	defense response to bacterium	GO:0042742	P	IEA	traceable computational prediction	AGI_LocusCode:AT5G67300	Publication:501796011|PMID:34562334
AT4G18360	defense response to bacterium	GO:0042742	P	IMP	analysis of physiological response	NONE	Publication:501747012|PMID:22286136
AT4G18470	defense response to nematode	GO:0002215	P	IMP	none		Publication:501724391|PMID:18321188
AT4G18540	defense response to bacterium	GO:0042742	P	IEA	traceable computational prediction	AGI_LocusCode:AT2G38470	Publication:501796011|PMID:34562334
AT4G18760	positive regulation of defense response to bacterium	GO:1900426	P	IMP	none		Publication:501739902|PMID:20841424
AT4G18780	defense response to bacterium	GO:0042742	P	IMP	analysis of physiological response	NONE	Publication:501721087|PMID:17351116
AT4G18980	defense response to nematode	GO:0002215	P	IDA	none		Publication:501778630|PMID:29378065
AT4G19030	regulation of defense response	GO:0031347	P	IMP	analysis of physiological response	NONE	Publication:501743367|PMID:21798943
AT4G19040	regulation of defense response to fungus	GO:1900150	P	IMP	none		Publication:501717935|PMID:16212604
AT4G19140	defense response to other organism	GO:0098542	P	IEA	traceable computational prediction	AGI_LocusCode:AT1G32640	Publication:501796011|PMID:34562334
AT4G19230	defense response to fungus	GO:0050832	P	IEP	Transcript levels (e.g. RT-PCR)	NONE	Publication:501733636|PMID:19656045
AT4G19460	defense response to fungus	GO:0050832	P	IEA	traceable computational prediction	AGI_LocusCode:AT1G80840|AGI_LocusCode:AT2G38470	Publication:501796011|PMID:34562334
AT4G19500	defense response	GO:0006952	P	IEA	none	InterPro:IPR044974	AnalysisReference:501756966
AT4G19520	defense response	GO:0006952	P	IEA	none	InterPro:IPR044974	AnalysisReference:501756966
AT4G19530	defense response	GO:0006952	P	IEP	RNA-seq evidence	NONE	Publication:501786735|PMID:31568832
AT4G19660	defense response to bacterium	GO:0042742	P	IMP	none		Publication:501714391|PMID:15634206
AT4G19700	defense response to bacterium	GO:0042742	P	IMP	RNAi experiments	NONE	Publication:501740087|PMID:20921156
AT4G19970	defense response to other organism	GO:0098542	P	IEA	traceable computational prediction	AGI_LocusCode:AT1G32640	Publication:501796011|PMID:34562334
AT4G19990	defense response to bacterium	GO:0042742	P	IEA	traceable computational prediction	AGI_LocusCode:AT1G80840|AGI_LocusCode:AT2G38470|AGI_LocusCode:AT4G31800|AGI_LocusCode:AT5G67300	Publication:501796011|PMID:34562334
AT4G20010	defense response to bacterium	GO:0042742	P	IEA	traceable computational prediction	AGI_LocusCode:AT1G80840|AGI_LocusCode:AT2G38470|AGI_LocusCode:AT4G31800|AGI_LocusCode:AT5G67300	Publication:501796011|PMID:34562334
AT4G20380	plant-type hypersensitive response	GO:0009626	P	IMP	analysis of physiological response	NONE	Publication:501719976|PMID:16957775
AT4G20400	positive regulation of defense response to bacterium	GO:1900426	P	IMP	none		Publication:501786917|PMID:31622519
AT4G20830	defense response to fungus	GO:0050832	P	IMP	Analysis of overexpression/ectopic expression phenotype	NONE	Publication:501778644|PMID:29396998
AT4G20880	defense response to bacterium	GO:0042742	P	IEA	traceable computational prediction	AGI_LocusCode:AT1G80840|AGI_LocusCode:AT4G31800|AGI_LocusCode:AT5G67300	Publication:501796011|PMID:34562334
AT4G20910	RNAi-mediated antiviral immune response	GO:0009616	P	IMP	analysis of visible trait	NONE	Publication:501720410|PMID:17090584
AT4G20970	defense response to fungus	GO:0050832	P	IEP	Transcript levels (e.g. RT-PCR)	NONE	Publication:501733636|PMID:19656045
AT4G21192	defense response to fungus	GO:0050832	P	IEA	traceable computational prediction	AGI_LocusCode:AT1G80840|AGI_LocusCode:AT5G67300	Publication:501796011|PMID:34562334
AT4G21500	defense response to bacterium	GO:0042742	P	IEA	traceable computational prediction	AGI_LocusCode:AT5G67300	Publication:501796011|PMID:34562334
AT4G21740	defense response to fungus	GO:0050832	P	IEA	traceable computational prediction	AGI_LocusCode:AT1G80840|AGI_LocusCode:AT4G31800|AGI_LocusCode:AT5G67300	Publication:501796011|PMID:34562334
AT4G21840	defense response to bacterium	GO:0042742	P	IEA	traceable computational prediction	AGI_LocusCode:AT1G80840|AGI_LocusCode:AT2G38470|AGI_LocusCode:AT4G31800	Publication:501796011|PMID:34562334
AT4G21850	defense response to bacterium	GO:0042742	P	IEA	traceable computational prediction	AGI_LocusCode:AT1G80840|AGI_LocusCode:AT4G31800|AGI_LocusCode:AT5G67300	Publication:501796011|PMID:34562334
AT4G21865	defense response to other organism	GO:0098542	P	IEA	traceable computational prediction	AGI_LocusCode:AT1G04400|AGI_LocusCode:AT1G32640	Publication:501796011|PMID:34562334
AT4G21903	defense response to bacterium	GO:0042742	P	IEA	traceable computational prediction	AGI_LocusCode:AT1G80840|AGI_LocusCode:AT4G31800|AGI_LocusCode:AT5G67300	Publication:501796011|PMID:34562334
AT4G21910	defense response to fungus	GO:0050832	P	IEA	traceable computational prediction	AGI_LocusCode:AT5G67300	Publication:501796011|PMID:34562334
AT4G21920	defense response to bacterium	GO:0042742	P	IEA	traceable computational prediction	AGI_LocusCode:AT5G67300	Publication:501796011|PMID:34562334
AT4G21980	defense response to fungus	GO:0050832	P	IEP	Transcript levels (e.g. Northerns)	NONE	Publication:501742176|PMID:21395886
AT4G22030	defense response to bacterium	GO:0042742	P	IEA	traceable computational prediction	AGI_LocusCode:AT1G80840	Publication:501796011|PMID:34562334
AT4G22070	defense response to bacterium	GO:0042742	P	IEA	traceable computational prediction	AGI_LocusCode:AT1G80840	Publication:501796011|PMID:34562334
AT4G22212	defense response	GO:0006952	P	IBA	none	PANTHER:PTN008651618|FB:FBgn0052279|FB:FBgn0052283|FB:FBgn0052274|FB:FBgn0035434|FB:FBgn0052282|FB:FBgn0283461	Communication:501741973
AT4G22305	defense response to bacterium	GO:0042742	P	IMP	none		Publication:501720992|PMID:17293566
AT4G22330	defense response to bacterium	GO:0042742	P	IMP	none		Publication:501762716|PMID:25619405
AT4G22470	defense response to other organism	GO:0098542	P	IMP	RNAi experiments		Publication:501786270|PMID:32481031
AT4G22530	defense response to other organism	GO:0098542	P	IEA	traceable computational prediction	AGI_LocusCode:AT5G67300	Publication:501796011|PMID:34562334
AT4G22610	defense response to other organism	GO:0098542	P	IEA	traceable computational prediction	AGI_LocusCode:AT1G32640	Publication:501796011|PMID:34562334
AT4G22640	defense response to other organism	GO:0098542	P	IEA	traceable computational prediction	AGI_LocusCode:AT1G71930	Publication:501796011|PMID:34562334
AT4G22690	defense response to bacterium	GO:0042742	P	IEA	traceable computational prediction	AGI_LocusCode:AT1G80840|AGI_LocusCode:AT4G31800	Publication:501796011|PMID:34562334
AT4G22710	defense response to bacterium	GO:0042742	P	IEA	traceable computational prediction	AGI_LocusCode:AT1G80840|AGI_LocusCode:AT4G31800	Publication:501796011|PMID:34562334
AT4G22755	defense response to other organism	GO:0098542	P	IEA	traceable computational prediction	AGI_LocusCode:AT1G32640	Publication:501796011|PMID:34562334
AT4G22780	defense response to bacterium	GO:0042742	P	IEA	traceable computational prediction	AGI_LocusCode:AT1G80840|AGI_LocusCode:AT2G38470|AGI_LocusCode:AT4G31800|AGI_LocusCode:AT5G67300	Publication:501796011|PMID:34562334
AT4G22820	defense response to other organism	GO:0098542	P	IMP	Analysis of overexpression/ectopic expression phenotype	NONE	Publication:501773906|PMID:28039858
AT4G22960	defense response to other organism	GO:0098542	P	IEA	traceable computational prediction	AGI_LocusCode:AT2G38470	Publication:501796011|PMID:34562334
AT4G22980	defense response to bacterium	GO:0042742	P	IEA	traceable computational prediction	AGI_LocusCode:AT1G80840|AGI_LocusCode:AT2G38470|AGI_LocusCode:AT4G31800|AGI_LocusCode:AT5G67300	Publication:501796011|PMID:34562334
AT4G23015	defense response to bacterium	GO:0042742	P	IEA	traceable computational prediction	AGI_LocusCode:AT1G80840|AGI_LocusCode:AT2G38470|AGI_LocusCode:AT4G31800	Publication:501796011|PMID:34562334
AT4G23030	defense response to bacterium	GO:0042742	P	IEA	traceable computational prediction	AGI_LocusCode:AT1G80840|AGI_LocusCode:AT4G31800|AGI_LocusCode:AT5G67300	Publication:501796011|PMID:34562334
AT4G23100	defense response by callose deposition in cell wall	GO:0052544	P	IMP	biochemical/chemical analysis	NONE	Publication:501729298|PMID:19095898
AT4G23130	defense response to bacterium	GO:0042742	P	IBA	none	PANTHER:PTN007811734|TAIR:locus:2121691|TAIR:locus:2077147|TAIR:locus:2121606|TAIR:locus:2121686|TAIR:locus:2121611|UniProtKB:O65479	Communication:501741973
AT4G23140	defense response to bacterium	GO:0042742	P	IBA	none	PANTHER:PTN007811734|TAIR:locus:2121691|TAIR:locus:2077147|TAIR:locus:2121606|TAIR:locus:2121686|TAIR:locus:2121611|UniProtKB:O65479	Communication:501741973
AT4G23150	defense response to bacterium	GO:0042742	P	IBA	none	PANTHER:PTN007811734|TAIR:locus:2121691|TAIR:locus:2077147|TAIR:locus:2121606|TAIR:locus:2121686|TAIR:locus:2121611|UniProtKB:O65479	Communication:501741973
AT4G23160	defense response to bacterium	GO:0042742	P	IBA	none	PANTHER:PTN007811734|TAIR:locus:2121691|TAIR:locus:2077147|TAIR:locus:2121606|TAIR:locus:2121686|TAIR:locus:2121611|UniProtKB:O65479	Communication:501741973
AT4G23170	systemic acquired resistance	GO:0009627	P	IEP	Correlation of expression with a physiological assay	NONE	Publication:501759712|PMID:24755512
AT4G23180	defense response to bacterium	GO:0042742	P	IBA	none	PANTHER:PTN007811734|TAIR:locus:2121691|TAIR:locus:2077147|TAIR:locus:2121606|TAIR:locus:2121686|TAIR:locus:2121611|UniProtKB:O65479	Communication:501741973
AT4G23190	defense response to bacterium	GO:0042742	P	IBA	none	PANTHER:PTN007811734|TAIR:locus:2121691|TAIR:locus:2077147|TAIR:locus:2121606|TAIR:locus:2121686|TAIR:locus:2121611|UniProtKB:O65479	Communication:501741973
AT4G23200	defense response to bacterium	GO:0042742	P	IBA	none	PANTHER:PTN007811734|TAIR:locus:2121691|TAIR:locus:2077147|TAIR:locus:2121606|TAIR:locus:2121686|TAIR:locus:2121611|UniProtKB:O65479	Communication:501741973
AT4G23210	defense response to bacterium	GO:0042742	P	IBA	none	PANTHER:PTN007811734|TAIR:locus:2121691|TAIR:locus:2077147|TAIR:locus:2121606|TAIR:locus:2121686|TAIR:locus:2121611|UniProtKB:O65479	Communication:501741973
AT4G23220	defense response to bacterium	GO:0042742	P	IEA	traceable computational prediction	AGI_LocusCode:AT1G80840|AGI_LocusCode:AT2G38470|AGI_LocusCode:AT4G31800|AGI_LocusCode:AT3G17210|AGI_LocusCode:AT5G06320	Publication:501796011|PMID:34562334
AT4G23230	defense response to bacterium	GO:0042742	P	IBA	none	PANTHER:PTN007811734|TAIR:locus:2121691|TAIR:locus:2077147|TAIR:locus:2121606|TAIR:locus:2121686|TAIR:locus:2121611|UniProtKB:O65479	Communication:501741973
AT4G23240	defense response to bacterium	GO:0042742	P	IBA	none	PANTHER:PTN007811734|TAIR:locus:2121691|TAIR:locus:2077147|TAIR:locus:2121606|TAIR:locus:2121686|TAIR:locus:2121611|UniProtKB:O65479	Communication:501741973
AT4G23250	defense response to bacterium	GO:0042742	P	IBA	none	PANTHER:PTN007811734|TAIR:locus:2121691|TAIR:locus:2077147|TAIR:locus:2121606|TAIR:locus:2121686|TAIR:locus:2121611|UniProtKB:O65479	Communication:501741973
AT4G23260	defense response to bacterium	GO:0042742	P	IBA	none	PANTHER:PTN007811734|TAIR:locus:2121691|TAIR:locus:2077147|TAIR:locus:2121606|TAIR:locus:2121686|TAIR:locus:2121611|UniProtKB:O65479	Communication:501741973
AT4G23270	defense response to bacterium	GO:0042742	P	IBA	none	PANTHER:PTN007811734|TAIR:locus:2121691|TAIR:locus:2077147|TAIR:locus:2121606|TAIR:locus:2121686|TAIR:locus:2121611|UniProtKB:O65479	Communication:501741973
AT4G23280	defense response	GO:0006952	P	TAS	none	NONE	Publication:1345932|PMID:11135117
AT4G23290	defense response to bacterium	GO:0042742	P	IBA	none	PANTHER:PTN007811734|TAIR:locus:2121691|TAIR:locus:2077147|TAIR:locus:2121606|TAIR:locus:2121686|TAIR:locus:2121611|UniProtKB:O65479	Communication:501741973
AT4G23300	defense response to bacterium	GO:0042742	P	IBA	none	PANTHER:PTN007811734|TAIR:locus:2121691|TAIR:locus:2077147|TAIR:locus:2121606|TAIR:locus:2121686|TAIR:locus:2121611|UniProtKB:O65479	Communication:501741973
AT4G23310	defense response	GO:0006952	P	TAS	none	NONE	Publication:1345932|PMID:11135117
AT4G23470	defense response	GO:0006952	P	IEA	traceable computational prediction	AGI_LocusCode:AT1G04400|AGI_LocusCode:AT3G47620	Publication:501796011|PMID:34562334
AT4G23510	defense response to fungus	GO:0050832	P	IEA	traceable computational prediction	AGI_LocusCode:AT5G67300	Publication:501796011|PMID:34562334
AT4G23530	defense response to bacterium	GO:0042742	P	IEA	traceable computational prediction	AGI_LocusCode:AT4G31800|AGI_LocusCode:AT5G67300	Publication:501796011|PMID:34562334
AT4G23550	defense response to bacterium	GO:0042742	P	IEA	traceable computational prediction	AGI_LocusCode:AT1G80840|AGI_LocusCode:AT2G38470|AGI_LocusCode:AT4G31800	Publication:501796011|PMID:34562334
AT4G23570	defense response	GO:0006952	P	IMP	Functional complementation	AGI_LocusCode:AT4G11260	Publication:501718908|PMID:16619029
AT4G23610	defense response to bacterium	GO:0042742	P	IEA	traceable computational prediction	AGI_LocusCode:AT1G80840|AGI_LocusCode:AT2G38470|AGI_LocusCode:AT4G31800	Publication:501796011|PMID:34562334
AT4G23670	defense response	GO:0006952	P	IEA	none	InterPro:IPR000916	AnalysisReference:501756966
AT4G23680	defense response	GO:0006952	P	IEA	none	InterPro:IPR000916	AnalysisReference:501756966
AT4G23730	defense response to bacterium	GO:0042742	P	IEA	traceable computational prediction	AGI_LocusCode:AT5G67300	Publication:501796011|PMID:34562334
AT4G23810	defense response to bacterium	GO:0042742	P	IMP	analysis of physiological response	NONE	Publication:501723658|PMID:17977154
AT4G23885	defense response to other organism	GO:0098542	P	IEA	traceable computational prediction	AGI_LocusCode:AT1G80840|AGI_LocusCode:AT4G31800	Publication:501796011|PMID:34562334
AT4G24050	defense response to other organism	GO:0098542	P	IEA	traceable computational prediction	AGI_LocusCode:AT1G32640|AGI_LocusCode:AT5G67300	Publication:501796011|PMID:34562334
AT4G24110	defense response to bacterium	GO:0042742	P	IEA	traceable computational prediction	AGI_LocusCode:AT3G28450	Publication:501796011|PMID:34562334
AT4G24180	defense response	GO:0006952	P	IBA	none	PANTHER:PTN001257252|TAIR:locus:2037235|TAIR:locus:2139777|UniProtKB:P33679	Communication:501741973
AT4G24230	defense response	GO:0006952	P	IEP	Transcript levels (e.g. Northerns)	NONE	Publication:501742992|PMID:21670223
AT4G24240	defense response to bacterium	GO:0042742	P	IEA	traceable computational prediction	AGI_LocusCode:AT1G80840|AGI_LocusCode:AT3G56400|AGI_LocusCode:AT4G31800|AGI_LocusCode:AT5G67300|AGI_LocusCode:AT4G19700	Publication:501796011|PMID:34562334
AT4G24290	plant-type hypersensitive response	GO:0009626	P	IBA	none	PANTHER:PTN002112245|TAIR:locus:2032532|TAIR:locus:2013673	Communication:501741973
AT4G24340	defense response to other organism	GO:0098542	P	IEA	traceable computational prediction	AGI_LocusCode:AT1G32640	Publication:501796011|PMID:34562334
AT4G24370	defense response to other organism	GO:0098542	P	IEA	traceable computational prediction	AGI_LocusCode:AT5G67300	Publication:501796011|PMID:34562334
AT4G24380	defense response to other organism	GO:0098542	P	IEA	traceable computational prediction	AGI_LocusCode:AT1G32640	Publication:501796011|PMID:34562334
AT4G24460	defense response to oomycetes	GO:0002229	P	IGI	triple mutant analysis	AGI_LocusCode:AT5G12170|AGI_LocusCode:AT5G19380	Publication:501735949|PMID:20080670
AT4G24670	defense response to bacterium	GO:0042742	P	IGI	double mutant analysis	AGI_LocusCode:AT1G70560	Publication:501746125|PMID:22181713
AT4G24770	innate immune response	GO:0045087	P	IDA	bioassay	NONE	Publication:501727402|PMID:17450127
AT4G24970	positive regulation of defense response to oomycetes	GO:1902290	P	IMP	none		Publication:501769265|PMID:27171361
AT4G25030	defense response to bacterium	GO:0042742	P	IMP	analysis of visible trait	NONE	Publication:501780055|PMID:29877165
AT4G25050	systemic acquired resistance	GO:0009627	P	IMP	none		Publication:501733030|PMID:19218086
AT4G25170	defense response to bacterium	GO:0042742	P	IEA	traceable computational prediction	AGI_LocusCode:AT5G67300	Publication:501796011|PMID:34562334
AT4G25200	defense response to fungus	GO:0050832	P	IEA	traceable computational prediction	AGI_LocusCode:AT5G05190	Publication:501796011|PMID:34562334
AT4G25225	defense response to other organism	GO:0098542	P	IEA	traceable computational prediction	AGI_LocusCode:AT1G32640	Publication:501796011|PMID:34562334
AT4G25230	positive regulation of plant-type hypersensitive response	GO:0034052	P	IBA	none	PANTHER:PTN000967683|UniProtKB:Q8W4Q5|TAIR:locus:2122674	Communication:501741973
AT4G25390	defense response to bacterium	GO:0042742	P	IEA	traceable computational prediction	AGI_LocusCode:AT5G67300	Publication:501796011|PMID:34562334
AT4G25433	defense response to other organism	GO:0098542	P	IEA	traceable computational prediction	AGI_LocusCode:AT5G67300	Publication:501796011|PMID:34562334
AT4G25620	defense response to bacterium	GO:0042742	P	IEA	traceable computational prediction	AGI_LocusCode:AT5G67300	Publication:501796011|PMID:34562334
AT4G25670	defense response to other organism	GO:0098542	P	IEA	traceable computational prediction	AGI_LocusCode:AT3G11410	Publication:501796011|PMID:34562334
AT4G25680	defense response	GO:0006952	P	IEA	traceable computational prediction	AGI_LocusCode:AT5G67300|AGI_LocusCode:AT2G30880|AGI_LocusCode:AT4G17720	Publication:501796011|PMID:34562334
AT4G25690	defense response to other organism	GO:0098542	P	IEA	traceable computational prediction	AGI_LocusCode:AT1G32640	Publication:501796011|PMID:34562334
AT4G25890	defense response to bacterium	GO:0042742	P	IEP	Protein levels (e.g. Western blots)	NONE	Publication:501805171|PMID:37823590
AT4G25900	defense response to bacterium	GO:0042742	P	IEA	traceable computational prediction	AGI_LocusCode:AT1G80840|AGI_LocusCode:AT4G31800	Publication:501796011|PMID:34562334
AT4G26070	defense response to bacterium	GO:0042742	P	IDA	in vitro assay	NONE	Publication:501712959|PMID:15225555
AT4G26090	defense response	GO:0006952	P	TAS	none	NONE	Publication:501680465|PMID:11333251
AT4G26120	defense response to bacterium	GO:0042742	P	IBA	none	PANTHER:PTN002925302|UniProtKB:Q9FDY4|TAIR:locus:2014200|UniProtKB:Q75HA6|TAIR:locus:2153192|TAIR:locus:2133925	Communication:501741973
AT4G26380	defense response to other organism	GO:0098542	P	IEA	traceable computational prediction	AGI_LocusCode:AT5G67300	Publication:501796011|PMID:34562334
AT4G26490	defense response	GO:0006952	P	IEA	traceable computational prediction	AGI_LocusCode:AT1G04400	Publication:501796011|PMID:34562334
AT4G26550	defense response to fungus	GO:0050832	P	IEA	traceable computational prediction	AGI_LocusCode:AT5G67300	Publication:501796011|PMID:34562334
AT4G26740	defense response	GO:0006952	P	TAS	inferred by author, from enzymatic pathway	NONE	Publication:501731720|PMID:16956885
AT4G26750	defense response to other organism	GO:0098542	P	IMP	none		Publication:501760691|PMID:25010425
AT4G26850	defense response by callose deposition in cell wall	GO:0052544	P	IMP	biochemical/chemical analysis	NONE	Publication:501729298|PMID:19095898
AT4G27140	defense response	GO:0006952	P	IEA	traceable computational prediction	AGI_LocusCode:AT5G46760	Publication:501796011|PMID:34562334
AT4G27190	defense response to other organism	GO:0098542	P	IBA	none	PANTHER:PTN002752824|TAIR:locus:2077572|UniProtKB:F7J0M6|TAIR:locus:2197409|TAIR:locus:2201996|TAIR:locus:2005517|TAIR:locus:2078012|UniProtKB:Q2R8L1|TAIR:locus:2091662|TAIR:locus:2075170|TAIR:locus:2176486	Communication:501741973
AT4G27220	defense response to other organism	GO:0098542	P	IBA	none	PANTHER:PTN002752824|TAIR:locus:2077572|UniProtKB:F7J0M6|TAIR:locus:2197409|TAIR:locus:2201996|TAIR:locus:2005517|TAIR:locus:2078012|UniProtKB:Q2R8L1|TAIR:locus:2091662|TAIR:locus:2075170|TAIR:locus:2176486	Communication:501741973
AT4G27460	defense response to bacterium	GO:0042742	P	IEA	traceable computational prediction	AGI_LocusCode:AT5G67300|AGI_LocusCode:AT5G65210	Publication:501796011|PMID:34562334
AT4G27652	defense response to bacterium	GO:0042742	P	IEA	traceable computational prediction	AGI_LocusCode:AT1G80840|AGI_LocusCode:AT5G67300	Publication:501796011|PMID:34562334
AT4G27654	defense response to other organism	GO:0098542	P	IEA	traceable computational prediction	AGI_LocusCode:AT1G32640	Publication:501796011|PMID:34562334
AT4G27657	defense response to bacterium	GO:0042742	P	IEA	traceable computational prediction	AGI_LocusCode:AT5G67300	Publication:501796011|PMID:34562334
AT4G27720	defense response to other organism	GO:0098542	P	IEA	traceable computational prediction	AGI_LocusCode:AT5G67300	Publication:501796011|PMID:34562334
AT4G27740	defense response to fungus	GO:0050832	P	IEA	traceable computational prediction	AGI_LocusCode:AT5G67300	Publication:501796011|PMID:34562334
AT4G27970	defense response to bacterium	GO:0042742	P	IEA	traceable computational prediction	AGI_LocusCode:AT1G80840|AGI_LocusCode:AT4G31800|AGI_LocusCode:AT5G67300	Publication:501796011|PMID:34562334
AT4G28040	defense response to fungus	GO:0050832	P	IEA	traceable computational prediction	AGI_LocusCode:AT5G67300	Publication:501796011|PMID:34562334
AT4G28150	defense response to fungus	GO:0050832	P	IEA	traceable computational prediction	AGI_LocusCode:AT1G71930	Publication:501796011|PMID:34562334
AT4G28160	defense response to other organism	GO:0098542	P	IEA	traceable computational prediction	AGI_LocusCode:AT1G80840|AGI_LocusCode:AT2G38470	Publication:501796011|PMID:34562334
AT4G28330	defense response	GO:0006952	P	IEA	traceable computational prediction	AGI_LocusCode:AT4G31800|AGI_LocusCode:AT5G67300|AGI_LocusCode:AT1G71930|AGI_LocusCode:AT5G06320	Publication:501796011|PMID:34562334
AT4G28350	defense response to bacterium	GO:0042742	P	IBA	none	PANTHER:PTN007815081|TAIR:locus:2043909|TAIR:locus:2097533|TAIR:locus:2084375|TAIR:locus:2149780|TAIR:locus:2097493|TAIR:locus:2196608|TAIR:locus:2099941|TAIR:locus:2133239	Communication:501741973
AT4G28460	defense response to bacterium	GO:0042742	P	IDA	localization of GUS fusion protein	NONE	Publication:501761475|PMID:25188390
AT4G28490	defense response to Gram-negative bacterium	GO:0050829	P	IMP	analysis of physiological response	NONE	Publication:501778174|PMID:29253890
AT4G28600	regulation of defense response	GO:0031347	P	IEA	traceable computational prediction	AGI_LocusCode:AT1G32640	Publication:501796011|PMID:34562334
AT4G28703	defense response to bacterium	GO:0042742	P	IEA	traceable computational prediction	AGI_LocusCode:AT1G80840|AGI_LocusCode:AT2G38470|AGI_LocusCode:AT4G31800	Publication:501796011|PMID:34562334
AT4G29033	defense response	GO:0006952	P	IBA	none	PANTHER:PTN008651618|FB:FBgn0052279|FB:FBgn0052283|FB:FBgn0052274|FB:FBgn0035434|FB:FBgn0052282|FB:FBgn0283461	Communication:501741973
AT4G29040	innate immune response	GO:0045087	P	IMP	none		Publication:501749000|PMID:22577987
AT4G29050	defense response to bacterium	GO:0042742	P	IBA	none	PANTHER:PTN007815081|TAIR:locus:2043909|TAIR:locus:2097533|TAIR:locus:2084375|TAIR:locus:2149780|TAIR:locus:2097493|TAIR:locus:2196608|TAIR:locus:2099941|TAIR:locus:2133239	Communication:501741973
AT4G29140	negative regulation of defense response	GO:0031348	P	IMP	analysis of physiological response	NONE	Publication:501743475|PMID:21762165
AT4G29240	defense response to other organism	GO:0098542	P	IEA	traceable computational prediction	AGI_LocusCode:AT1G32640	Publication:501796011|PMID:34562334
AT4G29270	defense response to other organism	GO:0098542	P	IEA	traceable computational prediction	AGI_LocusCode:AT1G32640	Publication:501796011|PMID:34562334
AT4G29280	defense response	GO:0006952	P	IEA	traceable computational prediction	AGI_LocusCode:AT1G32640	Publication:501796011|PMID:34562334
AT4G29310	defense response	GO:0006952	P	IEA	traceable computational prediction	AGI_LocusCode:AT1G32640|AGI_LocusCode:AT5G67300	Publication:501796011|PMID:34562334
AT4G29690	defense response to fungus	GO:0050832	P	IEA	traceable computational prediction	AGI_LocusCode:AT5G67300	Publication:501796011|PMID:34562334
AT4G29700	defense response to other organism	GO:0098542	P	IEA	traceable computational prediction	AGI_LocusCode:AT1G32640|AGI_LocusCode:AT1G80840|AGI_LocusCode:AT4G31800|AGI_LocusCode:AT5G67300	Publication:501796011|PMID:34562334
AT4G29780	defense response to bacterium	GO:0042742	P	IEA	traceable computational prediction	AGI_LocusCode:AT1G80840|AGI_LocusCode:AT2G38470|AGI_LocusCode:AT4G31800|AGI_LocusCode:AT5G67300	Publication:501796011|PMID:34562334
AT4G29810	defense response to oomycetes	GO:0002229	P	IGI	double mutant analysis	AGI_LocusCode:AT5G58950	Publication:501797156|PMID:34935273
[truncated: 823 more rows]
