# Supplementary material for: Comprehensive mapping of Arabidopsis alternative splicing landscape reveals key insights into plant development and immunity
Source: Plant Genome. 2025 Mar 28;18(2):e70022. doi: 10.1002/tpg2.70022 (PMC11953613; doi:10.1002/tpg2.70022)
Supplement: Supplementary file 3 — Table S3. Cell type‐specific genes and ASE [file TPG2-18-e70022-s008.xlsx]

## Sheet: Cell_type-spe_GENE_ROOT
GENE_ID	GENE_NAME	Tissue	Direction	Med_Tis	Med_Others	log2FC_Tis-Others	SD_Tis	SD_Others	Min_GE_Others	Max_GE_Others
AT1G01060	LHY	pSMLX5	DOWN	7.05	49.53	-2.81	0.67	16.75	37.17	80.94
AT1G01190	CYP78A8	pSMLX5	UP	15.09	0.82	4.19	3.61	1.33	0.17	3.44
AT1G01480	ACS2	pATHB8	DOWN	0.0	8.26	-9.69	2.58	7.37	4.89	24.94
AT1G01680	PUB54	pCASP1	UP	7.89	0.85	3.2	1.03	0.4	0.0	1.2
AT1G01720	NAC002	pATHB8	DOWN	107.2	1228.1	-3.52	22.88	253.54	711.69	1390.43
AT1G01725		pATHB8	DOWN	11.09	61.04	-2.46	11.82	20.18	35.15	84.13
AT1G01740		pATHB8	DOWN	0.0	2.86	-8.16	0.24	1.47	2.04	5.56
AT1G01810		pATHB8	DOWN	1.04	8.63	-3.04	2.13	4.35	3.58	13.57
AT1G01900	SBTI1.1	pTMO5	UP	148.62	2.18	6.08	54.74	10.43	0.29	27.29
AT1G02010	SEC1A	pATHB8	DOWN	0.15	3.67	-4.52	0.07	1.15	2.61	5.92
AT1G02260		pSCR	UP	6.48	0.81	2.98	1.06	0.75	0.0	1.92
AT1G02310	MAN1	pATHB8	DOWN	0.0	8.5	-9.73	2.85	10.56	3.72	31.85
AT1G02335	GL22	pSCR	DOWN	0.55	53.95	-6.59	0.9	479.32	3.63	1023.05
AT1G02340	HFR1	pSCR	UP	16.03	2.08	2.94	2.34	1.14	0.62	2.99
AT1G02400	GA2OX6	pATHB8	DOWN	11.62	76.75	-2.72	4.79	58.48	37.63	192.65
AT1G02460		pAPL	UP	31.41	3.24	3.27	4.78	3.19	0.08	7.91
AT1G02650		pTMO5	UP	6.07	0.14	5.34	2.8	0.19	0.02	0.53
AT1G02660		pATHB8	DOWN	1.31	8.27	-2.65	2.37	4.8	5.04	17.14
AT1G02950	GSTF4	pSMLX5	UP	61.38	3.0	4.35	16.96	4.6	0.59	12.39
AT1G02980	CUL2	pCASP1	UP	20.61	0.4	5.65	5.14	1.17	0.0	2.93
AT1G03200		pATHB8	DOWN	0.0	8.41	-9.72	1.15	3.52	6.18	15.56
AT1G03580		pCASP1	UP	5.33	0.19	4.74	1.24	0.5	0.0	1.3
AT1G03790	SOM	pCASP1	UP	37.61	1.75	4.42	13.83	1.37	0.0	3.77
AT1G03920		pSCR	UP	117.71	17.39	2.76	21.32	14.3	4.56	36.82
AT1G04220	KCS17	pCASP1	UP	11.1	0.34	4.99	2.71	1.28	0.0	3.37
AT1G04280		pAPL	DOWN	1.45	8.66	-2.57	0.46	6.57	4.82	19.84
AT1G04330		pSCR	DOWN	0.98	7.68	-2.96	0.8	11.12	4.24	28.21
AT1G04560		pTMO5	UP	14.97	0.3	5.59	4.26	1.25	0.0	3.3
AT1G04570		pATHB8	DOWN	0.0	4.32	-8.76	1.18	2.41	2.27	8.79
AT1G04610	YUC3	pSCR	UP	221.71	6.18	5.16	79.8	16.76	4.24	46.59
AT1G04778		pATHB8	UP	21.14	2.54	3.05	12.27	2.57	0.45	6.42
AT1G04990		pTMO5	UP	141.32	17.71	3.0	38.75	11.36	8.72	37.99
AT1G05000		pATHB8	DOWN	0.21	10.89	-5.63	0.66	5.43	3.77	16.17
AT1G05100	MAPKKK18	pATHB8	DOWN	13.0	461.01	-5.15	16.05	88.51	349.09	570.46
AT1G05220		pSCR	UP	11.24	1.12	3.32	1.44	0.9	0.0	2.34
AT1G05385	PSB27-2	pATHB8	DOWN	0.0	4.24	-8.73	1.47	1.39	3.09	6.58
AT1G05450		pCASP1	UP	6.21	0.07	6.28	1.58	0.24	0.0	0.62
AT1G05460	SDE3	pATHB8	UP	8.13	1.46	2.47	4.03	0.43	1.11	2.32
AT1G05560	UGT75B1	pATHB8	DOWN	0.0	6.14	-9.26	1.11	3.43	2.38	12.81
AT1G05680	UGT74E2	pATHB8	DOWN	0.0	13.04	-10.35	0.35	23.58	6.18	69.05
AT1G05830	ATX2	pATHB8	DOWN	1.33	7.02	-2.39	1.75	1.36	5.84	9.5
AT1G05835		pATHB8	DOWN	0.32	7.62	-4.53	7.96	10.92	3.23	32.34
AT1G06160	ERF094	pCASP1	UP	10.87	0.59	4.18	2.79	1.05	0.0	2.74
AT1G06225	CLE3	pCASP1	UP	7.92	0.06	6.82	3.53	0.4	0.0	0.99
AT1G06490	CALS7	pSMLX5	UP	6.4	0.58	3.44	1.17	0.48	0.14	1.38
AT1G06620		pATHB8	DOWN	0.84	23.75	-4.8	1.61	10.54	6.26	32.1
AT1G06645		pATHB8	DOWN	0.0	5.98	-9.23	0.13	6.09	2.03	18.73
AT1G06720		pATHB8	DOWN	0.48	5.43	-3.47	3.75	2.7	2.51	10.32
AT1G07128		pATHB8	DOWN	0.0	7.07	-9.47	1.81	2.59	3.63	10.71
AT1G07130	STN1	pATHB8	DOWN	1.69	9.7	-2.51	4.61	2.64	5.95	13.57
AT1G07150	MAPKKK13	pATHB8	DOWN	1.13	37.29	-5.03	1.45	16.23	22.43	59.69
AT1G07160		pCASP1	UP	47.94	4.73	3.34	7.51	5.33	0.0	13.11
AT1G07280		pSCR	UP	14.52	0.49	4.86	3.79	1.53	0.01	4.06
AT1G07290	GONST2	pSCR	UP	9.24	1.3	2.82	4.15	0.93	0.0	2.74
AT1G07400	HSP17.8	pATHB8	DOWN	2.15	414.89	-7.59	2.62	372.29	305.18	1271.91
AT1G07620	TRM32	pCASP1	UP	16.46	0.45	5.16	3.94	1.18	0.02	3.07
AT1G07730	DIR25	pSCR	UP	84.14	0.0	13.04	34.11	4.06	0.0	7.91
AT1G07740		pSCR	UP	8.64	1.51	2.51	0.56	0.63	0.13	1.72
AT1G07880	MPK13	pPXY	UP	51.08	5.81	3.13	13.55	5.77	0.27	13.68
AT1G07985		pATHB8	DOWN	0.0	7.43	-9.54	0.2	26.55	4.19	72.11
AT1G07985		pSCR	UP	72.11	6.09	3.56	8.0	4.14	0.0	12.35
AT1G08160		pSMLX5	UP	108.22	4.75	4.51	10.6	8.16	0.92	19.61
AT1G08320	TGA9	pSCR	UP	25.9	2.36	3.45	2.75	3.09	0.13	7.71
AT1G08430	ALMT1	pSCR	UP	59.56	7.36	3.01	10.0	6.11	1.7	19.63
AT1G08500	ENODL18	pATHB8	DOWN	1.18	18.3	-3.94	2.66	7.0	5.47	24.26
AT1G08560	KN	pAPL	DOWN	2.48	13.27	-2.42	0.49	6.52	8.35	26.88
AT1G08670		pSCR	UP	43.51	1.33	5.02	6.04	1.47	0.0	3.52
AT1G08940		pSCR	DOWN	7.39	56.78	-2.94	2.13	63.2	25.0	196.54
AT1G09070	SRC2	pATHB8	DOWN	215.9	1638.7	-2.92	20.2	435.78	1053.39	2056.4
AT1G09350	GOLS3	pSCR	UP	13.44	1.95	2.78	1.25	1.29	0.0	3.99
AT1G09575		pATHB8	DOWN	1.21	9.0	-2.88	3.45	5.24	7.71	19.2
AT1G09932		pATHB8	DOWN	0.18	45.42	-7.9	1.19	35.1	9.47	88.75
AT1G10050		pATHB8	DOWN	0.02	8.21	-8.1	5.28	2.5	7.61	13.53
AT1G10070	BCAT2	pCASP1	UP	31.07	4.02	2.95	3.76	2.83	1.31	9.22
AT1G10160		pATHB8	DOWN	0.03	4.06	-6.67	0.57	2.74	2.07	9.51
AT1G10170	NFXL1	pATHB8	DOWN	3.39	22.18	-2.71	2.92	16.03	10.77	46.36
AT1G10280		pATHB8	DOWN	0.04	5.32	-6.74	2.63	1.49	4.01	8.21
AT1G10360	GSTU18	pATHB8	DOWN	0.07	11.11	-7.12	0.67	2.76	6.53	13.39
AT1G10530		pSCR	UP	25.54	2.27	3.49	4.19	2.34	0.06	6.91
AT1G10560	PUB18	pATHB8	DOWN	0.0	7.8	-9.61	2.36	10.31	2.44	30.61
AT1G10560	PUB18	pSCR	UP	30.61	5.68	2.43	3.61	3.55	0.0	8.76
AT1G11000	MLO4	pATHB8	DOWN	0.0	5.22	-9.03	0.01	6.27	2.57	19.3
AT1G11080	SCPL31	pCASP1	UP	30.67	2.37	3.69	11.1	2.38	0.02	6.46
AT1G11100		pATHB8	DOWN	0.06	5.44	-6.28	0.54	3.22	2.07	9.26
AT1G11170		pSCR	UP	19.78	1.38	3.83	2.31	2.15	0.0	5.8
AT1G11362		pCASP1	UP	23.5	0.0	11.2	5.3	0.14	0.0	0.35
AT1G11500		pSMLX5	UP	10.59	0.3	5.1	2.67	0.8	0.0	2.11
AT1G11570	NTL	pSMLX5	UP	49.2	3.0	4.03	9.13	3.07	0.2	7.99
AT1G11720	SS3	pSCR	UP	7.37	1.45	2.34	2.21	0.75	0.01	2.08
AT1G11800		pATHB8	DOWN	0.0	5.29	-9.05	1.96	1.83	2.27	6.94
AT1G11915		pSMLX5	UP	5.89	0.2	4.81	1.33	0.6	0.0	1.57
AT1G11950		pATHB8	DOWN	0.01	7.04	-8.46	1.25	2.3	3.49	9.4
AT1G11960		pATHB8	DOWN	1.81	43.36	-4.57	4.13	15.12	21.5	57.38
AT1G12010		pTMO5	DOWN	4.22	80.6	-4.25	2.04	109.25	36.51	333.14
AT1G12610	DREB1F	pATHB8	DOWN	6.46	64.06	-3.31	5.64	33.55	39.43	125.79
AT1G12740	CYP87A2	pATHB8	DOWN	0.54	13.69	-4.64	2.8	6.29	4.19	21.24
AT1G12805		pSCR	UP	14.61	0.15	6.51	1.65	0.23	0.0	0.64
AT1G12845		pSCR	UP	10.55	1.94	2.44	2.12	1.13	0.0	3.19
AT1G13100	CYP71B29	pSCR	UP	9.59	0.56	4.07	2.1	0.84	0.0	1.97
AT1G13210	ALA11	pATHB8	DOWN	3.32	32.76	-3.3	6.8	16.94	12.38	60.77
AT1G13245	RTFL17	pATHB8	DOWN	6.44	89.17	-3.79	0.86	79.05	30.82	229.25
AT1G13270	MAP1B	pATHB8	DOWN	0.0	5.26	-9.04	0.77	1.5	2.83	6.94
AT1G13590	PSK1	pATHB8	DOWN	0.0	8.23	-9.69	1.98	9.4	3.09	25.63
AT1G13620	RGF2	pSCR	UP	171.59	1.94	6.46	74.47	8.6	0.69	22.83
AT1G13710	CYP78A5	pATHB8	UP	30.7	0.48	5.97	17.68	2.04	0.0	4.93
AT1G13920		pSMLX5	UP	29.74	2.25	3.72	4.75	2.39	0.69	6.25
AT1G14170		pATHB8	DOWN	0.0	5.17	-9.02	1.48	3.06	2.39	9.67
AT1G14200		pATHB8	DOWN	10.94	112.11	-3.36	6.9	60.23	68.91	236.17
AT1G14240	APY3	pAPL	DOWN	0.86	8.24	-3.25	0.56	28.07	3.45	66.68
AT1G14260		pPXY	UP	170.17	10.07	4.08	78.92	14.06	1.31	37.05
AT1G14280	PKS2	pTMO5	UP	41.87	7.17	2.54	18.07	3.34	1.16	8.74
AT1G14370	APK2A	pATHB8	DOWN	0.07	4.96	-5.96	0.59	2.19	2.29	7.06
AT1G14440	ZHD4	pTMO5	UP	14.78	0.12	6.83	5.48	0.63	0.0	1.5
AT1G14480		pSCR	DOWN	3.77	41.28	-3.45	0.86	51.7	11.4	152.3
AT1G14550	PER5	pCASP1	UP	14.76	0.41	5.14	3.66	0.57	0.0	1.46
AT1G14640		pPXY	UP	13.65	0.57	4.56	2.27	1.18	0.0	3.08
AT1G14700	PAP3	pATHB8	UP	9.21	0.58	3.97	2.13	0.6	0.02	1.68
AT1G14890		pSCR	DOWN	6.74	296.76	-5.46	2.03	303.58	51.42	885.33
AT1G15040		pCASP1	UP	218.42	14.41	3.92	27.0	17.43	6.75	55.15
AT1G15260		pATHB8	DOWN	0.34	4.06	-3.54	2.48	0.76	3.15	5.17
AT1G15330	PV42A	pAPL	DOWN	0.82	12.44	-3.91	0.71	47.13	4.85	126.54
AT1G15330	PV42A	pSCR	UP	126.54	8.98	3.82	17.73	8.43	0.82	24.84
AT1G15380		pCASP1	UP	1664.09	101.81	4.03	259.93	55.86	18.69	167.93
AT1G15385		pATHB8	DOWN	0.0	20.29	-10.99	1.7	15.27	7.21	41.05
AT1G15520	ABCG40	pATHB8	DOWN	1.83	70.23	-5.25	0.16	47.07	9.83	144.85
AT1G15670		pATHB8	DOWN	7.67	109.4	-3.83	1.7	80.18	75.08	257.21
AT1G15760		pAPL	DOWN	0.33	6.18	-4.19	0.33	4.19	2.89	14.38
AT1G15960	NRAMP6	pTMO5	UP	8.95	1.48	2.59	2.31	0.89	0.27	2.67
AT1G16022		pSMLX5	UP	108.04	8.62	3.65	15.05	4.13	3.31	12.89
AT1G16025		pSMLX5	UP	6.43	0.0	9.33	2.0	0.64	0.0	1.58
AT1G16030	HSP70-5	pATHB8	DOWN	0.19	281.31	-10.46	0.14	315.85	140.18	998.92
AT1G16310	MTP10	pATHB8	DOWN	0.19	9.54	-5.58	0.68	4.41	3.29	15.54
AT1G16320		pATHB8	DOWN	1.25	9.86	-2.97	10.89	4.75	6.16	19.88
AT1G16370	2024-10-06	pATHB8	DOWN	5.93	47.28	-2.99	4.41	23.2	19.23	77.29
AT1G16400	CYP79F2	pCASP1	UP	53.61	3.09	4.11	10.36	3.54	1.59	11.03
AT1G17020	SRG1	pCASP1	UP	6.03	0.71	3.07	1.68	0.66	0.0	1.88
AT1G17060	CYP72C1	pATHB8	DOWN	0.0	5.51	-9.11	1.62	3.51	2.58	10.82
AT1G17090		pTMO5	UP	180.86	9.49	4.25	117.58	18.47	6.54	53.74
AT1G17145		pATHB8	DOWN	1.6	38.85	-4.59	4.04	22.15	18.41	66.46
AT1G17147	VQ1	pATHB8	DOWN	4.47	196.81	-5.46	3.49	110.22	56.16	338.97
AT1G17180	GSTU25	pATHB8	DOWN	25.67	353.18	-3.78	31.69	203.35	115.27	650.82
AT1G17200		pSCR	UP	10.0	1.63	2.61	2.01	0.87	0.0	2.35
AT1G17285		pATHB8	DOWN	0.85	7.56	-3.14	1.02	23.66	3.5	64.52
AT1G17285		pSCR	UP	64.52	6.21	3.37	7.73	3.56	0.85	10.96
AT1G17400		pSCR	UP	30.43	0.24	6.93	11.29	2.88	0.0	5.78
AT1G17870	EGY3	pATHB8	DOWN	0.0	6.83	-9.42	0.0	1.42	5.84	9.76
AT1G17960		pTMO5	UP	5.78	0.5	3.5	2.42	0.65	0.0	1.81
AT1G17970		pSCR	UP	62.36	8.39	2.89	5.75	5.99	2.24	17.9
AT1G18100	MFT	pATHB8	DOWN	0.0	5.2	-9.03	3.07	6.0	2.35	17.32
AT1G18250	ATLP-1	pSCR	UP	26.71	3.33	3.0	4.07	2.63	0.54	7.57
AT1G18265		pSCR	UP	17.79	1.06	4.06	9.3	1.81	0.0	5.05
AT1G18440		pATHB8	DOWN	0.02	7.39	-7.95	6.25	1.2	4.98	8.61
AT1G18590	SOT17	pCASP1	UP	34.98	5.71	2.61	7.02	2.88	3.94	11.61
AT1G18740		pATHB8	DOWN	47.27	386.25	-3.03	2.76	146.62	203.9	633.78
AT1G18870	ICS2	pCASP1	UP	50.12	3.4	3.88	6.35	3.62	0.0	9.84
AT1G19025		pATHB8	DOWN	0.0	50.22	-12.29	0.44	36.99	29.49	114.94
AT1G19180	TIFY10A	pATHB8	DOWN	113.46	1649.25	-3.86	25.5	427.7	898.96	1966.0
AT1G19190	CXE1	pATHB8	DOWN	0.0	5.88	-9.2	2.66	3.12	4.39	12.38
AT1G19610	PDF1.4	pCASP1	UP	14.75	1.8	3.03	11.91	0.88	0.47	2.91
AT1G19690		pATHB8	DOWN	0.85	5.41	-2.66	4.31	3.24	3.88	11.52
AT1G19940	AtGH9B5	pTMO5	UP	5.2	0.14	5.12	3.51	0.29	0.0	0.77
AT1G19960		pAPL	DOWN	2.93	24.86	-3.08	0.66	14.83	12.32	43.6
AT1G20160	CRSP	pCASP1	UP	87.0	7.3	3.57	28.38	6.88	0.91	19.81
AT1G20380		pATHB8	DOWN	0.0	6.34	-9.31	0.02	7.0	2.1	18.09
AT1G20450	ERD10	pATHB8	DOWN	220.38	1285.3	-2.54	18.93	753.02	916.92	2784.19
AT1G20510	4CLL5	pATHB8	DOWN	10.39	117.98	-3.5	2.51	57.99	55.83	211.52
AT1G20620	CAT3	pAPL	DOWN	24.12	218.56	-3.18	2.91	146.46	97.34	500.86
AT1G21120		pPXY	UP	61.53	7.74	2.99	11.77	7.86	0.74	19.65
AT1G21390	emb2170	pATHB8	DOWN	0.0	7.19	-9.49	1.96	4.68	2.42	14.93
AT1G21400	F24J8.4	pCASP1	UP	25.13	2.22	3.49	2.82	1.05	1.39	4.35
AT1G21440		pCASP1	UP	141.52	21.56	2.71	20.1	12.95	7.8	42.7
AT1G21525		pSCR	DOWN	0.33	6.44	-4.25	0.46	9.77	2.48	28.19
AT1G21528		pSCR	DOWN	0.14	6.82	-5.51	0.44	24.79	2.35	65.8
AT1G21670		pATHB8	DOWN	1.14	8.71	-2.92	1.8	4.08	4.29	14.84
AT1G21890		pCASP1	UP	13.1	0.15	6.36	1.71	0.13	0.02	0.31
AT1G21910	ERF012	pATHB8	DOWN	0.0	4.34	-8.76	0.0	2.19	3.4	8.47
AT1G22110		pATHB8	DOWN	0.0	4.96	-8.96	0.29	2.61	2.04	9.12
AT1G22870		pATHB8	DOWN	0.13	6.29	-5.49	2.91	2.33	4.56	11.22
AT1G22885		pAPL	DOWN	3.25	23.27	-2.84	0.65	13.16	11.59	40.96
AT1G23000		pSCR	UP	21.7	0.49	5.44	4.55	0.87	0.0	2.43
AT1G23100		pATHB8	DOWN	0.0	7.39	-9.53	2.07	12.96	4.56	38.32
AT1G23120		pCASP1	UP	36.1	4.42	3.03	10.46	2.99	2.37	9.83
AT1G23450		pATHB8	DOWN	0.0	10.77	-10.07	0.0	5.14	5.41	19.52
AT1G23530		pSMLX5	UP	57.33	4.32	3.73	4.91	5.24	1.04	12.63
AT1G23750		pATHB8	DOWN	0.0	14.45	-10.5	2.09	12.43	5.7	33.2
AT1G23820	SPDS1	pTMO5	DOWN	6.52	36.12	-2.47	2.88	18.95	21.38	75.2
AT1G24793	LPXC4	pCASP1	UP	12.68	0.0	10.31	16.52	0.0	0.0	0.0
AT1G24881		pSMLX5	UP	8.24	0.0	9.69	15.33	0.0	0.0	0.0
AT1G25054	LPXC4	pSCR	UP	11.44	0.0	10.16	11.16	0.0	0.0	0.0
AT1G25275		pAPL	DOWN	36.79	192.23	-2.39	4.59	95.65	110.52	388.17
AT1G25510		pCASP1	DOWN	1.77	13.23	-2.89	0.66	5.58	7.17	22.72
AT1G26210	ATSOFL1	pTMO5	DOWN	0.0	4.71	-8.88	0.03	5.28	2.22	14.83
AT1G26218		pATHB8	DOWN	0.65	4.18	-2.67	0.69	1.54	3.23	6.8
AT1G26450		pTMO5	DOWN	4.04	36.26	-3.16	0.63	64.6	17.17	174.13
AT1G26680	REM17	pSCR	UP	17.05	0.22	6.21	4.46	1.76	0.09	4.51
AT1G26730	PHO1-H7	pATHB8	DOWN	0.01	24.26	-10.24	0.01	29.67	5.75	76.64
AT1G27030		pCASP1	UP	289.97	56.05	2.37	19.86	23.09	29.32	88.7
AT1G27460	NPGR1	pCASP1	DOWN	1.05	7.22	-2.77	0.29	2.6	3.35	10.68
AT1G27770	ACA1	pATHB8	DOWN	9.26	72.05	-2.96	4.57	34.44	46.14	144.83
AT1G27910	PUB45	pATHB8	DOWN	0.04	4.52	-6.5	3.57	1.33	3.14	6.76
AT1G27950	LTPG1	pAPL	DOWN	0.79	6.92	-3.11	0.83	11.99	3.19	35.59
AT1G27950	LTPG1	pSCR	UP	35.59	6.53	2.44	6.1	3.28	0.79	10.15
AT1G28050	COL15	pATHB8	DOWN	0.02	5.16	-7.43	0.36	3.81	2.49	12.45
AT1G28130	GH3.17	pATHB8	DOWN	0.18	9.18	-5.6	1.27	17.41	2.52	45.21
AT1G28160	ERF087	pATHB8	UP	13.79	0.87	3.97	11.61	1.18	0.0	3.27
AT1G28190		pATHB8	DOWN	5.5	51.96	-3.24	3.64	16.95	33.94	75.23
AT1G28290	AGP31	pAPL	DOWN	27.33	213.41	-2.96	13.77	102.61	120.83	406.8
AT1G28380	NSL1	pATHB8	DOWN	5.3	74.06	-3.8	0.85	48.93	24.63	157.89
AT1G28480	GRXC9	pATHB8	DOWN	12.16	316.2	-4.7	3.99	143.54	164.14	509.13
AT1G28710		pSCR	UP	18.87	1.32	3.83	2.97	2.14	0.0	5.61
AT1G28760		pATHB8	DOWN	0.0	4.24	-8.73	0.0	0.93	2.44	5.01
AT1G28815		pSCR	UP	126.64	3.93	5.01	12.22	3.51	1.48	11.32
AT1G29025		pATHB8	DOWN	0.0	9.03	-9.82	0.62	8.81	3.52	25.3
AT1G29380		pSMLX5	UP	13.85	1.09	3.66	1.86	0.75	0.23	2.26
AT1G29520		pSMLX5	UP	287.28	13.22	4.44	31.49	22.62	3.72	51.25
AT1G29530		pATHB8	DOWN	0.0	5.73	-9.16	3.78	6.77	2.13	20.71
AT1G30070		pATHB8	DOWN	7.16	63.39	-3.14	1.35	24.19	47.77	109.93
AT1G30080		pSCR	DOWN	1.06	7.23	-2.76	0.5	6.2	3.62	18.42
AT1G30190		pCASP1	UP	9.5	1.13	3.06	1.42	1.28	0.0	3.1
AT1G30370		pCASP1	UP	11.19	1.71	2.7	4.65	1.18	0.0	3.67
AT1G30460	CPSF30	pATHB8	DOWN	0.3	4.02	-3.7	0.54	0.92	3.14	5.82
AT1G30520	AAE14	pSCR	UP	5.44	0.3	4.14	0.68	0.16	0.0	0.49
AT1G30550		pSCR	UP	12.07	1.98	2.6	1.75	0.58	1.08	2.73
AT1G30750		pSCR	UP	2150.26	121.84	4.14	264.6	169.32	13.11	435.27
AT1G31040		pSCR	UP	14.62	1.09	3.73	1.87	0.71	0.8	2.37
AT1G31200	PP2A9	pSMLX5	UP	6.82	0.66	3.35	1.58	0.56	0.0	1.66
AT1G31290	AGO3	pATHB8	DOWN	0.0	4.37	-8.77	0.96	2.78	2.19	8.99
AT1G31750		pSCR	UP	10.67	0.64	4.04	4.31	1.15	0.0	3.27
AT1G31814	FRL2	pATHB8	DOWN	0.03	4.98	-6.96	0.03	1.02	3.88	6.78
AT1G31950	TPS29	pATHB8	DOWN	0.0	3.65	-8.52	0.0	7.9	2.84	23.03
AT1G32190		pSCR	UP	15.86	3.04	2.38	2.14	1.67	0.82	4.55
AT1G32450	NPF7.3	pCASP1	UP	1822.03	60.99	4.9	357.14	44.29	16.29	123.41
AT1G32470	GDH3	pPXY	UP	21.19	3.5	2.59	10.89	1.95	0.81	5.79
AT1G32640	MYC2	pATHB8	DOWN	36.92	292.22	-2.98	4.43	54.49	245.6	382.18
AT1G32690		pATHB8	DOWN	2.78	16.04	-2.52	5.06	12.96	9.66	44.83
AT1G32860		pCASP1	DOWN	1.48	9.12	-2.62	0.47	10.82	4.96	30.28
AT1G32920		pATHB8	DOWN	209.06	2025.5	-3.28	52.75	1025.73	679.17	3174.79
AT1G32928		pATHB8	DOWN	6.43	78.42	-3.61	1.78	57.96	40.01	170.53
AT1G33160		pATHB8	DOWN	0.06	5.34	-6.26	0.55	1.57	3.61	7.61
AT1G33350	PCMP-E57	pTMO5	UP	5.95	0.98	2.59	0.82	0.65	0.01	1.88
AT1G33590		pPXY	UP	255.7	46.1	2.47	60.92	30.65	7.43	81.86
AT1G33700		pATHB8	UP	49.8	8.71	2.51	11.84	5.09	3.43	15.96
AT1G33750	TPS22	pSCR	UP	41.47	5.21	2.99	16.18	4.58	0.02	11.93
AT1G33790	JAL4	pSCR	UP	9.46	0.48	4.27	1.06	1.13	0.02	3.06
AT1G34340		pATHB8	DOWN	0.51	5.01	-3.27	3.63	1.13	2.62	5.78
AT1G34470		pATHB8	DOWN	0.53	3.71	-2.78	4.37	1.14	2.58	5.42
AT1G35115		pATHB8	DOWN	0.93	16.42	-4.13	4.44	3.22	11.01	20.11
AT1G35186		pATHB8	UP	5.8	0.0	9.18	5.16	0.4	0.0	0.99
AT1G35250		pATHB8	DOWN	0.0	16.42	-10.68	0.0	27.94	3.43	78.99
AT1G35250		pCASP1	UP	78.99	10.01	2.98	17.61	8.75	0.0	21.47
AT1G35515	HOS10	pCASP1	UP	17.99	1.62	3.47	3.18	1.22	0.67	4.06
AT1G36070		pATHB8	DOWN	0.03	3.25	-6.35	2.04	1.68	2.66	6.96
AT1G38131		pATHB8	DOWN	0.58	5.46	-3.21	1.82	1.41	3.27	7.07
AT1G43010		pSCR	UP	13.68	0.86	3.98	2.88	1.45	0.0	3.81
AT1G43020		pSCR	UP	182.31	5.35	5.09	21.78	6.65	0.75	19.57
AT1G43020		pTMO5	DOWN	0.75	6.97	-3.2	2.79	71.36	3.18	182.31
AT1G43040		pTMO5	UP	14.53	2.34	2.63	3.88	0.91	0.88	3.0
AT1G43650		pTMO5	DOWN	4.58	49.39	-3.43	2.73	29.16	20.12	98.44
AT1G43800	S-ACP-DES6	pSCR	UP	50.68	1.1	5.51	10.04	1.16	0.18	3.31
AT1G44100	AAP5	pATHB8	DOWN	0.07	9.34	-6.87	1.74	6.0	2.72	19.96
AT1G44608		pTMO5	DOWN	3.6	28.58	-2.99	1.98	21.58	15.18	67.44
AT1G44780		pATHB8	DOWN	0.06	3.81	-5.77	7.06	1.34	2.37	6.07
AT1G44830	ERF014	pATHB8	DOWN	0.0	9.32	-9.87	0.02	6.73	2.51	21.11
AT1G44970	PER9	pSCR	UP	400.89	15.67	4.68	50.39	21.27	3.26	57.43
AT1G45150		pATHB8	DOWN	0.98	8.2	-3.05	3.84	1.0	5.84	8.54
AT1G45332	MEFG1	pATHB8	DOWN	0.17	4.81	-4.74	2.84	1.59	2.75	7.6
AT1G46264	HSFB4	pSCR	UP	34.49	3.65	3.24	9.12	3.65	1.83	11.46
AT1G46768	RAP2-1	pCASP1	UP	38.56	5.46	2.82	6.15	3.66	2.92	11.69
AT1G47271		pSMLX5	UP	22.56	2.09	3.43	6.36	2.41	0.37	6.98
AT1G47480	CXE2	pATHB8	UP	85.84	16.05	2.42	12.99	7.77	6.25	28.46
AT1G47760	AGL102	pSCR	UP	29.44	1.82	4.01	8.15	0.85	0.0	2.41
AT1G48070		pSCR	UP	40.05	0.84	5.56	30.84	1.55	0.0	4.15
AT1G48405		pATHB8	DOWN	0.0	6.62	-9.37	0.0	1.41	4.52	8.26
AT1G48510		pSCR	UP	7.51	1.34	2.48	1.18	0.79	0.0	2.46
AT1G48605	HAL3B	pATHB8	DOWN	0.0	7.12	-9.48	2.13	2.47	2.64	9.47
AT1G48745		pCASP1	UP	32.96	4.14	2.99	9.81	3.1	2.76	10.45
AT1G48750		pCASP1	UP	4633.0	347.53	3.74	1128.09	169.88	114.56	607.65
AT1G49050		pATHB8	DOWN	0.28	7.66	-4.73	3.89	3.36	4.58	13.9
AT1G49320	ATUSPL1	pATHB8	UP	124.23	11.97	3.37	24.99	6.35	5.01	21.8
AT1G49390		pSCR	UP	9.95	0.82	3.58	3.28	1.04	0.0	2.53
AT1G49430	LACS2	pCASP1	UP	17.65	0.1	7.33	3.45	0.27	0.01	0.72
AT1G49470		pCASP1	UP	166.2	6.78	4.61	17.71	5.85	1.91	16.3
AT1G49470		pTMO5	DOWN	1.91	11.73	-2.61	1.84	63.81	5.96	166.2
AT1G49490	PEX2	pSCR	UP	7.36	0.96	2.93	2.02	0.55	0.16	1.81
AT1G49520		pATHB8	DOWN	0.6	7.29	-3.58	0.95	3.63	3.71	12.6
AT1G49570	PER10	pCASP1	UP	8.92	0.17	5.63	3.14	0.62	0.0	1.42
AT1G50060		pAPL	DOWN	1.09	40.84	-5.21	7.24	421.58	11.88	1081.75
AT1G50060		pSCR	UP	1081.75	24.77	5.45	702.88	86.11	1.09	229.52
AT1G50740	FAX5	pATHB8	DOWN	78.91	634.66	-3.01	21.43	408.1	420.4	1501.79
AT1G50750		pATHB8	DOWN	6.81	102.74	-3.91	1.72	47.1	44.95	158.28
AT1G50930		pCASP1	UP	14.64	0.93	3.96	3.52	1.17	0.51	3.67
AT1G51520		pATHB8	UP	13.52	1.83	2.88	3.63	0.67	1.23	3.19
AT1G51670		pATHB8	DOWN	0.0	4.75	-8.89	0.0	1.07	3.11	6.14
AT1G52050	JAL8	pAPL	DOWN	0.66	17.87	-4.74	0.52	21.14	2.77	62.81
AT1G52150	ATHB-15	pATHB8	UP	103.14	11.87	3.12	10.31	10.12	3.28	24.4
AT1G52155		pSCR	UP	37.1	7.01	2.4	9.35	1.63	5.12	8.63
AT1G52290	PERK15	pATHB8	UP	13.73	0.92	3.89	6.05	1.07	0.34	2.73
AT1G52315		pSMLX5	UP	12.87	0.26	5.58	3.49	1.4	0.02	3.61
AT1G52440		pATHB8	UP	8.46	1.24	2.76	5.56	1.15	0.0	2.74
AT1G52560	HSP26.5	pATHB8	DOWN	0.0	111.21	-13.44	2.02	89.62	64.29	281.06
AT1G52690		pATHB8	DOWN	2.43	51.9	-4.41	1.94	150.48	28.36	417.95
AT1G52690		pSCR	UP	417.95	51.03	3.03	100.14	24.02	2.43	71.34
AT1G52830	IAA6	pTMO5	UP	28.1	1.27	4.46	3.04	1.62	0.13	3.8
AT1G52890	NAC019	pATHB8	DOWN	0.0	31.88	-11.64	0.0	31.58	6.83	94.81
AT1G53060		pATHB8	DOWN	0.0	11.38	-10.15	2.07	4.19	7.68	19.22
AT1G53070		pSCR	UP	32.6	2.08	3.96	14.01	2.31	0.65	6.38
AT1G53170	ERF8	pATHB8	DOWN	26.21	169.39	-2.69	13.02	51.67	95.7	253.8
AT1G53180		pATHB8	DOWN	6.56	39.33	-2.58	6.14	49.57	21.68	151.95
AT1G53470	MSL4	pATHB8	DOWN	0.03	19.67	-8.94	0.25	16.78	4.6	51.65
AT1G53480	MRD1	pCASP1	DOWN	0.16	16.89	-6.64	0.14	12.92	3.22	38.22
AT1G53520	FAP3	pSCR	UP	18.55	2.02	3.19	3.13	1.47	0.0	3.9
AT1G53540	HSP17.6C	pATHB8	DOWN	0.0	220.84	-14.43	1.51	219.67	129.28	723.01
AT1G53660		pTMO5	UP	20.08	1.24	4.01	2.72	0.92	0.37	2.99
AT1G53800		pATHB8	DOWN	0.16	3.96	-4.55	3.11	1.63	2.21	5.94
AT1G53860		pSCR	UP	5.61	0.24	4.49	0.95	0.48	0.0	1.3
AT1G53920	GLIP5	pATHB8	DOWN	0.0	27.16	-11.41	2.32	11.34	12.23	37.2
AT1G54050	HSP17.4B	pATHB8	DOWN	2.39	661.17	-8.11	2.18	786.77	439.56	2513.0
AT1G54330	ANAC020	pSMLX5	UP	26.59	1.12	4.56	2.2	2.45	0.0	5.53
AT1G54385		pSCR	UP	6.41	0.65	3.28	1.35	0.64	0.03	1.75
AT1G54400		pSMLX5	UP	42.54	2.55	4.05	11.76	3.59	0.27	9.69
AT1G54730		pSCR	UP	22.27	2.1	3.4	3.42	2.26	0.0	6.26
AT1G55140		pATHB8	DOWN	0.0	3.89	-8.61	1.23	2.12	3.05	8.69
AT1G55180	PLDEPSILON	pATHB8	UP	57.78	4.04	3.83	22.34	5.91	3.08	18.2
AT1G55260		pSCR	UP	5.62	0.54	3.36	1.56	0.34	0.0	0.73
AT1G55320	AAE18	pATHB8	DOWN	1.19	9.18	-2.94	1.56	2.23	6.61	12.55
AT1G55500	ECT4	pATHB8	DOWN	0.01	5.53	-8.11	0.85	2.42	3.72	9.71
AT1G55720	ATCAX6	pTMO5	UP	6.81	0.15	5.41	2.25	0.17	0.0	0.41
AT1G55820		pATHB8	DOWN	0.04	5.26	-6.72	7.15	0.9	3.44	5.85
AT1G55900	TIM50	pATHB8	DOWN	0.38	5.86	-3.91	0.9	3.24	3.64	12.94
AT1G55920	SAT1	pATHB8	DOWN	4.11	66.4	-4.01	0.36	20.19	41.82	97.13
AT1G55990		pCASP1	UP	115.51	1.72	6.06	31.72	3.99	0.68	11.14
AT1G56060		pATHB8	DOWN	0.0	9.26	-9.86	1.31	10.3	2.79	29.41
AT1G56140		pATHB8	DOWN	4.24	38.06	-3.16	3.29	35.21	18.26	113.65
AT1G56240	PP2B13	pPXY	UP	145.56	13.81	3.4	41.73	14.21	0.83	31.31
AT1G56250	VBF	pPXY	UP	209.89	18.18	3.53	71.68	18.67	0.73	38.37
AT1G56300		pATHB8	DOWN	0.0	6.33	-9.31	0.36	5.06	4.48	17.73
AT1G56430	NAS4	pCASP1	UP	5.62	0.7	2.99	1.46	0.66	0.0	1.6
AT1G56470		pCASP1	UP	6.04	0.78	2.94	0.7	0.52	0.0	1.64
AT1G58270	ZW9	pATHB8	DOWN	6.65	282.49	-5.41	2.93	241.69	60.86	721.73
AT1G58590		pSCR	UP	9.61	1.5	2.67	2.83	1.13	0.0	3.18
AT1G58807	RDL5	pPXY	UP	15.71	0.57	4.76	5.94	1.07	0.0	2.83
AT1G58848	RF9	pPXY	UP	11.39	1.12	3.33	3.74	1.43	0.17	3.64
AT1G59124		pPXY	UP	21.94	0.82	4.72	6.51	3.02	0.0	7.03
AT1G59590	ZCF37	pATHB8	DOWN	13.98	159.81	-3.51	5.11	90.56	45.28	280.61
AT1G59660	NUP98B	pATHB8	DOWN	0.08	20.82	-7.85	1.54	8.44	11.35	34.78
AT1G59700	GSTU16	pSCR	UP	19.31	1.16	4.05	2.02	0.83	0.0	2.39
AT1G59740	NPF4.3	pPXY	UP	309.17	59.0	2.39	117.34	29.28	13.72	81.44
AT1G59860	HSP17.6A	pATHB8	DOWN	0.0	133.52	-13.7	1.95	126.02	98.12	427.76
AT1G59865		pATHB8	DOWN	0.0	8.3	-9.7	0.0	9.02	2.99	26.67
AT1G59980	ATJ39	pSCR	UP	12.5	1.82	2.77	2.95	1.09	0.0	3.08
AT1G60190	PUB19	pATHB8	DOWN	0.01	34.59	-10.76	2.21	11.73	18.74	49.73
AT1G60360		pSMLX5	UP	18.67	1.04	4.15	3.13	1.59	0.0	4.09
AT1G60470	GOLS4	pCASP1	UP	55.93	2.67	4.38	5.55	1.86	0.0	4.82
AT1G60670		pATHB8	DOWN	0.79	9.39	-3.55	2.25	2.85	3.3	11.78
AT1G60680	AGD2	pCASP1	UP	161.97	24.46	2.73	17.31	12.95	5.15	39.86
AT1G60690		pSCR	UP	23.66	2.16	3.45	4.49	2.55	0.0	6.48
AT1G60750		pAPL	UP	210.97	15.43	3.77	87.47	24.97	4.83	59.36
AT1G60790	TBL2	pATHB8	DOWN	0.0	4.9	-8.94	1.33	1.45	4.02	7.79
AT1G61130	SCPL32	pCASP1	UP	9.39	0.24	5.23	1.67	0.29	0.0	0.63
AT1G61240		pSCR	UP	82.1	8.22	3.32	5.04	5.17	1.89	17.87
AT1G61260		pSCR	DOWN	3.12	16.89	-2.43	0.94	7.61	9.89	31.73
AT1G61270		pTMO5	UP	11.3	0.02	8.56	7.58	0.45	0.0	1.12
AT1G61340		pATHB8	DOWN	28.65	558.87	-4.29	11.46	200.72	249.07	741.16
AT1G61370		pATHB8	DOWN	0.06	12.66	-7.5	4.14	12.63	3.3	35.57
AT1G61470	CAF1-5	pATHB8	DOWN	0.0	8.66	-9.76	1.0	7.77	2.26	19.74
AT1G61590		pATHB8	DOWN	0.02	70.98	-11.21	7.21	107.12	6.7	277.25
AT1G61760		pSMLX5	UP	20.8	1.21	4.09	3.19	1.31	0.11	3.58
AT1G61795	RIC9	pSCR	UP	60.83	3.17	4.26	7.15	2.57	0.91	8.46
AT1G61930		pATHB8	DOWN	0.0	9.21	-9.85	1.25	3.32	4.45	12.28
AT1G62280	SLAH1	pCASP1	UP	17.86	0.4	5.45	1.62	0.98	0.0	2.63
AT1G62300	WRKY6	pATHB8	DOWN	2.1	35.61	-4.08	1.43	13.31	18.81	55.19
AT1G62333		pATHB8	DOWN	0.0	2.73	-8.1	1.45	1.9	2.4	6.99
AT1G62370		pATHB8	DOWN	0.09	13.93	-7.12	0.13	6.63	4.3	20.59
AT1G62380	ACO2	pSCR	DOWN	118.93	1989.88	-4.06	8.97	1977.29	677.25	5952.97
AT1G62500		pSCR	UP	15.4	0.1	7.13	4.17	1.68	0.0	4.21
AT1G62730		pATHB8	DOWN	0.0	5.43	-9.09	0.09	1.27	4.06	7.58
AT1G62935		pATHB8	UP	9.69	0.26	5.17	8.78	1.04	0.11	2.77
AT1G62975	BHLH125	pATHB8	DOWN	0.0	27.7	-11.44	0.0	18.82	11.48	64.31
AT1G63260	TET10	pSCR	UP	15.49	1.88	3.04	1.57	1.48	0.0	4.07
AT1G63310		pCASP1	DOWN	0.92	17.75	-4.26	1.22	56.22	3.85	151.21
AT1G63310		pSMLX5	UP	151.21	9.26	4.03	28.39	14.93	0.92	40.05
AT1G63520		pTMO5	UP	81.35	2.71	4.9	19.3	5.68	0.02	15.05
AT1G63820		pSCR	DOWN	1.25	9.68	-2.94	0.95	5.19	5.22	18.24
AT1G63850		pATHB8	DOWN	0.06	5.51	-6.3	1.2	3.14	2.4	11.13
AT1G64060	RBOHF	pATHB8	DOWN	4.22	40.64	-3.26	2.04	11.73	23.9	57.94
AT1G64400	LACS3	pCASP1	UP	15.26	0.71	4.41	5.24	1.66	0.0	4.51
AT1G64590		pCASP1	UP	71.98	4.54	3.98	9.95	6.41	1.4	17.91
AT1G64700		pSCR	DOWN	7.73	95.67	-3.63	2.67	115.13	32.75	309.88
AT1G64950	CYP89A5	pATHB8	DOWN	4.19	34.78	-3.05	1.8	8.48	21.88	44.57
AT1G65370		pATHB8	DOWN	0.54	12.71	-4.53	2.22	4.15	4.34	14.51
AT1G65390	PP2A5	pPXY	UP	18.08	0.63	4.82	8.19	1.16	0.0	2.6
AT1G65570		pAPL	DOWN	0.42	17.09	-5.31	0.34	22.51	7.09	60.45
AT1G66160	PUB20	pATHB8	DOWN	0.02	24.41	-9.67	1.22	41.01	8.95	118.77
AT1G66500	PCFS1	pATHB8	DOWN	19.02	188.17	-3.31	3.07	93.78	95.96	344.76
AT1G66510		pATHB8	DOWN	2.77	15.26	-2.46	4.37	2.52	12.87	19.84
AT1G66580	RPL10C	pATHB8	DOWN	179.69	1213.27	-2.76	19.09	303.7	802.39	1703.34
AT1G66620		pATHB8	DOWN	0.29	4.63	-3.95	3.42	2.31	3.12	8.85
AT1G67090	RBCS-1A	pAPL	DOWN	4.56	84.05	-4.2	4.55	70.07	17.6	193.5
AT1G67110	CYP735A2	pCASP1	UP	5.99	0.74	3.0	1.76	0.32	0.43	1.23
AT1G67148		pCASP1	UP	42.16	3.39	3.63	4.85	2.39	2.39	8.61
AT1G67195	MIR414	pCASP1	UP	25.81	0.97	4.72	9.34	0.87	0.0	2.43
AT1G67365		pATHB8	DOWN	1.21	34.11	-4.81	2.16	20.06	13.07	62.61
AT1G67410		pATHB8	DOWN	0.04	5.27	-6.72	2.88	0.69	4.75	6.72
AT1G67590		pATHB8	DOWN	0.15	5.78	-5.18	3.02	8.44	3.02	25.82
AT1G67850		pAPL	DOWN	0.83	6.72	-3.0	0.15	3.02	2.95	12.34
AT1G68185		pATHB8	DOWN	0.17	3.62	-4.33	3.65	1.97	3.01	8.21
AT1G68290	ENDO2	pATHB8	DOWN	0.38	9.98	-4.68	0.55	6.34	2.95	19.38
AT1G68320	MYB62	pCASP1	UP	11.15	0.0	10.12	2.56	0.04	0.0	0.1
AT1G68360		pCASP1	UP	33.14	5.67	2.55	4.63	3.5	1.16	10.69
AT1G68390		pATHB8	DOWN	0.0	7.39	-9.53	0.0	3.34	2.86	12.15
AT1G68430		pCASP1	DOWN	5.77	41.03	-2.83	1.32	10.64	24.14	53.58
AT1G68570	NPF3.1	pSCR	UP	9.77	0.53	4.18	2.09	0.59	0.0	1.63
AT1G68620	CXE6	pATHB8	DOWN	0.0	10.13	-9.99	3.41	15.15	5.69	46.13
AT1G68850	PER11	pCASP1	UP	8.2	0.03	7.68	2.56	0.18	0.0	0.46
AT1G68880	AtbZIP	pCASP1	UP	56.04	5.88	3.25	6.38	2.99	3.04	12.04
AT1G68945		pATHB8	DOWN	0.0	24.46	-11.26	1.61	17.55	14.56	63.25
AT1G69040	ACR4	pATHB8	DOWN	2.41	46.61	-4.27	0.61	14.78	22.95	65.07
AT1G69080		pATHB8	UP	468.23	70.43	2.73	62.31	60.71	7.16	155.67
AT1G69170	SPL6	pATHB8	DOWN	1.59	8.64	-2.43	1.4	7.35	5.31	25.47
AT1G69490	NAC029	pSCR	UP	132.02	21.0	2.65	23.92	7.78	12.2	32.82
AT1G69670	CUL3B	pATHB8	DOWN	0.61	4.34	-2.81	6.24	0.9	3.16	5.66
AT1G69780	ATHB-13	pATHB8	DOWN	0.0	12.73	-10.32	1.39	6.18	2.44	20.32
AT1G69810	WRKY36	pATHB8	DOWN	0.0	5.86	-9.2	0.15	4.24	3.71	13.04
AT1G69920	GSTU12	pPXY	UP	26.61	4.14	2.68	5.75	3.67	0.0	8.81
AT1G69930	GSTU11	pATHB8	DOWN	0.0	9.66	-9.92	0.0	3.74	6.37	15.49
AT1G70000		pATHB8	DOWN	0.81	12.41	-3.92	4.03	5.01	4.46	17.41
AT1G70140	FH8	pATHB8	DOWN	1.52	31.2	-4.35	0.71	13.76	17.55	51.19
AT1G70170	MMP	pCASP1	UP	25.22	2.19	3.52	3.52	1.73	0.0	4.52
AT1G70185		pATHB8	DOWN	0.0	7.04	-9.46	0.65	2.63	4.59	11.0
AT1G70340		pSCR	UP	30.27	2.32	3.7	2.96	1.88	0.06	4.67
AT1G70420		pATHB8	DOWN	0.0	28.66	-11.49	1.14	19.11	6.59	58.16
AT1G70500		pTMO5	UP	242.07	2.87	6.39	73.71	25.59	0.25	65.42
AT1G70710	CEL1	pSCR	UP	62.82	9.16	2.78	11.89	5.37	3.86	16.09
AT1G70740		pATHB8	DOWN	2.95	14.88	-2.33	4.41	3.48	9.21	17.2
AT1G70750	MYOB2	pSCR	DOWN	3.7	22.81	-2.62	1.24	5.32	17.29	33.04
AT1G70800		pSCR	DOWN	5.82	87.36	-3.91	1.06	109.5	29.41	328.66
AT1G70985		pTMO5	DOWN	0.0	5.44	-9.09	0.29	3.64	3.71	13.52
AT1G70990		pTMO5	DOWN	6.7	55.84	-3.06	3.29	51.47	46.51	177.53
AT1G71180		pATHB8	DOWN	0.46	4.15	-3.15	5.69	1.87	3.24	7.87
AT1G71240		pATHB8	DOWN	0.06	4.04	-5.85	3.65	1.22	2.43	5.72
AT1G71310		pATHB8	DOWN	0.53	10.79	-4.32	1.93	2.31	9.47	15.88
AT1G71400	RLP12	pATHB8	DOWN	0.18	6.99	-5.2	4.64	6.48	2.6	19.79
AT1G71520	ERF020	pATHB8	DOWN	0.0	52.68	-12.36	3.31	15.92	19.73	66.95
AT1G71530		pATHB8	DOWN	0.0	8.02	-9.65	0.0	3.5	2.35	10.57
AT1G71692	AGL12	pTMO5	DOWN	0.68	20.41	-4.89	1.88	25.96	8.94	79.74
AT1G71695	PER12	pATHB8	UP	574.05	23.29	4.62	44.14	20.7	5.48	47.58
AT1G71710		pATHB8	DOWN	1.29	7.46	-2.52	2.27	4.08	4.3	15.13
AT1G71740		pSCR	UP	981.52	53.1	4.21	74.99	89.45	5.79	206.52
AT1G71870		pTMO5	DOWN	4.79	27.7	-2.53	1.37	11.86	15.48	45.79
AT1G71930	NAC030	pTMO5	UP	154.13	3.11	5.63	37.97	17.26	0.32	44.6
AT1G72070		pATHB8	DOWN	0.07	12.37	-7.27	2.61	7.93	2.59	23.47
AT1G72100		pSCR	UP	5.81	0.35	4.01	2.04	0.52	0.0	1.24
AT1G72310	ATL3	pSCR	UP	135.28	20.77	2.7	19.94	9.72	14.77	41.23
AT1G72416		pATHB8	DOWN	6.74	147.23	-4.45	6.17	72.52	80.2	274.93
AT1G72450	TIFY11B	pATHB8	DOWN	2.31	37.28	-4.01	2.57	33.5	7.45	87.83
AT1G72490		pSCR	UP	485.06	32.7	3.89	49.8	18.43	7.48	49.92
AT1G72520	LOX4	pATHB8	DOWN	4.66	93.52	-4.32	3.05	71.68	19.29	226.99
AT1G72630	EFL2	pTMO5	DOWN	4.84	27.9	-2.52	3.84	14.22	25.83	57.55
AT1G72670	iqd8	pAPL	DOWN	0.41	5.85	-3.8	0.16	6.16	2.73	18.96
AT1G72800		pATHB8	DOWN	4.08	154.06	-5.24	9.33	89.14	28.02	290.49
AT1G72850		pSCR	UP	14.35	2.36	2.6	3.46	0.72	1.8	3.8
AT1G72920		pATHB8	DOWN	0.0	4.15	-8.7	2.53	4.45	2.05	12.53
AT1G72940		pATHB8	DOWN	0.0	21.88	-11.1	0.27	18.99	4.08	54.38
AT1G73010	PS2	pATHB8	DOWN	0.0	36.38	-11.83	1.47	15.45	15.44	63.11
AT1G73090		pATHB8	DOWN	0.04	4.96	-6.64	1.93	1.59	3.14	7.54
AT1G73120		pATHB8	UP	43.89	3.07	3.83	24.45	4.7	1.42	12.82
AT1G73140	TBL31	pTMO5	UP	37.38	1.23	4.91	16.08	4.59	0.46	12.27
AT1G73220	2024-10-01	pCASP1	UP	32.31	1.64	4.29	3.64	1.8	0.05	4.98
AT1G73260	ATKTI1	pCASP1	UP	516.23	47.22	3.45	68.68	45.41	15.51	138.07
AT1G73330	ATDR4	pCASP1	UP	11858.0	766.57	3.95	1815.19	817.29	220.15	2544.09
AT1G73370	SUS6	pSMLX5	UP	14.41	1.64	3.13	2.58	1.34	0.43	3.89
AT1G73410	ATMYB54	pTMO5	UP	8.06	0.37	4.41	6.82	0.62	0.0	1.47
AT1G73480		pATHB8	DOWN	2.67	73.53	-4.78	2.63	18.33	47.18	97.03
AT1G73510		pATHB8	DOWN	0.0	12.13	-10.25	0.0	6.26	2.73	19.06
AT1G73620		pSCR	UP	56.24	2.66	4.4	11.36	2.16	0.99	6.89
AT1G74020	SSL12	pATHB8	DOWN	8.29	89.36	-3.43	2.22	76.4	56.78	267.89
AT1G74300		pSCR	UP	37.48	5.21	2.84	2.8	2.94	2.72	10.45
AT1G74310	CLPB1	pATHB8	DOWN	1.8	256.93	-7.15	2.34	218.17	178.19	759.69
AT1G74450		pATHB8	DOWN	18.25	108.11	-2.57	7.94	24.66	73.23	138.24
AT1G74453		pATHB8	DOWN	0.0	8.49	-9.73	3.78	1.84	6.02	11.23
AT1G74456		pATHB8	DOWN	0.0	14.29	-10.48	5.99	5.59	7.72	21.52
AT1G74458		pCASP1	UP	857.3	62.22	3.78	227.48	36.75	24.62	131.69
AT1G74460		pCASP1	UP	11.74	0.77	3.91	2.21	0.73	0.46	2.43
AT1G74500	PRE3	pSCR	UP	129.6	11.14	3.54	23.02	8.81	4.88	26.29
AT1G74650	ATY13	pCASP1	UP	5.79	0.09	5.86	0.98	0.13	0.0	0.31
AT1G74790	HIPL1	pATHB8	DOWN	0.2	6.21	-4.89	0.14	4.5	3.78	13.55
AT1G74880	ndhO	pSCR	UP	7.25	0.66	3.44	1.62	0.67	0.03	2.04
AT1G74930	ERF018	pATHB8	DOWN	33.1	475.22	-3.84	9.92	122.0	267.23	583.86
AT1G74950	TIFY10B	pATHB8	DOWN	46.21	633.56	-3.78	17.23	225.35	271.76	899.2
AT1G75280		pSCR	DOWN	5.34	179.33	-5.07	0.97	495.41	29.19	1293.41
AT1G75620		pSMLX5	UP	11.96	0.27	5.42	2.13	0.96	0.0	2.45
AT1G75700	HVA22G	pSMLX5	UP	5.08	0.18	4.74	1.78	0.47	0.0	1.21
AT1G75717		pTMO5	UP	14.1	0.59	4.56	5.63	0.67	0.0	1.65
AT1G75730		pTMO5	UP	26.58	3.33	2.99	10.9	2.64	1.1	7.6
AT1G75860		pATHB8	DOWN	1.72	70.16	-5.34	1.07	27.69	33.89	107.73
AT1G76065		pATHB8	DOWN	0.0	3.44	-8.43	1.56	1.49	2.57	6.56
AT1G76430	PHT1-9	pCASP1	UP	9.2	0.0	9.85	1.3	0.05	0.0	0.12
AT1G76600		pATHB8	DOWN	28.95	374.2	-3.69	11.93	126.48	318.24	628.49
AT1G76640	CML39	pATHB8	DOWN	3.38	599.9	-7.47	3.26	271.67	320.61	1008.46
AT1G76650	CML38	pATHB8	DOWN	86.46	773.11	-3.16	11.9	585.38	323.9	1926.45
AT1G76680	OPR1	pATHB8	DOWN	144.87	1389.76	-3.26	17.27	510.26	788.14	2111.57
AT1G76690	OPR2	pATHB8	DOWN	27.94	294.64	-3.4	3.57	90.87	159.25	395.67
AT1G76790		pATHB8	DOWN	4.14	57.09	-3.78	5.2	47.7	42.66	169.38
AT1G76800		pTMO5	DOWN	1.42	16.34	-3.52	1.8	25.19	4.61	72.59
AT1G76970		pATHB8	DOWN	5.01	39.7	-2.98	6.87	24.05	15.93	82.49
AT1G77000	SKP2B	pATHB8	DOWN	0.0	7.32	-9.52	7.63	9.4	3.06	28.72
AT1G77080	AGL27	pSMLX5	DOWN	12.59	76.06	-2.59	2.88	11.3	50.6	80.51
AT1G77170	PCMP-E21	pATHB8	DOWN	0.0	4.29	-8.75	0.01	0.81	3.49	5.25
AT1G77500		pATHB8	DOWN	0.02	10.76	-8.49	1.61	6.95	5.92	25.14
AT1G77520		pCASP1	UP	157.09	13.45	3.54	8.42	14.9	3.45	42.3
AT1G77640	ERF013	pATHB8	DOWN	0.0	8.75	-9.77	0.0	5.27	2.79	16.37
AT1G77700		pSMLX5	UP	19.53	1.02	4.25	1.36	1.38	0.0	3.58
AT1G78000	SULTR1;2	pATHB8	DOWN	1.11	5.94	-2.41	5.62	4.89	3.63	16.49
AT1G78070		pATHB8	DOWN	28.64	263.15	-3.2	14.15	97.35	130.25	368.16
AT1G78080	RAP2-4	pATHB8	DOWN	39.31	554.02	-3.82	12.03	87.95	407.9	641.17
AT1G78110		pSCR	DOWN	10.32	54.36	-2.4	1.35	32.39	32.77	117.92
AT1G78210		pATHB8	DOWN	3.18	52.33	-4.04	8.24	35.65	14.54	98.52
AT1G78290	SRK2C	pAPL	DOWN	1.48	15.83	-3.41	0.56	7.87	10.85	30.63
AT1G78460		pPXY	UP	8.13	1.1	2.87	2.63	0.66	0.15	2.15
AT1G78810		pATHB8	DOWN	0.06	4.62	-6.05	1.67	1.39	4.12	7.76
AT1G78860		pTMO5	DOWN	5.53	56.95	-3.36	2.32	42.62	18.05	139.34
AT1G79245		pATHB8	DOWN	0.63	139.88	-7.77	0.93	60.81	68.43	244.15
AT1G79310	AMC7	pATHB8	DOWN	5.24	109.17	-4.38	3.28	144.35	17.35	384.02
AT1G79480		pSMLX5	UP	10.52	0.13	6.23	1.83	0.19	0.0	0.55
AT1G79510		pATHB8	DOWN	0.0	3.29	-8.37	2.54	1.53	2.29	5.88
AT1G79580	SMB	pSCR	UP	15.79	0.74	4.4	3.99	1.83	0.0	4.91
AT1G79720		pATHB8	DOWN	0.16	9.68	-5.83	3.05	2.62	6.0	11.97
AT1G80120		pCASP1	DOWN	2.91	16.63	-2.51	2.34	19.26	9.16	58.21
AT1G80240		pTMO5	UP	94.52	18.01	2.39	23.54	8.05	7.19	30.81
AT1G80340	GA3OX2	pCASP1	UP	11.66	0.34	5.06	0.81	0.82	0.0	2.01
AT1G80450	VQ11	pATHB8	DOWN	2.88	100.78	-5.12	2.98	67.08	10.12	194.92
AT1G80810		pATHB8	DOWN	0.4	4.77	-3.54	5.93	1.67	2.86	7.29
AT1G80840	WRKY40	pATHB8	DOWN	45.01	874.91	-4.28	0.82	415.11	274.92	1427.34
AT1G80850		pATHB8	DOWN	0.1	10.38	-6.56	0.77	2.87	4.74	11.21
AT2G01008		pATHB8	DOWN	0.0	79.86	-12.96	0.0	27.13	49.41	121.04
AT2G01023		pATHB8	DOWN	0.0	31.62	-11.63	1.09	28.61	22.17	84.21
AT2G01120	ORC4	pATHB8	DOWN	0.25	3.71	-3.84	2.56	2.48	2.78	9.44
AT2G01130		pATHB8	DOWN	0.28	3.95	-3.77	0.91	1.01	3.07	5.81
AT2G01150	RHA2B	pATHB8	DOWN	22.3	293.65	-3.72	2.8	175.37	98.25	483.22
AT2G01300		pATHB8	DOWN	15.42	481.23	-4.96	10.0	238.15	85.08	642.62
AT2G01340	At17.1	pATHB8	DOWN	2.63	37.33	-3.82	5.66	25.57	12.08	86.84
AT2G01430	ATHB-17	pAPL	DOWN	1.38	13.18	-3.25	0.36	4.3	6.54	18.76
AT2G01520	MLP328	pCASP1	UP	632.59	42.14	3.91	129.7	44.01	10.19	115.47
AT2G01880	PAP7	pATHB8	DOWN	0.0	14.18	-10.47	2.94	11.98	2.66	38.56
AT2G01990		pPXY	UP	29.0	3.92	2.88	11.36	3.83	0.19	9.3
AT2G02120	PDF2.1	pSCR	DOWN	0.97	11.62	-3.57	0.38	23.85	4.88	66.55
AT2G02170		pATHB8	DOWN	0.02	5.22	-7.45	5.88	3.77	2.5	13.32
AT2G02770		pATHB8	DOWN	0.01	2.41	-6.92	0.38	2.67	2.22	8.99
AT2G02950	PKS1	pSCR	UP	20.34	1.68	3.59	4.93	2.07	0.04	5.49
AT2G02990	RNS1	pATHB8	DOWN	0.11	6.94	-5.86	3.44	5.88	3.4	18.18
AT2G03050	EMB93	pATHB8	DOWN	0.27	4.38	-3.97	2.56	1.03	3.22	6.0
AT2G03505		pSCR	UP	10.37	0.96	3.42	2.74	1.03	0.43	2.92
AT2G03530	UPS2	pCASP1	UP	15.5	0.62	4.62	2.5	1.25	0.0	3.33
AT2G03830	RGF8	pATHB8	DOWN	0.13	10.89	-6.28	1.68	16.83	2.38	44.98
AT2G03890	PI4KG7	pATHB8	UP	156.0	30.74	2.34	49.59	8.84	22.16	47.74
AT2G04025	RGF3	pSCR	UP	402.19	5.58	6.17	180.45	29.35	3.8	78.29
AT2G04540	KAS	pATHB8	DOWN	0.0	3.38	-8.41	0.46	2.6	2.4	9.53
AT2G04852		pTMO5	UP	10.39	0.39	4.7	2.08	1.02	0.0	2.76
AT2G05330		pSCR	UP	28.83	0.15	7.49	6.17	3.11	0.0	7.71
AT2G05540		pATHB8	UP	41.04	1.9	4.43	17.83	1.59	0.36	4.92
AT2G05790		pCASP1	DOWN	4.02	26.35	-2.71	0.62	12.59	12.86	38.26
AT2G05910		pSCR	DOWN	1.34	12.3	-3.19	0.62	6.38	7.45	24.23
AT2G05940		pATHB8	DOWN	18.68	284.18	-3.93	10.75	237.73	125.9	723.98
AT2G06045		pATHB8	DOWN	0.07	16.31	-7.67	1.07	14.47	3.49	42.29
AT2G07705		pATHB8	UP	17.92	1.81	3.3	10.9	0.76	0.73	2.84
AT2G07785		pATHB8	UP	5.89	1.14	2.36	4.21	0.3	0.64	1.53
AT2G07830		pATHB8	UP	7.21	1.23	2.54	6.49	0.6	0.36	2.0
AT2G11240		pATHB8	DOWN	1.57	17.74	-3.49	4.65	5.4	14.13	28.35
AT2G12646		pSCR	UP	27.24	1.48	4.19	2.97	0.69	1.0	2.67
AT2G13650	GONST1	pATHB8	DOWN	3.06	20.67	-2.75	2.06	6.73	9.22	25.48
AT2G14460		pSCR	UP	9.57	1.59	2.58	1.98	1.08	0.5	3.12
AT2G14620	XTH10	pSMLX5	UP	25.65	1.58	4.01	5.42	1.15	0.0	2.4
AT2G14900	GASA7	pSCR	UP	804.06	25.32	4.99	60.22	82.17	8.17	223.23
AT2G14960	GH3.1	pATHB8	DOWN	0.0	4.12	-8.69	0.0	1.96	2.04	6.71
AT2G15300		pSCR	UP	62.81	2.99	4.39	14.81	4.17	0.73	12.32
AT2G15480	UGT73B5	pATHB8	DOWN	8.42	100.78	-3.58	2.45	106.24	49.23	326.15
AT2G15490	UGT73B4	pATHB8	DOWN	7.12	75.45	-3.4	1.6	37.6	36.22	147.73
AT2G15830		pTMO5	UP	177.06	12.96	3.77	44.63	10.56	6.81	36.72
AT2G15960		pATHB8	DOWN	3.09	49.59	-4.0	1.77	29.22	11.61	86.9
AT2G16005		pATHB8	DOWN	0.0	8.54	-9.74	5.93	44.52	4.14	116.15
AT2G16005		pCASP1	UP	116.15	6.34	4.19	30.55	3.97	0.0	10.87
AT2G16060	AHB1	pCASP1	DOWN	11.49	60.2	-2.39	4.25	19.63	43.82	100.3
AT2G16580		pSCR	UP	9.11	0.53	4.08	2.58	0.82	0.0	2.26
AT2G16586		pATHB8	DOWN	0.0	399.77	-15.29	0.36	207.25	224.92	760.72
AT2G16720	MYB7	pATHB8	DOWN	89.15	523.85	-2.55	40.33	177.64	436.42	831.39
AT2G16890	UGT90A1	pCASP1	UP	93.39	5.4	4.11	10.92	5.42	3.3	17.34
AT2G16900		pATHB8	DOWN	15.16	117.89	-2.96	4.05	69.34	49.74	210.76
AT2G16980		pTMO5	DOWN	11.38	86.87	-2.93	5.96	33.4	50.32	143.85
AT2G17070		pATHB8	DOWN	0.0	14.73	-10.53	0.0	9.18	4.29	30.52
AT2G17080		pATHB8	DOWN	0.0	36.97	-11.85	0.13	23.78	21.99	88.41
AT2G17220		pATHB8	DOWN	0.02	29.58	-9.95	0.88	25.71	3.05	72.08
AT2G17250	EMB2762	pATHB8	DOWN	0.07	5.62	-6.14	1.43	3.8	4.31	14.48
AT2G17480	MLO8	pATHB8	DOWN	4.58	29.52	-2.69	6.97	9.35	15.54	40.24
AT2G17660		pATHB8	DOWN	0.37	26.58	-6.13	2.66	12.54	16.72	47.15
AT2G17820	AHK1	pCASP1	UP	29.63	3.29	3.17	8.49	2.31	1.9	8.31
AT2G18050	HIS1-3	pAPL	DOWN	3.46	154.49	-5.48	2.47	139.33	49.9	418.69
AT2G18150	PER15	pCASP1	UP	401.74	11.13	5.17	29.95	22.47	8.88	65.55
AT2G18193		pATHB8	DOWN	4.58	56.36	-3.62	1.66	89.2	31.48	234.87
AT2G18210		pATHB8	DOWN	16.33	491.68	-4.91	2.54	236.4	49.17	599.7
AT2G18380	GATA20	pSMLX5	UP	44.71	4.26	3.39	5.46	3.28	0.46	9.2
AT2G18420	GASA11	pCASP1	UP	10.55	0.0	10.04	3.93	0.02	0.0	0.05
AT2G18440	GUT15	pATHB8	DOWN	5.83	29.51	-2.34	5.36	5.58	24.14	40.53
AT2G18465		pATHB8	DOWN	0.14	3.17	-4.41	2.9	1.24	2.39	5.62
AT2G18600	RCE2	pATHB8	DOWN	0.15	9.93	-5.96	2.09	5.62	3.01	15.0
AT2G18800	XTH21	pAPL	UP	728.1	88.62	3.04	37.63	77.32	18.34	211.48
AT2G18890		pSCR	UP	17.33	2.21	2.97	2.25	1.32	1.74	4.89
AT2G18970		pCASP1	UP	12.11	0.3	5.29	2.62	0.62	0.0	1.69
AT2G18980	PER16	pPXY	UP	29.33	4.56	2.68	13.85	4.13	0.0	9.46
AT2G19110	HMA4	pTMO5	DOWN	1.9	9.64	-2.34	0.39	13.33	7.41	41.68
AT2G19200		pTMO5	UP	10.37	0.45	4.5	5.09	1.04	0.09	2.83
AT2G19810		pAPL	DOWN	7.78	70.81	-3.18	2.94	36.45	24.34	120.24
AT2G20290	XI-G	pSCR	UP	17.8	1.57	3.49	1.75	1.38	0.0	4.23
AT2G20362		pSMLX5	UP	12.96	1.97	2.71	2.73	1.01	0.0	2.72
AT2G20560		pATHB8	DOWN	0.0	86.28	-13.07	6.39	34.01	56.75	143.88
AT2G20625		pATHB8	DOWN	0.0	3.66	-8.52	0.0	2.22	2.41	7.63
AT2G20940		pATHB8	DOWN	0.2	8.71	-5.38	1.73	2.72	6.3	14.34
AT2G21100	DIR23	pSCR	UP	44.28	1.55	4.83	3.78	1.17	0.0	2.84
AT2G21540	SFH3	pATHB8	UP	55.76	7.09	2.97	3.42	5.45	1.27	14.38
AT2G22010	RKP	pATHB8	DOWN	1.27	9.73	-2.93	1.2	2.71	7.54	14.53
AT2G22121	LCR35	pCASP1	UP	35.86	0.86	5.37	10.01	0.89	0.0	2.67
AT2G22122		pATHB8	UP	241.01	39.48	2.61	43.0	24.09	10.69	66.0
AT2G22190	TPPE	pATHB8	DOWN	0.0	7.38	-9.53	6.58	4.23	3.66	14.47
AT2G22510		pCASP1	UP	24.32	0.15	7.25	6.64	1.03	0.0	2.64
AT2G22760	BHLH19	pATHB8	DOWN	0.0	11.54	-10.17	0.0	11.25	5.65	34.55
AT2G22770	NAI1	pATHB8	DOWN	1.27	10.59	-3.05	1.57	7.47	4.86	26.17
AT2G22910	NAGS1	pATHB8	DOWN	1.61	10.19	-2.65	2.54	3.13	4.95	13.04
AT2G23000	SCPL10	pSCR	UP	7.06	0.63	3.47	1.25	0.36	0.31	1.33
AT2G23050	NPY4	pSCR	UP	24.6	1.24	4.3	3.79	1.64	0.36	4.82
AT2G23110		pSCR	UP	14.45	2.44	2.56	4.22	1.57	0.0	4.34
AT2G23560	MES7	pTMO5	DOWN	10.6	73.18	-2.79	10.98	59.03	44.5	207.22
AT2G23700		pSCR	UP	15.76	2.82	2.48	1.75	1.41	0.13	4.1
AT2G24270	ALDH11A3	pATHB8	UP	17.97	1.41	3.66	6.67	1.1	0.21	2.67
AT2G24580		pCASP1	UP	52.14	7.59	2.78	12.57	3.45	1.58	9.86
AT2G24850	TAT3	pATHB8	DOWN	3.53	257.98	-6.19	3.74	212.22	122.54	609.34
AT2G25050	FH18	pTMO5	UP	11.43	1.42	3.0	5.24	0.46	0.67	1.95
AT2G25060	ENODL14	pAPL	DOWN	0.91	7.41	-3.01	0.44	5.08	2.96	17.51
AT2G25260		pATHB8	DOWN	0.46	13.71	-4.87	5.02	17.81	6.5	53.55
AT2G25450	GSL-OH	pCASP1	UP	849.66	154.03	2.46	52.43	83.33	41.25	248.05
AT2G25460		pATHB8	DOWN	7.12	129.79	-4.19	1.98	47.77	45.96	185.89
AT2G25590		pATHB8	DOWN	0.0	4.23	-8.73	0.06	2.69	2.65	10.14
AT2G25605		pATHB8	DOWN	0.36	5.3	-3.84	3.57	3.07	2.8	11.02
AT2G25770		pSCR	UP	6.39	0.4	3.96	1.64	0.69	0.0	1.89
AT2G25890		pSCR	UP	7.86	0.32	4.58	0.95	1.01	0.0	2.11
AT2G25940	ALPHA-VPE	pTMO5	UP	7.39	0.45	4.01	2.0	0.39	0.01	1.1
AT2G25980	JAL20	pATHB8	DOWN	0.78	9.49	-3.59	1.94	10.66	3.29	29.59
AT2G26000	BRIZ2	pATHB8	DOWN	0.19	6.43	-5.01	2.91	1.9	3.85	9.06
AT2G26150	HSFA2	pATHB8	DOWN	3.17	54.2	-4.09	1.92	43.32	43.97	157.84
AT2G26190		pPXY	UP	381.64	66.16	2.53	97.45	43.38	19.18	124.82
AT2G26480	UGT76D1	pCASP1	UP	10.63	0.98	3.43	2.87	0.47	0.0	1.19
AT2G26630		pSCR	UP	5.02	0.08	5.8	1.58	0.11	0.05	0.34
AT2G26870	NPC2	pSCR	UP	6.27	0.28	4.44	1.26	0.65	0.0	1.64
AT2G27000	CYP705A8	pATHB8	DOWN	0.0	7.42	-9.54	0.0	6.03	3.86	20.13
AT2G27140		pSMLX5	UP	120.32	10.04	3.58	32.27	10.39	0.44	28.55
AT2G27370	CASP3	pSCR	UP	342.31	15.12	4.5	27.81	26.73	1.52	64.6
AT2G27402		pTMO5	DOWN	0.59	15.57	-4.7	0.4	25.51	7.08	74.69
AT2G27430		pATHB8	DOWN	0.0	5.86	-9.2	0.0	3.9	3.84	14.58
AT2G27490	COAE	pATHB8	DOWN	1.29	7.47	-2.52	4.86	1.5	4.04	8.03
AT2G27740		pSCR	DOWN	1.68	60.66	-5.17	0.89	378.98	9.08	786.43
AT2G27820	ADT3	pAPL	UP	80.63	14.64	2.46	28.04	7.95	7.66	26.17
AT2G27840	HDT4	pATHB8	DOWN	1.57	18.64	-3.56	6.75	21.39	12.15	69.29
AT2G28140		pCASP1	UP	12.68	1.03	3.61	2.47	1.15	0.0	3.15
AT2G28250	NCRK	pAPL	DOWN	1.41	13.43	-3.24	0.67	15.14	5.35	45.33
AT2G28305	LOG1	pPXY	UP	190.05	37.54	2.34	64.19	23.06	5.28	59.48
AT2G28400		pATHB8	DOWN	12.88	159.72	-3.63	2.93	64.43	81.46	264.92
AT2G28570		pATHB8	DOWN	5.67	35.98	-2.66	7.06	15.23	21.21	62.55
AT2G28650	ATEXO70H8	pATHB8	DOWN	0.0	14.31	-10.48	0.0	6.34	3.21	20.17
AT2G28671		pTMO5	DOWN	1.24	14.98	-3.58	1.13	22.84	6.13	57.41
AT2G28780		pCASP1	UP	24.66	1.74	3.82	7.34	0.87	0.25	2.53
AT2G28950	EXPA6	pAPL	DOWN	1.45	10.75	-2.88	0.39	5.1	5.63	18.9
AT2G29060	SCL33	pCASP1	UP	23.24	2.91	2.99	5.65	1.79	0.84	6.26
AT2G29090	CYP707A2	pSCR	UP	5.5	0.01	8.11	1.81	0.12	0.0	0.3
AT2G29330	TRI	pSCR	UP	348.21	6.72	5.69	46.54	13.36	1.83	34.28
AT2G29340		pSCR	UP	38.03	0.84	5.48	3.79	0.62	0.27	1.75
AT2G29430		pATHB8	DOWN	0.19	34.8	-7.44	5.06	15.55	12.67	58.84
AT2G29440	GSTU6	pATHB8	DOWN	61.64	1133.57	-4.2	12.87	809.48	331.01	2375.14
AT2G29450	GSTU5	pATHB8	DOWN	55.68	1123.87	-4.33	3.53	523.68	231.56	1762.2
AT2G29500	HSP17.6B	pATHB8	DOWN	13.06	261.67	-4.32	6.75	216.18	191.29	758.99
AT2G30040	MAPKKK14	pATHB8	DOWN	45.33	897.46	-4.31	9.69	344.06	409.07	1272.62
AT2G30080	ZIP6	pCASP1	UP	36.92	4.96	2.89	7.05	2.05	3.05	8.66
AT2G30130	LBD12	pATHB8	DOWN	0.0	26.72	-11.38	0.0	17.5	16.45	61.49
AT2G30150	UGT87A1	pATHB8	UP	32.06	6.36	2.33	8.22	3.12	2.04	10.04
AT2G30210	LAC3	pSCR	UP	271.5	20.62	3.72	50.81	22.95	4.29	66.91
AT2G30250	WRKY25	pATHB8	DOWN	0.02	7.45	-7.96	1.44	7.37	2.41	22.88
AT2G30395	OFP17	pSCR	DOWN	0.86	88.86	-6.67	1.04	61.24	15.0	186.26
AT2G30400	OFP2	pSCR	DOWN	6.16	115.59	-4.23	1.8	76.83	43.09	222.95
AT2G30500	NET4B	pATHB8	DOWN	0.02	28.66	-9.9	0.75	44.45	16.49	135.49
AT2G30500	NET4B	pSCR	UP	135.49	26.68	2.34	6.2	14.26	0.02	42.09
AT2G31070	TCP10	pATHB8	UP	31.6	0.73	5.42	10.55	2.62	0.09	6.95
AT2G31083	CLE5	pTMO5	DOWN	1.25	25.1	-4.32	1.17	60.25	5.34	138.23
AT2G31085	CLE6	pTMO5	DOWN	0.11	7.04	-5.88	1.04	24.56	5.19	60.7
AT2G31100		pTMO5	UP	9.64	1.21	2.98	3.04	0.78	0.1	2.44
AT2G31380	BBX25	pATHB8	UP	23.41	4.57	2.35	6.76	2.02	1.96	7.72
AT2G31790	UGT74C1	pCASP1	UP	103.47	10.52	3.3	14.71	10.34	3.86	32.41
AT2G31902		pSCR	UP	5.94	1.06	2.48	1.6	0.52	0.23	1.86
AT2G31945		pATHB8	DOWN	0.25	29.19	-6.81	3.71	18.79	9.73	62.27
AT2G31980	CYS2	pCASP1	UP	381.79	23.48	4.02	31.65	13.95	13.72	50.04
AT2G32020		pATHB8	DOWN	5.89	51.51	-3.13	5.1	19.15	20.83	62.8
AT2G32120	HSP70-8	pATHB8	DOWN	7.64	100.35	-3.71	6.53	69.04	71.47	254.5
AT2G32130		pATHB8	DOWN	0.0	9.32	-9.87	0.0	5.91	2.05	18.27
AT2G32140		pATHB8	DOWN	0.0	23.5	-11.2	0.0	10.41	6.28	36.93
AT2G32150		pATHB8	DOWN	94.11	679.61	-2.85	10.68	431.21	335.2	1406.14
AT2G32190		pATHB8	DOWN	12.31	232.0	-4.24	9.65	233.92	116.52	731.56
AT2G32200		pATHB8	DOWN	0.0	21.48	-11.07	1.94	18.14	3.58	55.53
AT2G32240		pSCR	DOWN	36.93	209.21	-2.5	4.71	61.68	120.38	294.02
AT2G32300	UCC1	pSCR	UP	1686.23	89.81	4.23	118.63	175.47	15.04	399.68
AT2G32487		pCASP1	UP	5.14	0.44	3.52	1.38	0.61	0.0	1.64
AT2G32510	MAPKKK17	pATHB8	DOWN	3.79	40.25	-3.41	3.18	39.54	29.1	133.58
AT2G33230	YUC7	pSCR	UP	5.51	0.15	5.11	1.5	0.48	0.0	1.18
AT2G33385	ARPC2B	pTMO5	UP	18.25	0.56	5.0	8.76	1.9	0.0	4.28
AT2G33530	SCPL46	pATHB8	UP	97.34	13.36	2.86	14.93	7.54	6.73	27.0
AT2G33790	AGP30	pATHB8	DOWN	0.02	22.65	-9.56	3.85	45.89	6.65	126.65
AT2G33790	AGP30	pPXY	UP	126.65	9.09	3.8	102.91	15.56	0.02	36.72
AT2G33850		pCASP1	UP	37.31	3.63	3.36	3.68	4.86	0.61	11.89
AT2G34190	NAT2	pTMO5	DOWN	0.92	4.66	-2.33	0.55	1.68	3.72	7.52
AT2G34490	CYP710A2	pCASP1	UP	6.78	0.25	4.71	1.36	0.84	0.03	2.25
AT2G34530		pSMLX5	UP	7.56	0.35	4.39	1.52	0.45	0.0	1.18
AT2G34540		pSMLX5	UP	16.05	0.12	6.95	1.29	0.83	0.0	2.12
AT2G34600	TIFY 5B	pATHB8	DOWN	0.0	150.16	-13.87	2.26	87.04	7.2	222.86
AT2G34850	MEE25	pPXY	UP	14.91	2.66	2.48	3.24	2.07	0.0	4.69
AT2G34930		pATHB8	DOWN	0.01	22.21	-10.12	0.02	15.62	10.35	52.15
AT2G35290		pSCR	DOWN	1.93	40.09	-4.37	1.23	34.22	8.57	108.5
AT2G35380	PER20	pCASP1	UP	6.07	0.07	6.25	2.13	0.31	0.0	0.79
AT2G35382		pATHB8	DOWN	0.99	38.08	-5.25	0.59	35.23	9.53	110.98
AT2G35450		pATHB8	DOWN	1.38	7.31	-2.4	1.02	1.77	4.87	9.61
AT2G35930	PUB23	pPXY	UP	278.25	36.26	2.94	75.4	32.61	3.47	82.16
AT2G35950	EDA12	pSCR	UP	13.26	0.31	5.37	2.8	0.95	0.0	2.54
AT2G36026		pSCR	UP	11.54	0.98	3.54	1.8	1.13	0.0	2.66
AT2G36220		pATHB8	DOWN	10.06	408.44	-5.34	2.25	108.71	261.77	547.43
AT2G36370	FBL11	pATHB8	DOWN	0.01	3.97	-7.64	0.08	1.11	2.65	5.93
AT2G36470		pSMLX5	UP	7.38	1.19	2.62	1.15	0.79	0.0	2.1
AT2G36650		pATHB8	DOWN	3.16	133.28	-5.39	10.99	101.99	15.17	301.82
AT2G36870	XTH32	pAPL	DOWN	1.19	17.5	-3.87	0.28	21.89	4.17	60.51
AT2G36950		pATHB8	DOWN	60.87	432.19	-2.83	3.28	222.9	195.94	820.99
AT2G37100		pSCR	UP	10.66	1.17	3.18	1.5	0.97	0.55	2.88
AT2G37390	NAKR2	pSCR	UP	8.87	0.26	5.04	1.09	0.57	0.0	1.43
AT2G37460		pCASP1	UP	64.1	6.24	3.36	9.03	6.55	3.35	20.8
AT2G37530		pSCR	UP	25.8	1.65	3.96	2.49	1.42	0.81	4.77
AT2G37580	ATL33	pATHB8	DOWN	0.0	5.55	-9.12	0.85	0.69	4.79	6.81
AT2G37750		pSCR	DOWN	29.07	174.05	-2.58	9.99	90.41	105.45	327.57
AT2G37900	NPF5.6	pPXY	UP	15.21	0.16	6.48	6.77	0.5	0.0	1.34
AT2G37950		pSCR	UP	41.65	3.26	3.67	3.92	1.49	0.32	4.52
AT2G38010		pATHB8	DOWN	0.0	7.04	-9.46	0.83	3.01	2.9	10.15
AT2G38160		pSCR	UP	5.73	0.94	2.6	1.18	0.61	0.0	1.51
AT2G38210	PDX1L4	pATHB8	DOWN	0.56	7.59	-3.74	1.8	4.16	4.51	15.78
AT2G38230	PDX11	pATHB8	DOWN	2.85	23.18	-3.02	6.79	17.65	11.92	52.19
AT2G38240		pATHB8	DOWN	5.83	302.81	-5.7	4.99	255.53	36.1	632.59
AT2G38380	PER22	pCASP1	UP	65.71	1.43	5.51	5.92	1.51	0.0	3.55
AT2G38390	PER23	pCASP1	UP	68.34	1.16	5.87	9.23	1.74	0.0	4.81
AT2G38460	IREG1	pCASP1	UP	7.41	1.08	2.77	1.03	0.9	0.0	2.07
AT2G38500		pATHB8	UP	21.56	3.06	2.81	9.05	2.31	0.85	6.29
AT2G38530	LTP2	pSCR	UP	27.2	2.56	3.4	7.18	1.87	0.1	5.82
AT2G39110		pATHB8	DOWN	0.0	7.94	-9.63	0.0	2.55	2.87	10.66
AT2G39310	JAL22	pCASP1	UP	46.67	3.85	3.6	9.61	4.6	1.64	12.74
AT2G39350	ABCG1	pATHB8	DOWN	1.89	13.98	-2.88	1.6	17.65	6.65	54.92
AT2G39410		pSCR	UP	13.96	1.01	3.78	0.3	1.01	0.0	2.72
AT2G39510		pCASP1	UP	48.64	5.78	3.07	8.87	4.24	1.09	11.7
AT2G39510		pTMO5	DOWN	1.09	8.71	-2.99	2.36	17.02	3.85	48.64
AT2G39518		pCASP1	UP	8.32	0.76	3.44	4.06	0.77	0.0	1.98
AT2G39580		pATHB8	DOWN	0.07	5.22	-6.03	0.03	1.33	3.63	6.78
AT2G39700	EXPA4	pAPL	DOWN	6.24	31.68	-2.34	1.42	17.02	20.28	66.77
AT2G39880	MYB25	pTMO5	UP	13.01	2.0	2.7	5.6	0.38	1.39	2.52
AT2G39910		pATHB8	DOWN	0.26	4.42	-4.04	1.92	2.18	3.6	9.41
AT2G40000	HSPRO2	pATHB8	DOWN	201.5	2040.11	-3.34	33.78	759.42	1109.55	3234.53
AT2G40095		pATHB8	DOWN	4.87	36.62	-2.91	6.21	9.09	26.04	51.27
AT2G40113		pSCR	UP	462.57	20.14	4.52	59.39	32.74	3.99	89.87
AT2G40260		pSCR	UP	5.99	0.55	3.42	0.75	0.41	0.0	1.14
AT2G40340	DREB2C	pATHB8	DOWN	0.0	14.31	-10.48	3.31	9.21	2.7	25.99
AT2G40460	NPF5.1	pCASP1	UP	27.05	1.64	4.04	4.16	1.89	0.66	5.94
AT2G40475		pATHB8	DOWN	0.0	6.95	-9.44	0.06	6.69	3.46	20.94
AT2G40610	EXPA8	pSCR	UP	7.63	1.14	2.73	2.54	0.76	0.0	1.95
AT2G40900		pCASP1	UP	265.37	37.61	2.82	24.81	20.31	5.78	56.26
AT2G40900		pTMO5	DOWN	5.78	49.13	-3.09	1.81	92.73	18.34	265.37
AT2G41010	CAMBP25	pATHB8	DOWN	19.11	153.51	-3.01	8.28	51.71	98.44	225.86
AT2G41050		pATHB8	DOWN	1.05	7.78	-2.88	2.65	4.3	5.23	15.03
AT2G41150		pATHB8	DOWN	0.0	5.52	-9.11	0.43	4.65	2.93	15.6
AT2G41300	SSL1	pSMLX5	UP	56.49	8.62	2.71	2.56	5.47	1.47	13.43
AT2G41330		pCASP1	DOWN	1.12	10.38	-3.2	0.78	13.18	4.06	34.15
AT2G41342		pCASP1	UP	8.96	0.35	4.64	1.46	0.45	0.0	1.29
AT2G41480	PER25	pCASP1	UP	232.96	13.71	4.09	28.83	13.18	4.23	36.48
AT2G41705		pSCR	UP	18.2	2.59	2.81	1.4	1.82	0.09	5.46
AT2G42330	STIPL2	pATHB8	DOWN	0.97	6.18	-2.66	1.05	2.4	3.72	10.6
AT2G42660		pSCR	UP	10.06	1.34	2.9	2.58	1.1	0.0	2.65
AT2G42820	HVA22F	pSMLX5	UP	112.45	8.87	3.66	21.65	12.23	0.47	31.1
AT2G42890	ML2	pAPL	DOWN	1.07	8.95	-3.05	0.41	4.45	5.22	17.1
AT2G43100	IPMI2	pCASP1	UP	367.64	28.83	3.67	73.75	27.46	8.31	86.06
AT2G43340		pAPL	UP	712.97	116.95	2.61	157.38	64.73	33.01	212.18
AT2G43480	PER26	pSCR	UP	18.34	2.17	3.07	6.25	1.98	0.03	5.26
AT2G43500	NLP8	pATHB8	DOWN	0.0	3.69	-8.53	0.43	1.2	2.39	5.81
AT2G43550	ATTI6	pCASP1	UP	72.85	5.04	3.85	17.71	7.29	1.65	21.74
AT2G43620		pAPL	DOWN	0.46	3.91	-3.06	0.17	13.76	2.54	37.5
AT2G43620		pCASP1	UP	37.5	2.98	3.65	3.97	2.22	0.46	7.04
AT2G43670		pCASP1	UP	6.43	0.7	3.18	1.55	0.49	0.05	1.27
AT2G43820	UGT74F2	pATHB8	DOWN	0.22	24.48	-6.73	1.29	11.36	5.55	37.12
AT2G43840	UGT74F1	pTMO5	UP	64.3	11.29	2.51	26.98	2.62	6.75	14.17
AT2G43870		pSCR	UP	6.23	0.32	4.24	1.22	0.21	0.0	0.59
AT2G44260		pATHB8	UP	19.01	0.85	4.47	7.31	2.08	0.15	5.67
AT2G44290	YLS3	pATHB8	DOWN	0.0	8.38	-9.71	0.0	5.78	4.71	18.18
AT2G44380		pCASP1	UP	13.08	2.23	2.55	3.31	1.22	0.31	2.97
AT2G44500		pATHB8	DOWN	7.93	54.94	-2.79	3.25	16.7	36.89	82.87
AT2G44578		pSCR	DOWN	1.41	9.33	-2.72	0.74	8.98	4.25	28.95
AT2G44750	TPK2	pATHB8	DOWN	0.04	3.19	-6.0	3.8	1.37	2.13	5.15
AT2G44760		pATHB8	DOWN	0.31	3.13	-3.29	3.45	2.23	2.53	8.35
AT2G44840	ERF13	pATHB8	DOWN	12.23	134.97	-3.46	8.56	47.66	82.22	227.42
AT2G45160	SCL27	pATHB8	DOWN	0.99	13.91	-3.8	4.91	10.89	5.35	30.88
AT2G45210	SAUR36	pCASP1	UP	70.74	7.23	3.29	9.5	7.69	3.55	22.42
AT2G45770	CPFTSY	pATHB8	DOWN	0.45	4.85	-3.4	2.47	0.85	3.65	6.15
AT2G45920	PUB37	pATHB8	DOWN	0.03	6.96	-7.45	1.88	2.48	5.71	12.67
AT2G46150		pATHB8	DOWN	0.0	80.56	-12.98	4.9	92.05	33.7	258.3
AT2G46240	BAG6	pATHB8	DOWN	2.6	75.64	-4.86	1.84	97.84	48.46	306.22
AT2G46310	CRF5	pAPL	DOWN	1.44	8.9	-2.62	0.82	7.41	5.77	24.54
AT2G46510	AIB	pATHB8	DOWN	1.32	59.91	-5.49	1.1	33.98	23.7	104.09
AT2G46600	KIC	pATHB8	DOWN	8.27	62.47	-2.92	2.59	24.11	26.36	91.34
AT2G46630		pSMLX5	UP	165.56	15.33	3.43	6.62	20.74	2.52	49.28
AT2G46650	CYTB5-C	pCASP1	UP	465.41	42.52	3.45	73.22	44.3	36.04	150.28
AT2G46850		pSCR	UP	19.7	0.48	5.33	7.92	1.91	0.28	5.14
AT2G46950	CYP709B2	pSCR	UP	24.35	0.91	4.73	9.68	1.9	0.0	5.21
AT2G47060		pATHB8	DOWN	15.83	146.53	-3.21	6.96	60.88	89.71	269.92
AT2G47260	WRKY23	pATHB8	DOWN	1.7	51.78	-4.92	1.5	22.51	23.8	77.07
AT2G47485		pATHB8	DOWN	0.0	6.55	-9.36	6.04	2.63	4.78	11.79
AT2G47560	ATL64	pCASP1	UP	67.51	3.81	4.14	7.67	4.23	0.6	12.19
AT2G47630		pATHB8	DOWN	1.74	11.35	-2.7	2.53	17.0	7.22	47.77
AT2G47770	TSPO	pATHB8	DOWN	0.0	6.66	-9.38	0.13	11.13	2.54	32.47
AT2G47770	TSPO	pCASP1	UP	32.47	5.67	2.52	4.37	2.82	0.0	7.03
AT2G47895		pATHB8	DOWN	0.15	6.83	-5.42	1.84	4.78	3.5	16.09
AT2G47990	SWA1	pATHB8	DOWN	0.03	4.73	-6.89	1.9	1.5	3.02	7.09
AT3G01210		pATHB8	DOWN	0.19	8.7	-5.44	0.11	8.09	3.85	24.6
AT3G01260		pCASP1	UP	64.57	2.98	4.43	9.93	2.89	0.0	6.69
AT3G01350	NPF5.9	pCASP1	UP	23.89	2.96	3.01	6.78	1.57	1.14	5.8
AT3G01430		pATHB8	DOWN	0.0	10.34	-10.02	3.59	5.94	6.92	22.17
AT3G01510	LSF1	pATHB8	DOWN	0.0	4.88	-8.93	0.04	6.27	2.06	18.91
AT3G01513		pATHB8	DOWN	0.07	113.12	-10.47	1.64	143.96	62.17	396.03
AT3G01840	LYK2	pAPL	DOWN	0.71	24.26	-5.08	1.15	10.32	5.61	31.06
AT3G01950		pSMLX5	UP	334.18	48.57	2.78	53.39	34.92	9.93	90.34
AT3G02000	GRXC7	pSCR	UP	7.6	0.19	5.25	3.61	0.96	0.0	2.49
AT3G02020	AK3	pCASP1	UP	57.73	1.82	4.98	10.11	2.8	0.27	7.93
AT3G02210	COBL1	pSCR	UP	13.53	2.21	2.61	2.11	1.32	0.55	3.45
AT3G02280	ATR3	pATHB8	DOWN	0.08	4.71	-5.71	3.45	1.27	3.44	6.49
AT3G02480		pATHB8	DOWN	5.73	172.0	-4.91	3.73	137.78	35.5	416.76
AT3G02515	SADHU6-1	pATHB8	DOWN	0.24	10.68	-5.42	0.22	3.28	6.85	16.32
AT3G02550	LBD41	pPXY	UP	55.46	8.93	2.63	8.07	4.32	2.1	13.82
AT3G02640		pAPL	DOWN	2.39	24.32	-3.34	1.16	8.14	13.01	31.82
AT3G02800		pATHB8	DOWN	7.8	53.91	-2.79	1.1	20.91	36.38	87.42
AT3G02875	ILR1	pATHB8	DOWN	2.28	21.31	-3.22	6.92	7.3	10.04	27.88
AT3G03030		pATHB8	DOWN	0.05	5.1	-6.41	1.8	3.13	2.96	11.02
AT3G03060		pATHB8	DOWN	0.38	4.64	-3.58	2.67	3.4	3.41	12.36
AT3G03130		pSCR	UP	24.49	2.8	3.12	3.52	2.33	1.18	7.33
AT3G03190	GSTF11	pCASP1	UP	22.25	1.39	3.99	3.3	2.19	0.0	6.09
AT3G03200	NAC045	pSMLX5	UP	27.6	1.21	4.5	2.27	1.42	0.16	3.52
AT3G04030		pSMLX5	UP	7.48	0.17	5.38	1.17	0.79	0.0	1.7
AT3G04220		pCASP1	UP	10.67	1.32	3.01	1.86	1.05	0.0	2.63
AT3G04520	THA2	pSCR	UP	93.66	5.68	4.04	20.11	7.44	3.9	23.37
AT3G04650		pATHB8	DOWN	0.03	8.96	-7.81	2.14	4.79	2.79	13.03
AT3G05180		pTMO5	UP	40.12	1.15	5.11	7.71	4.9	0.12	12.85
AT3G05360	AtRLP30	pATHB8	DOWN	0.0	2.46	-7.95	2.02	1.1	2.27	5.09
AT3G05620	PME22	pSMLX5	UP	5.84	0.15	5.19	0.36	0.31	0.03	0.78
AT3G05640		pAPL	DOWN	1.49	29.44	-4.3	0.41	53.16	7.71	123.01
AT3G05920		pSCR	UP	112.45	10.0	3.49	10.92	12.37	1.88	36.26
AT3G05937		pCASP1	UP	37.16	4.41	3.07	4.75	2.46	1.67	9.17
AT3G06370	NHX3	pSCR	DOWN	1.01	7.95	-2.96	0.25	5.6	3.31	17.26
AT3G06390		pCASP1	UP	13.03	0.88	3.87	2.27	1.3	0.0	3.58
AT3G06490	MYB108	pATHB8	DOWN	6.46	110.69	-4.1	4.27	61.07	22.03	209.73
AT3G06500	INVC	pATHB8	DOWN	9.95	89.25	-3.16	2.27	28.46	42.21	114.91
AT3G06690		pATHB8	DOWN	0.0	7.96	-9.64	0.38	1.61	4.04	8.2
AT3G06760	DI19-4	pATHB8	DOWN	4.35	63.4	-3.86	5.76	16.95	42.37	81.9
AT3G06770		pCASP1	DOWN	1.53	7.86	-2.35	0.68	1.71	6.34	10.57
AT3G06778		pTMO5	UP	59.47	9.43	2.66	14.47	4.76	1.9	14.69
AT3G07195		pAPL	DOWN	0.84	14.72	-4.12	0.4	22.81	3.2	64.65
AT3G07195		pPXY	UP	64.65	7.42	3.12	24.29	8.3	0.84	19.78
AT3G07273		pATHB8	DOWN	0.15	5.39	-5.08	2.4	2.56	3.57	11.05
AT3G07274		pATHB8	DOWN	0.0	4.95	-8.95	2.37	1.53	3.58	7.83
AT3G07280		pATHB8	DOWN	0.78	6.79	-3.11	0.79	2.45	2.96	9.32
AT3G07390	AIR12	pATHB8	DOWN	2.29	32.05	-3.8	2.66	14.33	9.76	49.09
AT3G07420	SYNC2	pSMLX5	UP	69.6	5.6	3.63	18.19	5.19	0.28	13.13
AT3G07425		pATHB8	UP	294.86	37.19	2.99	37.66	31.43	7.88	88.55
AT3G07550	FBL12	pATHB8	DOWN	0.0	4.53	-8.83	5.72	0.78	3.68	5.47
AT3G08040	FRD3	pCASP1	UP	52.29	3.51	3.89	4.76	2.42	0.07	5.78
AT3G08770	LTP6	pSCR	UP	5.07	0.02	7.4	0.63	0.25	0.0	0.62
AT3G08860	PYD4	pSCR	UP	22.71	0.74	4.92	3.41	2.16	0.0	5.51
AT3G09032		pATHB8	DOWN	1.43	15.15	-3.4	1.31	8.71	7.0	27.77
AT3G09260	BGLU23	pCASP1	UP	3510.92	370.25	3.25	376.67	324.11	184.16	1103.67
AT3G09350	Fes1A	pATHB8	DOWN	13.12	343.38	-4.71	7.76	89.56	224.23	477.45
AT3G09390	MT2A	pSCR	UP	1681.28	133.25	3.66	119.74	91.78	83.32	320.39
AT3G09440	HSP70-3	pATHB8	DOWN	109.48	700.76	-2.68	24.26	206.14	470.23	1039.75
AT3G09480		pATHB8	DOWN	0.0	6.7	-9.39	2.44	4.04	2.88	13.48
AT3G09940	MDHAR	pATHB8	DOWN	9.95	172.68	-4.12	4.74	105.96	74.8	381.15
AT3G10020		pATHB8	DOWN	50.91	916.0	-4.17	15.34	430.16	485.52	1642.49
AT3G10040		pPXY	UP	5.57	0.59	3.22	2.04	0.5	0.16	1.37
AT3G10320		pSCR	UP	5.39	0.83	2.68	3.49	0.62	0.0	1.53
AT3G10450	SCPL7	pSCR	UP	7.11	1.02	2.79	0.58	0.5	0.02	1.15
AT3G10480	ANAC050	pTMO5	UP	83.34	9.63	3.11	24.04	4.27	7.07	18.24
AT3G10815		pATHB8	DOWN	0.0	6.21	-9.28	1.1	2.09	2.86	8.63
AT3G11020	DREB2B	pATHB8	DOWN	5.56	37.83	-2.76	3.82	31.15	17.15	88.82
AT3G11030	TBL32	pATHB8	DOWN	0.34	10.18	-4.86	3.86	8.74	5.46	29.93
AT3G11050	FER2	pATHB8	DOWN	0.03	4.88	-6.93	10.64	3.8	2.51	12.82
AT3G11150		pAPL	UP	7.17	1.03	2.79	0.85	0.63	0.0	1.51
AT3G11340		pATHB8	DOWN	7.03	48.18	-2.78	6.3	49.49	23.48	160.37
AT3G11430	GPAT5	pCASP1	UP	9.98	0.21	5.5	2.49	0.13	0.0	0.35
AT3G11440	ATMYB65	pATHB8	DOWN	0.0	4.38	-8.78	2.67	2.01	2.73	8.39
AT3G11550	CASP2	pSCR	UP	1291.59	69.28	4.22	76.61	112.61	12.71	274.36
AT3G11580	ARF32	pATHB8	DOWN	0.0	6.13	-9.26	0.0	5.62	2.44	15.58
AT3G11960		pATHB8	DOWN	0.91	5.58	-2.6	4.08	0.7	4.16	6.03
AT3G12270	PRMT3	pATHB8	DOWN	0.0	4.95	-8.95	0.04	2.62	3.12	10.58
AT3G12500	CHI-B	pSCR	DOWN	6.29	64.94	-3.37	4.09	57.96	23.68	187.41
AT3G12580	MED37C	pATHB8	DOWN	30.09	1018.99	-5.08	6.99	273.02	863.87	1477.04
AT3G12860		pATHB8	DOWN	0.09	5.5	-5.78	1.19	5.25	2.95	17.52
AT3G12900		pATHB8	UP	16.19	0.14	6.75	15.95	1.16	0.0	2.94
AT3G12970		pSCR	UP	6.05	0.73	3.03	2.22	0.56	0.15	1.74
AT3G13000		pSCR	UP	9.8	1.46	2.74	2.5	1.14	0.0	3.16
AT3G13130		pCASP1	UP	9.04	0.0	9.82	1.92	0.0	0.0	0.0
AT3G13240		pATHB8	DOWN	0.0	4.0	-8.65	0.21	2.64	2.9	10.12
AT3G13310		pATHB8	DOWN	156.43	1511.88	-3.27	30.39	186.54	1215.81	1694.57
AT3G13590		pSMLX5	UP	15.59	0.55	4.8	4.66	0.71	0.0	1.84
AT3G13600		pATHB8	DOWN	4.61	34.09	-2.88	2.06	21.56	20.73	73.01
AT3G13940		pATHB8	DOWN	0.04	5.7	-6.84	3.01	2.94	4.81	12.55
AT3G14090	ATEXO70D3	pATHB8	DOWN	2.86	17.02	-2.57	3.48	4.88	12.7	25.3
AT3G14200		pATHB8	DOWN	7.91	45.13	-2.51	5.01	6.8	36.26	53.29
AT3G14210	ESM1	pSMLX5	UP	5.08	0.16	4.9	1.08	0.38	0.0	1.02
AT3G14220		pATHB8	DOWN	0.09	5.71	-5.84	4.8	2.48	4.49	11.43
AT3G14260		pATHB8	DOWN	0.0	44.47	-12.12	0.0	110.27	13.1	304.08
AT3G14260		pCASP1	UP	304.08	26.66	3.51	49.13	28.78	0.0	76.76
AT3G14415	GLO2	pAPL	DOWN	0.82	13.82	-4.06	0.42	17.99	3.03	52.21
AT3G14415	GLO2	pCASP1	UP	52.21	8.56	2.61	8.56	6.84	0.82	16.8
AT3G14440	NCED3	pATHB8	DOWN	0.04	26.52	-9.05	0.02	24.31	9.95	74.47
AT3G14510		pSCR	UP	5.06	0.53	3.23	1.56	0.44	0.0	1.05
AT3G14540	TPS19	pSCR	UP	6.43	0.99	2.69	1.36	0.64	0.0	1.63
AT3G15210	ERF4	pATHB8	DOWN	17.94	244.83	-3.77	5.73	62.7	142.72	307.87
AT3G15240		pAPL	DOWN	1.33	17.95	-3.74	1.62	37.76	5.19	106.7
AT3G15300	VQ19	pTMO5	DOWN	0.88	7.75	-3.12	0.53	3.59	3.6	11.98
AT3G15356	LEC	pATHB8	DOWN	0.03	10.71	-8.07	4.53	10.74	2.9	32.29
AT3G15357		pSCR	UP	58.7	9.5	2.63	5.67	3.45	5.01	14.27
AT3G15500	NAC055	pATHB8	DOWN	0.0	26.5	-11.37	0.0	41.08	9.47	109.48
AT3G15518		pATHB8	DOWN	4.05	26.21	-2.69	3.84	13.06	17.81	51.81
AT3G15670		pATHB8	DOWN	0.0	48.6	-12.25	3.52	27.25	24.48	94.48
AT3G15740		pATHB8	DOWN	0.0	4.42	-8.79	0.0	1.02	3.16	5.87
AT3G15810		pATHB8	DOWN	14.96	242.12	-4.02	6.52	123.82	56.75	380.49
AT3G16050	PDX12	pATHB8	DOWN	8.82	89.62	-3.34	4.57	96.41	62.32	313.91
AT3G16070		pPXY	UP	27.63	3.44	3.0	5.97	1.98	1.28	6.81
AT3G16150		pCASP1	UP	75.57	1.99	5.24	15.55	2.53	0.0	6.77
AT3G16260	TRZ4	pATHB8	DOWN	0.25	2.8	-3.43	4.87	1.16	2.38	5.44
AT3G16280	ERF036	pATHB8	DOWN	0.0	14.3	-10.48	1.56	5.21	10.72	25.41
AT3G16300		pSCR	UP	7.52	0.34	4.43	2.19	0.5	0.0	1.38
AT3G16330		pATHB8	DOWN	10.59	204.08	-4.27	4.07	291.55	40.72	780.42
AT3G16490	IQD26	pTMO5	UP	25.86	3.42	2.91	7.29	2.25	0.91	5.63
AT3G16530		pSCR	DOWN	0.66	15.26	-4.51	0.23	15.44	4.16	46.77
AT3G17110		pATHB8	DOWN	1.25	40.49	-5.01	5.54	14.12	21.1	58.08
AT3G17250		pATHB8	DOWN	0.0	12.95	-10.34	1.36	6.51	4.93	21.57
AT3G17380		pSMLX5	UP	35.81	2.21	4.01	5.87	1.68	0.36	4.46
AT3G17520		pSCR	UP	51.69	3.71	3.8	6.48	1.47	3.13	7.07
AT3G18170		pATHB8	DOWN	0.0	5.61	-9.13	4.29	1.6	4.6	8.67
AT3G18260	RTNLB9	pSMLX5	UP	42.6	3.23	3.72	7.35	3.06	0.06	7.33
AT3G18670		pTMO5	UP	40.44	1.67	4.59	20.17	2.86	0.16	7.45
AT3G18715	IDL4	pATHB8	UP	7.74	0.83	3.21	5.86	0.7	0.58	2.44
AT3G18777		pCASP1	UP	6.12	0.22	4.74	2.34	0.31	0.0	0.84
AT3G18930	ATL65	pATHB8	DOWN	0.0	3.63	-8.51	0.0	1.3	2.04	5.31
AT3G18950		pATHB8	DOWN	13.18	453.37	-5.1	7.27	270.02	78.85	689.52
AT3G19370		pSCR	DOWN	7.43	51.35	-2.79	2.29	23.82	34.44	99.43
AT3G19470		pATHB8	DOWN	0.0	4.88	-8.93	3.48	2.29	2.48	8.44
AT3G19580	AZF2	pATHB8	DOWN	39.09	267.6	-2.77	19.79	170.77	140.1	596.89
AT3G19710	BCAT4	pAPL	DOWN	4.44	39.14	-3.14	2.02	156.98	21.16	421.75
AT3G19710	BCAT4	pCASP1	UP	421.75	24.12	4.13	69.82	36.48	4.44	106.25
AT3G19780		pATHB8	DOWN	0.04	5.23	-6.71	0.96	1.71	3.52	8.48
AT3G19830	NTMC2TYPE5.2	pATHB8	DOWN	1.11	12.02	-3.43	1.13	5.3	4.9	18.21
AT3G19930	STP4	pAPL	DOWN	2.44	12.71	-2.38	0.88	9.84	8.67	33.32
AT3G20015	ASPG2	pCASP1	UP	48.62	8.9	2.45	5.48	5.14	1.04	14.51
AT3G20240		pSCR	UP	8.39	1.37	2.61	1.12	0.74	0.0	2.17
AT3G20450		pSMLX5	UP	27.39	1.31	4.38	7.62	2.69	0.06	7.25
AT3G20460		pATHB8	UP	6.33	0.73	3.1	6.36	0.62	0.05	1.3
AT3G20470	GRP-5	pSCR	UP	5.38	0.28	4.22	2.7	0.5	0.0	1.2
AT3G20520	GDPDL5	pATHB8	DOWN	0.0	2.84	-8.15	0.0	2.02	2.48	6.86
AT3G20860	ATNEK5	pTMO5	UP	110.28	6.4	4.1	23.03	10.66	1.82	29.02
AT3G20940	CYP705A30	pATHB8	DOWN	0.17	5.68	-4.98	0.15	6.15	3.52	19.88
AT3G21540		pATHB8	DOWN	0.01	3.26	-7.35	1.91	2.28	2.53	8.47
AT3G21550	DMP2	pSCR	DOWN	2.06	67.62	-5.03	0.58	672.83	6.27	1397.84
AT3G21710		pATHB8	DOWN	0.17	17.77	-6.63	8.69	13.42	5.15	39.66
AT3G22160	VQ22	pATHB8	DOWN	0.02	18.85	-9.3	3.41	11.9	3.69	30.19
AT3G22275		pATHB8	DOWN	0.0	12.54	-10.29	0.0	16.11	2.46	46.89
AT3G22330	RH53	pATHB8	DOWN	0.58	7.17	-3.61	0.52	2.15	4.92	10.69
AT3G22510		pCASP1	UP	14.65	0.0	10.52	4.51	0.07	0.0	0.14
AT3G22760	TCX3	pSCR	UP	10.47	1.16	3.16	1.76	1.13	0.0	3.11
AT3G22800	LRX6	pCASP1	UP	16.86	1.4	3.58	1.66	1.87	0.08	5.08
AT3G22830	HSFA6B	pATHB8	DOWN	2.09	54.1	-4.69	1.49	34.3	21.62	104.47
AT3G22840	ELIP1	pSCR	UP	425.1	64.25	2.73	31.64	43.89	15.52	124.98
AT3G22910	ACA13	pATHB8	DOWN	0.21	8.72	-5.31	0.52	10.22	2.35	29.94
AT3G23160		pSCR	UP	19.53	2.91	2.74	4.83	1.9	1.54	6.35
AT3G23430	PHO1	pCASP1	UP	370.11	37.42	3.31	85.89	18.99	20.65	71.52
AT3G23470		pATHB8	DOWN	0.0	9.27	-9.86	0.0	11.07	3.36	33.77
AT3G23630	IPT7	pATHB8	UP	36.84	1.96	4.23	6.14	2.21	0.5	5.04
AT3G23830	RBG4	pSCR	UP	115.62	18.71	2.63	13.75	5.35	8.22	24.13
AT3G23920	BAM1	pATHB8	DOWN	40.56	315.71	-2.96	12.02	36.15	278.59	372.48
AT3G24310	MYB305	pCASP1	UP	28.16	3.17	3.15	6.5	2.66	0.13	7.21
AT3G24450		pSCR	UP	31.39	4.25	2.88	5.27	3.31	1.08	10.04
AT3G24500	MBF1C	pATHB8	DOWN	10.99	586.58	-5.74	3.88	289.96	359.59	1196.79
AT3G24670		pATHB8	DOWN	0.0	5.6	-9.13	4.16	1.6	3.62	7.24
AT3G24770	CLE41	pATHB8	DOWN	0.57	13.09	-4.5	1.43	10.76	3.48	30.34
AT3G24890	ATVAMP728	pATHB8	DOWN	0.0	3.62	-8.5	0.0	1.63	2.82	6.8
AT3G25190		pCASP1	UP	977.97	58.02	4.07	201.59	27.76	17.98	90.34
AT3G25250	OXI1	pATHB8	DOWN	17.9	315.7	-4.14	3.67	154.66	144.48	550.02
AT3G25400		pATHB8	DOWN	1.44	17.43	-3.59	9.97	4.74	9.15	20.26
AT3G25430		pATHB8	DOWN	0.0	2.62	-8.04	1.87	1.53	2.17	6.19
AT3G25480	STR4A	pATHB8	DOWN	0.0	3.67	-8.52	1.42	1.57	2.42	6.38
AT3G25610	ALA10	pATHB8	DOWN	1.65	15.85	-3.26	1.01	13.01	8.16	43.32
AT3G25730	ARF14	pATHB8	DOWN	3.91	81.91	-4.39	5.47	57.45	17.67	188.47
AT3G25740	MAP1C	pATHB8	DOWN	2.09	13.34	-2.67	1.34	5.41	9.38	21.68
AT3G25780	AOC3	pATHB8	DOWN	28.27	327.9	-3.54	7.86	235.37	103.11	740.89
AT3G25820	TPS27	pCASP1	UP	48.19	3.72	3.69	7.26	5.57	0.0	13.71
AT3G25870		pCASP1	UP	19.53	3.7	2.4	4.97	1.2	1.97	5.12
AT3G25900	HMT-1	pSCR	DOWN	13.44	233.69	-4.12	1.76	455.72	51.54	1259.1
AT3G25940		pATHB8	DOWN	0.19	7.76	-5.28	5.92	5.86	4.92	20.52
AT3G26330	CYP71B37	pCASP1	UP	22.31	3.35	2.73	3.1	2.14	0.74	5.79
AT3G26450		pCASP1	UP	503.8	44.5	3.5	76.62	27.96	21.39	94.29
AT3G26460		pCASP1	UP	70.07	4.85	3.85	12.85	2.92	2.99	10.18
AT3G26470		pCASP1	UP	31.62	4.58	2.78	7.02	2.45	1.95	7.81
AT3G26490		pATHB8	UP	42.2	3.94	3.42	7.87	2.9	0.33	7.91
AT3G26580		pAPL	DOWN	1.0	8.3	-3.04	0.26	4.1	4.58	15.7
AT3G26610		pTMO5	DOWN	3.85	32.0	-3.05	0.95	42.3	17.83	131.24
AT3G26690	NUDT13	pSCR	UP	39.98	5.76	2.79	2.44	2.89	2.63	10.66
AT3G26744	SCRM	pATHB8	DOWN	0.0	12.73	-10.32	0.0	8.03	2.1	24.01
AT3G26760		pTMO5	DOWN	5.14	47.92	-3.22	2.09	41.82	17.41	120.82
AT3G26830	CYP71B15	pCASP1	UP	61.49	3.8	4.01	18.98	6.53	1.85	17.01
AT3G26840		pCASP1	UP	10.59	1.0	3.39	1.91	0.87	0.01	2.17
AT3G26910		pATHB8	DOWN	3.86	22.41	-2.53	1.49	5.15	13.05	28.05
AT3G27027		pCASP1	UP	31.61	4.38	2.85	9.88	2.21	0.87	6.83
AT3G27880		pATHB8	DOWN	0.32	29.71	-6.49	1.88	32.87	17.8	103.15
AT3G28050		pCASP1	UP	59.49	8.57	2.79	9.94	3.74	2.14	12.34
AT3G28210	SAP12	pATHB8	DOWN	13.5	480.06	-5.15	15.53	191.7	181.5	678.66
AT3G28340	GATL10	pATHB8	DOWN	15.43	119.62	-2.95	5.21	36.09	70.34	173.22
AT3G28600		pATHB8	DOWN	0.0	47.71	-12.22	4.56	110.5	2.21	297.05
AT3G28740	CYP81D11	pATHB8	DOWN	6.93	151.99	-4.45	2.08	120.63	48.66	341.77
AT3G28850		pATHB8	DOWN	0.57	9.12	-3.98	0.95	5.31	3.38	18.1
AT3G29000	CML30	pATHB8	DOWN	6.05	80.7	-3.74	0.93	122.16	26.23	345.82
AT3G29250	SDR4	pATHB8	DOWN	0.0	8.33	-9.7	1.39	13.32	4.95	33.3
AT3G29390	RIK	pATHB8	DOWN	2.81	16.39	-2.54	3.73	1.99	14.54	19.4
AT3G29410	TPS25	pTMO5	DOWN	0.44	6.73	-3.9	1.33	11.76	4.29	33.08
AT3G29633		pCASP1	UP	14.16	0.0	10.47	2.98	0.0	0.0	0.0
AT3G30122		pATHB8	DOWN	0.29	4.77	-3.99	0.61	4.02	3.19	14.0
AT3G30260	AGL79	pATHB8	UP	16.36	0.88	4.2	18.25	0.59	0.65	1.97
AT3G30350	RGF4	pSCR	UP	40.93	0.5	6.33	1.13	1.86	0.0	4.92
AT3G30720	QQS	pTMO5	UP	10.21	0.26	5.24	7.62	0.27	0.0	0.63
AT3G32030	TPS30	pATHB8	DOWN	0.0	11.37	-10.15	0.0	12.37	2.3	36.83
AT3G32040		pSCR	UP	7.36	0.54	3.74	3.87	0.82	0.0	2.12
AT3G32980	PER32	pSCR	UP	645.71	44.91	3.85	59.71	77.35	22.91	182.83
AT3G41762		pATHB8	DOWN	0.0	173.0	-14.08	0.28	74.0	73.62	279.14
AT3G42800		pTMO5	UP	23.85	1.92	3.63	17.18	1.87	0.0	4.78
AT3G43110		pSCR	UP	11.8	1.44	3.03	2.81	0.5	0.53	1.99
AT3G43540		pATHB8	DOWN	0.0	10.23	-10.0	0.0	4.69	5.65	16.88
AT3G43690		pATHB8	DOWN	0.05	5.26	-6.46	1.31	2.47	2.29	9.48
AT3G43720	LTPG2	pAPL	DOWN	0.31	14.3	-5.48	0.53	15.78	7.82	51.12
AT3G44190		pATHB8	DOWN	72.84	456.2	-2.65	10.47	161.25	267.57	707.0
AT3G44220		pCASP1	DOWN	3.79	116.47	-4.94	1.77	107.16	27.22	276.09
AT3G44300	NIT2	pSCR	UP	413.62	35.5	3.54	54.66	13.66	22.2	60.04
AT3G44755		pSCR	UP	7.93	0.54	3.85	2.55	0.92	0.0	2.42
AT3G44860	FAMT	pATHB8	DOWN	0.0	16.91	-10.72	0.61	27.59	3.71	66.88
AT3G44870		pATHB8	DOWN	0.0	26.12	-11.35	0.0	78.25	8.67	198.72
AT3G45080	SOT6	pSCR	UP	42.44	1.78	4.57	6.17	2.48	0.0	7.05
AT3G45160		pPXY	UP	2232.36	265.27	3.07	653.94	278.37	28.21	710.96
AT3G45180		pPXY	UP	21.7	0.84	4.67	8.55	2.8	0.0	5.96
AT3G45260	IDD9	pSCR	UP	5.92	0.33	4.12	2.66	0.72	0.0	1.83
AT3G45310		pTMO5	DOWN	18.24	99.93	-2.45	10.2	40.17	66.63	171.08
AT3G45490		pATHB8	UP	16.92	0.32	5.68	8.78	2.02	0.0	5.15
AT3G45680	NPF2.3	pATHB8	DOWN	0.02	9.82	-8.36	3.79	29.63	3.76	81.22
AT3G45680	NPF2.3	pCASP1	UP	81.22	9.34	3.12	7.53	4.64	0.02	12.45
AT3G45730		pAPL	DOWN	4.56	63.71	-3.8	2.91	41.98	23.75	125.2
AT3G46080	ZAT8	pATHB8	DOWN	4.13	119.78	-4.85	1.61	93.48	25.09	274.42
AT3G46090	ZAT7	pATHB8	DOWN	0.31	16.49	-5.69	1.72	26.45	2.56	64.99
AT3G46130	MYB48	pCASP1	UP	152.25	7.89	4.27	28.52	5.53	3.72	15.7
AT3G46230	HSP17.4A	pATHB8	DOWN	36.91	1108.23	-4.91	6.14	817.95	582.4	2860.68
AT3G46500		pSCR	UP	16.18	0.7	4.51	3.09	0.5	0.0	1.45
AT3G46668		pATHB8	DOWN	0.0	3.25	-8.35	1.97	1.63	2.09	6.39
AT3G46700	UGT76E3	pCASP1	UP	17.9	2.13	3.07	4.62	1.64	0.0	5.05
AT3G46720	UGT76E5	pATHB8	DOWN	0.02	5.03	-7.39	1.53	1.94	2.34	7.86
AT3G46870		pATHB8	DOWN	0.09	3.9	-5.29	2.59	2.27	3.0	9.12
AT3G47080		pATHB8	DOWN	0.0	9.93	-9.96	3.16	3.99	6.99	18.2
AT3G47180		pSMLX5	UP	14.49	1.06	3.76	3.84	1.63	0.0	4.29
AT3G47390	PYRR	pATHB8	DOWN	0.33	5.26	-3.95	1.63	1.23	4.12	7.44
AT3G47400	PME33	pTMO5	UP	255.99	3.59	6.15	93.19	26.64	1.27	69.22
AT3G47420	ATPS3	pCASP1	UP	37.43	4.87	2.94	3.25	2.69	0.68	7.57
AT3G47450	NOA1	pATHB8	DOWN	0.44	3.38	-2.91	1.26	1.43	2.48	6.54
AT3G47600	MYB94	pSCR	UP	8.71	0.48	4.15	1.76	0.64	0.04	1.79
AT3G47680		pATHB8	DOWN	0.97	7.54	-2.95	0.99	1.86	5.44	10.52
AT3G47800		pSCR	UP	41.96	5.61	2.9	5.5	4.42	2.88	13.07
AT3G48020		pAPL	DOWN	0.96	6.45	-2.74	0.39	2.23	3.51	9.78
AT3G48240		pATHB8	DOWN	0.0	14.53	-10.51	0.61	2.56	11.14	17.58
AT3G48390		pTMO5	DOWN	0.68	5.18	-2.91	0.14	4.76	2.74	14.87
AT3G48520	CYP94B3	pATHB8	DOWN	4.61	258.3	-5.81	5.17	142.32	98.85	427.97
AT3G48610	NPC6	pPXY	UP	20.33	4.01	2.34	7.2	2.54	0.54	6.71
AT3G48660		pSCR	UP	8.12	0.98	3.04	2.12	0.66	0.0	1.91
AT3G48730	GSA2	pATHB8	DOWN	0.05	5.62	-6.55	1.48	2.63	4.09	11.35
AT3G48740	SWEET11	pCASP1	UP	148.45	13.92	3.41	13.19	7.17	5.34	21.13
AT3G49050		pATHB8	DOWN	0.08	3.6	-5.33	4.12	1.75	2.6	7.35
AT3G49160	PKP4	pATHB8	DOWN	0.06	7.01	-6.65	0.47	2.67	5.63	12.98
AT3G49180	RID3	pATHB8	DOWN	0.0	2.74	-8.1	0.8	2.5	2.14	8.62
AT3G49330		pAPL	DOWN	2.31	14.53	-2.65	1.65	116.59	8.32	257.08
AT3G49550		pATHB8	DOWN	0.0	5.83	-9.19	1.73	1.09	3.78	6.11
AT3G49570	LSU3	pATHB8	DOWN	0.0	11.89	-10.22	0.0	10.31	4.76	34.14
AT3G49580	LSU1	pCASP1	UP	11.79	0.6	4.27	1.95	0.85	0.0	2.34
AT3G49690	RAX3	pATHB8	DOWN	0.0	71.1	-12.8	0.99	58.62	14.74	163.62
AT3G49710	PCMP-H79	pATHB8	DOWN	0.01	6.59	-8.37	2.58	3.83	3.64	14.59
AT3G49780	PSK3	pATHB8	DOWN	48.64	1144.11	-4.56	21.54	570.6	201.46	1846.06
AT3G49810	PUB30	pATHB8	DOWN	1.85	24.45	-3.72	3.33	6.71	11.42	27.06
AT3G49820		pSCR	UP	13.52	0.45	4.88	2.19	0.52	0.0	1.4
AT3G49890		pATHB8	DOWN	0.03	3.96	-6.63	0.06	1.02	3.03	5.92
AT3G50200		pSCR	UP	9.78	0.38	4.65	3.93	0.23	0.0	0.55
AT3G50220	IRX15	pTMO5	UP	161.05	3.92	5.36	59.59	14.14	0.14	36.97
AT3G50230		pSCR	UP	6.97	0.35	4.28	2.51	0.3	0.0	0.76
AT3G50260	ERF011	pATHB8	DOWN	1.98	18.25	-3.2	2.1	16.21	8.86	48.6
AT3G50280		pATHB8	DOWN	0.0	3.87	-8.6	2.25	1.92	2.96	8.11
AT3G50300		pATHB8	DOWN	0.97	11.32	-3.53	5.91	24.37	4.31	63.41
AT3G50440	ATMES10	pPXY	UP	16.45	1.98	3.05	0.85	1.19	0.12	3.05
AT3G50640		pATHB8	DOWN	5.78	36.36	-2.65	3.74	54.34	20.91	163.53
AT3G50640		pSCR	UP	163.53	25.44	2.68	34.43	17.03	5.78	51.36
AT3G50900		pATHB8	DOWN	3.01	22.82	-2.92	2.31	10.14	9.59	40.73
AT3G50980	XERO1	pAPL	DOWN	0.56	5.53	-3.28	0.51	7.98	3.57	21.94
AT3G51220		pTMO5	UP	34.73	0.81	5.4	15.73	1.54	0.0	3.97
AT3G51290		pSCR	UP	6.39	0.61	3.37	1.46	0.55	0.0	1.67
AT3G51380	IQD20	pTMO5	UP	58.89	0.82	6.15	16.01	5.67	0.1	14.71
AT3G51440	SSL6	pATHB8	DOWN	0.44	3.99	-3.15	2.36	5.95	3.04	17.68
AT3G51642		pCASP1	UP	7.55	0.0	9.56	3.19	0.38	0.0	0.76
AT3G51660		pATHB8	DOWN	0.0	6.45	-9.34	3.41	6.08	2.09	17.5
AT3G51680	SDR2A	pATHB8	DOWN	0.2	6.85	-5.03	1.46	42.74	2.37	110.78
AT3G51680	SDR2A	pCASP1	UP	110.78	3.26	5.08	18.64	5.57	0.2	14.66
AT3G51720		pAPL	DOWN	1.49	11.17	-2.9	0.74	5.65	7.62	22.46
AT3G51750		pSCR	UP	85.68	9.06	3.24	5.5	5.29	7.15	20.89
AT3G51890		pATHB8	DOWN	3.19	24.94	-2.96	3.25	20.48	10.86	62.85
AT3G52440	DOF3.5	pSCR	UP	14.8	0.07	7.53	7.98	1.56	0.0	3.89
AT3G52790		pSCR	UP	123.03	4.96	4.63	16.67	5.97	1.07	17.57
AT3G52900		pSCR	DOWN	1.97	110.84	-5.81	1.65	583.69	8.92	1300.71
AT3G52910	GRF4	pSCR	UP	15.37	0.89	4.09	2.45	0.68	0.0	1.74
AT3G53010		pCASP1	DOWN	0.61	5.07	-3.03	0.24	12.27	2.66	33.76
AT3G53040		pSCR	UP	17.21	0.21	6.29	5.39	0.86	0.0	2.1
AT3G53160	UGT73C7	pATHB8	DOWN	0.0	5.77	-9.17	0.0	1.87	2.13	6.65
AT3G53180		pATHB8	DOWN	5.41	29.5	-2.44	8.05	6.94	18.28	35.24
AT3G53210		pSCR	UP	14.06	1.26	3.47	2.3	0.84	0.0	2.36
AT3G53450	LOG4	pATHB8	DOWN	0.05	10.8	-7.49	0.17	2.7	8.23	14.01
AT3G53600		pATHB8	DOWN	0.78	91.1	-6.85	2.32	68.93	20.89	193.11
AT3G53620	PPA4	pSCR	DOWN	44.03	277.76	-2.66	9.84	414.27	159.35	1222.19
AT3G53980		pCASP1	UP	4270.25	695.99	2.62	269.32	254.95	293.79	914.44
AT3G54100		pATHB8	DOWN	0.1	8.98	-6.35	3.61	3.28	4.52	13.74
AT3G54140	NPF8.1	pSCR	DOWN	4.52	28.24	-2.64	1.42	12.03	14.49	47.38
AT3G54150		pATHB8	DOWN	0.0	15.78	-10.62	0.0	12.18	3.12	34.08
AT3G54170	FIP37	pATHB8	DOWN	2.25	11.8	-2.39	13.38	2.94	10.45	18.47
AT3G54200		pATHB8	DOWN	23.93	148.53	-2.63	6.05	76.4	91.41	290.19
AT3G54260	TBL36	pAPL	DOWN	7.55	84.71	-3.49	1.34	45.75	40.03	143.59
AT3G54320	WRI1	pSCR	UP	10.82	1.61	2.74	4.08	0.85	0.27	2.62
AT3G54600	DJ1F	pCASP1	UP	73.52	7.19	3.35	11.12	5.03	2.61	16.64
AT3G54610	HAG1	pATHB8	DOWN	0.15	3.93	-4.62	2.97	1.25	3.38	6.71
AT3G55080		pATHB8	DOWN	0.61	4.42	-2.84	1.84	2.98	2.79	9.94
AT3G55090	ABCG16	pCASP1	UP	59.39	1.98	4.9	19.13	1.07	0.0	2.82
AT3G55180		pSCR	UP	19.09	0.16	6.81	11.42	1.43	0.0	3.61
AT3G55270	MKP1	pATHB8	DOWN	0.95	8.32	-3.12	0.44	2.63	6.22	13.06
AT3G55400	OVA1	pATHB8	DOWN	0.07	2.96	-5.21	1.62	1.19	2.89	5.85
AT3G55470		pPXY	UP	79.96	15.0	2.41	17.31	10.65	3.99	25.98
AT3G55700	UGT76F1	pCASP1	UP	19.06	0.04	8.58	3.83	0.24	0.0	0.61
AT3G55720		pATHB8	DOWN	1.16	6.54	-2.48	1.3	9.21	4.5	25.49
AT3G55880	SUE4	pATHB8	DOWN	2.72	22.74	-3.06	2.58	14.15	13.91	51.32
AT3G55890		pTMO5	UP	49.92	2.69	4.21	6.59	2.58	0.79	6.65
AT3G55900		pTMO5	UP	16.32	1.62	3.32	0.54	1.32	0.41	3.78
AT3G55910		pTMO5	UP	16.55	1.0	4.04	2.37	1.42	0.43	4.17
AT3G55970	ATJRG21	pATHB8	DOWN	0.0	6.16	-9.27	2.23	4.0	2.09	13.48
AT3G56160	BASS4	pATHB8	DOWN	0.61	5.25	-3.08	2.94	2.37	2.89	10.07
AT3G56220		pSCR	UP	27.27	1.14	4.57	2.32	1.01	0.0	2.75
AT3G56230		pSCR	UP	74.63	14.47	2.37	9.76	7.61	3.45	23.09
AT3G56277		pTMO5	UP	5.47	0.08	5.93	2.28	0.11	0.0	0.27
AT3G56620		pTMO5	DOWN	0.57	15.09	-4.7	1.46	20.27	3.14	55.26
AT3G56790		pATHB8	DOWN	3.06	64.26	-4.39	6.28	26.71	44.09	107.41
AT3G56980	ORG3	pCASP1	UP	31.88	5.0	2.67	3.75	0.52	4.81	6.16
AT3G56990	EDA7	pATHB8	DOWN	0.04	5.78	-6.86	1.86	2.64	3.33	11.19
AT3G57072		pATHB8	DOWN	0.0	4.86	-8.93	0.0	1.99	3.7	8.51
AT3G57157		pSCR	UP	10.51	0.8	3.7	4.74	0.53	0.0	1.29
AT3G57360		pATHB8	DOWN	0.0	3.67	-8.52	0.0	2.59	2.19	9.0
AT3G57630		pATHB8	DOWN	0.0	4.47	-8.81	0.4	1.41	2.33	5.52
AT3G57760		pATHB8	DOWN	0.0	13.53	-10.4	0.0	5.62	2.17	17.44
AT3G57780		pPXY	UP	10.87	0.98	3.46	3.35	0.98	0.21	2.79
AT3G57830		pSCR	UP	5.3	0.43	3.59	1.68	0.61	0.17	1.62
AT3G57950		pATHB8	DOWN	0.0	5.43	-9.09	3.05	4.53	2.58	14.96
AT3G58350	RTM3	pSMLX5	UP	18.86	1.66	3.5	4.81	1.36	0.0	3.06
AT3G58550		pCASP1	UP	8.93	0.77	3.52	6.8	0.96	0.07	2.5
AT3G58580	CCR4-2	pATHB8	DOWN	1.16	7.85	-2.75	3.9	1.71	6.13	11.31
AT3G58710	WRKY69	pATHB8	DOWN	1.39	22.44	-4.0	1.95	7.42	10.76	32.09
AT3G58720		pSMLX5	UP	16.96	1.52	3.47	1.74	1.69	0.54	4.34
AT3G58790	GAUT15	pATHB8	DOWN	0.0	5.68	-9.15	0.09	4.93	4.05	16.96
AT3G58810	MTPA2	pATHB8	UP	6.3	0.7	3.15	0.86	0.21	0.29	0.87
AT3G58990	IPMI1	pCASP1	UP	144.08	10.14	3.83	15.58	8.73	2.82	25.68
AT3G59220	PRN1	pATHB8	DOWN	0.0	14.43	-10.5	0.0	7.36	5.12	25.74
AT3G59430		pATHB8	DOWN	0.0	2.66	-8.06	1.39	1.6	2.6	6.59
AT3G59480		pATHB8	DOWN	0.0	19.72	-10.95	2.18	20.96	3.56	62.78
AT3G59710		pATHB8	DOWN	0.0	3.54	-8.47	0.0	3.45	2.42	10.28
AT3G59750	LECRK58	pATHB8	DOWN	0.0	7.54	-9.56	1.4	7.48	3.27	22.77
AT3G59765		pATHB8	DOWN	0.81	30.08	-5.2	5.67	23.5	17.19	73.58
AT3G59880		pSCR	UP	15.08	0.61	4.61	1.48	1.0	0.0	2.46
AT3G60530	GATA4	pSCR	UP	182.95	35.56	2.36	40.5	11.93	17.95	48.24
AT3G60690		pATHB8	DOWN	2.12	13.57	-2.67	2.48	14.31	7.33	46.5
AT3G60700		pCASP1	UP	10.41	0.37	4.78	3.49	0.35	0.0	0.92
AT3G60930		pATHB8	DOWN	4.03	42.56	-3.4	1.67	19.38	35.25	85.61
AT3G61270		pSCR	UP	20.95	2.62	2.99	2.03	2.5	0.0	6.69
AT3G61320		pATHB8	DOWN	0.0	4.15	-8.7	2.03	0.89	2.92	5.47
AT3G61380		pSCR	DOWN	1.59	13.3	-3.06	0.93	17.83	7.52	54.03
AT3G61400		pCASP1	UP	9.61	0.3	4.96	1.85	0.62	0.0	1.58
AT3G61630	CRF6	pPXY	DOWN	0.0	9.97	-9.96	0.0	8.38	2.43	26.92
AT3G61640	AGP20	pPXY	DOWN	0.0	262.22	-14.68	0.0	104.79	165.76	406.56
AT3G61840		pATHB8	UP	11.91	0.45	4.7	5.17	0.48	0.03	1.41
AT3G62010		pATHB8	DOWN	12.6	126.48	-3.33	5.55	59.89	41.2	195.85
AT3G62040		pCASP1	UP	537.98	39.25	3.78	100.59	19.02	4.66	56.11
AT3G62040		pTMO5	DOWN	4.66	42.89	-3.2	5.06	203.91	17.46	537.98
AT3G62100	IAA30	pATHB8	DOWN	0.54	23.17	-5.4	1.78	16.65	6.72	47.8
AT3G62160		pSCR	DOWN	0.51	12.85	-4.63	0.45	153.54	3.13	374.07
AT3G62270	BOR2	pATHB8	DOWN	1.34	23.94	-4.15	1.78	12.45	5.62	39.66
AT3G62320		pSCR	UP	6.47	0.74	3.11	1.96	0.38	0.0	1.05
AT3G62630		pSCR	UP	41.73	8.04	2.37	7.11	2.54	2.32	9.08
AT3G62760	GSTF13	pSCR	UP	5.04	0.44	3.49	1.59	0.31	0.0	0.81
AT3G62960	GRXC14	pAPL	UP	6.09	0.39	3.93	2.11	0.93	0.0	1.94
AT3G62990		pCASP1	UP	315.91	36.65	3.11	59.68	28.5	8.91	81.3
AT3G63010	GID1B	pATHB8	DOWN	4.84	38.42	-2.99	7.05	27.92	15.1	89.48
AT3G63050		pSMLX5	UP	32.83	4.3	2.93	5.08	2.88	0.69	7.2
AT3G63060	EDL3	pATHB8	DOWN	3.16	45.95	-3.86	0.65	13.01	38.34	70.5
AT4G00080	UNE11	pATHB8	DOWN	0.0	14.09	-10.46	0.0	10.45	4.18	32.27
AT4G00380	FDM2	pATHB8	UP	6.28	0.66	3.23	3.94	0.41	0.05	1.3
AT4G00490	BAM2	pSCR	UP	59.0	6.01	3.29	20.84	4.17	4.45	15.69
AT4G00890		pSMLX5	UP	9.97	0.13	6.16	1.36	1.08	0.0	2.76
AT4G00910	ALMT10	pCASP1	UP	23.1	1.46	3.97	3.74	1.15	0.03	2.72
AT4G00950	MEE47	pPXY	UP	9.03	1.17	2.94	1.1	1.08	0.19	2.86
AT4G01360		pATHB8	DOWN	13.07	125.92	-3.27	6.22	112.59	44.56	344.7
AT4G01410		pATHB8	DOWN	0.0	9.01	-9.82	1.77	13.75	3.72	36.11
AT4G01430		pCASP1	UP	68.13	4.01	4.08	9.12	2.21	0.87	6.14
AT4G01450		pTMO5	DOWN	9.48	109.03	-3.52	8.04	96.08	49.14	309.6
AT4G01540	NAC68	pATHB8	DOWN	0.0	8.28	-9.7	2.05	10.93	5.04	33.62
AT4G01600		pSMLX5	UP	7.49	0.1	6.09	1.68	0.85	0.0	2.13
AT4G01870		pATHB8	DOWN	9.57	150.69	-3.98	10.67	65.01	86.59	237.06
AT4G01895		pATHB8	DOWN	0.0	7.89	-9.63	1.32	4.06	4.77	15.65
AT4G01950	GPAT3	pCASP1	UP	71.83	9.5	2.92	16.23	6.33	0.0	16.63
AT4G01990		pATHB8	DOWN	0.0	3.87	-8.6	5.43	3.35	2.45	11.63
AT4G02090		pSCR	UP	352.77	19.84	4.15	43.36	23.68	5.43	69.97
AT4G02120		pATHB8	DOWN	1.61	16.32	-3.33	8.17	5.91	6.4	24.95
AT4G02170		pTMO5	UP	24.35	0.73	5.04	9.0	1.04	0.18	3.06
AT4G02290	AtGH9B13	pCASP1	DOWN	6.03	42.83	-2.83	1.42	12.25	20.34	51.52
AT4G02320	PME40	pTMO5	UP	27.94	0.23	6.86	9.29	0.62	0.0	1.46
AT4G02330	PME41	pCASP1	UP	80.05	0.9	6.46	13.54	1.51	0.0	4.25
AT4G02360		pATHB8	DOWN	0.0	7.63	-9.58	0.0	5.18	2.59	17.76
AT4G02410	LECRK43	pCASP1	UP	6.74	0.4	4.04	0.83	0.52	0.0	1.33
AT4G02430	SR34B	pATHB8	DOWN	0.16	4.74	-4.8	2.08	1.53	3.13	6.99
AT4G02520	GSTF2	pCASP1	UP	632.89	64.34	3.3	55.06	67.55	29.11	210.77
AT4G02710	NET1C	pATHB8	UP	26.5	4.37	2.6	4.86	2.27	1.3	8.27
AT4G02830		pSCR	UP	97.8	3.42	4.83	11.56	4.14	0.0	11.64
AT4G03140		pATHB8	DOWN	0.0	6.51	-9.35	1.37	9.23	2.55	26.67
AT4G03540		pCASP1	UP	6.35	0.0	9.31	3.15	0.02	0.0	0.05
AT4G04810	MSRB4	pATHB8	DOWN	0.0	5.04	-8.98	0.08	12.12	3.6	34.36
AT4G04830	MSRB5	pCASP1	UP	1638.0	157.72	3.38	283.58	90.46	44.37	253.46
AT4G05018		pATHB8	DOWN	0.0	4.55	-8.83	2.58	2.41	2.76	8.21
AT4G05100	AtMYB74	pATHB8	DOWN	0.0	41.75	-12.03	3.18	33.13	6.83	83.02
AT4G05105	MIR397A	pTMO5	UP	17.36	1.36	3.66	8.98	1.03	0.0	2.52
AT4G05170	BHLH114	pSCR	UP	146.9	3.45	5.41	23.11	7.21	0.0	19.03
AT4G05220		pSMLX5	UP	21.04	1.38	3.92	2.47	1.45	0.36	3.38
AT4G05330	AGD13	pATHB8	DOWN	0.28	6.85	-4.56	3.47	2.11	5.26	10.72
AT4G05430		pSMLX5	UP	5.05	0.11	5.4	1.22	0.54	0.0	1.39
AT4G06634		pATHB8	DOWN	1.08	6.1	-2.49	4.85	1.71	5.3	9.92
AT4G07950		pTMO5	UP	158.17	25.05	2.66	38.74	14.34	8.2	48.31
AT4G08170	ITPK3	pATHB8	DOWN	1.42	14.64	-3.36	6.36	8.58	8.84	33.11
AT4G08290		pCASP1	UP	254.23	18.74	3.76	42.42	16.79	0.99	51.06
AT4G08290		pTMO5	DOWN	0.99	24.77	-4.63	1.33	94.04	14.92	254.23
AT4G08300		pCASP1	UP	221.02	12.39	4.16	35.08	9.23	0.36	27.63
AT4G08300		pTMO5	DOWN	0.36	14.52	-5.3	0.3	84.51	6.3	221.02
AT4G08360		pCASP1	UP	42.59	0.62	6.08	15.06	2.85	0.0	7.27
AT4G08555		pATHB8	DOWN	5.98	34.35	-2.52	1.82	18.3	20.68	73.49
AT4G08570		pCASP1	UP	7.66	0.29	4.68	2.97	0.55	0.0	1.54
AT4G08770	PER37	pTMO5	DOWN	8.45	150.12	-4.15	8.23	77.37	64.5	257.78
AT4G09510	CINV2	pATHB8	DOWN	0.09	2.55	-4.68	2.77	1.16	2.19	5.19
AT4G09570	CPK4	pATHB8	DOWN	0.99	19.91	-4.32	3.67	4.43	13.07	23.69
AT4G09960	AGL11	pSCR	UP	15.6	0.04	8.29	9.53	0.24	0.0	0.6
AT4G09990	GXM2	pTMO5	UP	279.67	6.33	5.46	98.74	33.77	1.5	87.51
AT4G10090	ELP6	pATHB8	DOWN	0.0	2.13	-7.74	1.69	1.46	2.04	5.7
AT4G10250	HSP22.0	pATHB8	DOWN	0.0	52.95	-12.37	2.1	67.6	29.23	207.27
AT4G10380	NIP5-1	pATHB8	DOWN	0.22	4.67	-4.35	1.33	5.67	3.31	18.01
AT4G10390		pTMO5	UP	36.78	6.49	2.5	9.73	3.02	1.87	10.01
AT4G10500		pATHB8	DOWN	0.0	13.64	-10.41	0.0	12.38	3.96	30.83
AT4G10640	IQD16	pSCR	UP	14.0	0.43	4.99	2.45	0.85	0.0	2.35
AT4G11120	EFTS	pATHB8	DOWN	0.02	7.46	-7.96	3.54	3.7	5.7	15.74
AT4G11190	DIR13	pATHB8	DOWN	11.01	96.88	-3.14	16.55	114.83	35.05	351.94
AT4G11280	ACS6	pATHB8	DOWN	26.86	240.72	-3.16	4.52	113.93	115.97	424.12
AT4G11320		pCASP1	UP	8025.16	347.71	4.53	1461.28	268.52	178.71	924.89
AT4G11350		pATHB8	DOWN	0.03	7.68	-7.59	1.88	2.63	5.85	12.01
AT4G12000		pATHB8	DOWN	3.0	19.03	-2.66	1.06	17.03	14.19	53.87
AT4G12030	BASS5	pCASP1	UP	62.06	4.81	3.69	5.31	4.05	1.44	10.67
AT4G12390	PME1	pCASP1	UP	254.5	50.46	2.33	36.14	20.65	10.72	65.21
AT4G12400	HOP3	pATHB8	DOWN	22.48	160.95	-2.84	18.5	83.97	112.49	350.59
AT4G12470	AZI1	pATHB8	UP	10.22	0.53	4.24	6.85	0.53	0.04	1.3
AT4G12580		pSMLX5	UP	47.3	8.34	2.5	3.81	4.42	3.64	14.26
AT4G13050	FATA2	pATHB8	DOWN	0.07	4.86	-5.93	6.27	3.29	2.38	11.44
AT4G13110		pATHB8	DOWN	1.39	14.8	-3.4	1.61	8.53	5.76	25.78
AT4G13290	CYP71A19	pCASP1	UP	80.47	5.65	3.83	6.86	7.29	3.2	22.16
AT4G13300	TPS13	pCASP1	UP	16.17	3.08	2.39	3.78	1.79	0.0	3.86
AT4G13310	CYP71A20	pCASP1	UP	66.53	2.28	4.86	9.1	4.49	0.72	11.98
AT4G13340	LRX3	pATHB8	DOWN	1.41	37.44	-4.72	1.17	18.63	13.14	59.29
AT4G13345	MEE55	pSCR	DOWN	0.16	7.93	-5.55	0.56	5.77	3.04	19.38
AT4G13395	DVL10	pATHB8	DOWN	14.37	215.26	-3.9	6.45	94.52	117.3	386.59
AT4G13495		pTMO5	UP	10.41	0.59	4.12	6.32	0.82	0.04	2.31
AT4G13510	AMT1-1	pATHB8	DOWN	1.67	13.8	-3.04	2.32	7.99	7.47	29.32
AT4G13560	UNE15	pTMO5	UP	6.11	0.14	5.35	1.76	0.27	0.0	0.73
AT4G13580	DIR18	pTMO5	DOWN	3.19	39.44	-3.62	5.54	141.63	11.72	374.05
AT4G13690		pSCR	UP	9.49	0.76	3.62	2.02	1.02	0.11	3.02
AT4G13770	CYP83A1	pCASP1	UP	211.35	10.5	4.33	45.09	9.0	2.54	27.1
AT4G13860		pCASP1	UP	170.01	17.54	3.28	38.61	9.18	12.9	38.1
AT4G14040	SBP2	pCASP1	UP	87.08	14.22	2.61	10.0	9.01	6.2	26.65
AT4G14060		pCASP1	UP	69.23	4.94	3.81	17.75	5.79	0.91	14.11
AT4G14640	CML8	pCASP1	UP	61.62	2.79	4.46	18.93	3.94	0.0	10.47
AT4G14650		pATHB8	UP	216.93	12.47	4.12	53.56	19.28	1.16	52.96
AT4G14650		pSCR	DOWN	1.16	21.66	-4.21	0.47	81.6	4.58	216.93
AT4G14690	ELIP2	pSCR	UP	38.31	5.34	2.84	6.8	4.52	0.49	11.72
AT4G14695	MPC2	pSCR	UP	11.74	1.67	2.81	2.61	0.87	0.0	2.32
AT4G14815		pCASP1	UP	11.41	0.0	10.16	3.74	0.0	0.0	0.0
AT4G14819		pCASP1	UP	35.08	0.0	11.78	6.71	0.77	0.0	1.89
AT4G14940	ATAO1	pTMO5	UP	171.11	5.29	5.01	57.85	17.44	3.43	48.08
AT4G15120		pATHB8	DOWN	4.81	67.56	-3.81	4.16	34.29	49.02	125.17
AT4G15160	DL3625W	pATHB8	DOWN	0.0	6.87	-9.43	0.0	6.38	2.2	18.05
AT4G15248		pAPL	DOWN	7.16	57.32	-3.0	1.8	25.77	26.8	97.75
AT4G15260		pATHB8	DOWN	0.0	5.75	-9.17	0.26	2.06	2.36	7.04
AT4G15765		pCASP1	UP	14.29	1.35	3.39	2.29	1.24	0.0	3.63
AT4G15910	ATDI21	pSCR	UP	440.99	60.83	2.86	54.41	21.44	39.19	91.22
AT4G15990		pSMLX5	UP	56.47	3.79	3.89	10.37	5.51	0.33	14.09
AT4G16270	PER40	pSCR	UP	68.05	2.06	5.04	13.28	6.52	0.0	17.29
AT4G16442		pATHB8	DOWN	0.0	4.56	-8.84	3.61	3.63	2.59	12.83
AT4G16447		pSCR	UP	30.17	1.6	4.23	2.85	2.8	0.0	7.1
AT4G16563		pTMO5	DOWN	0.08	5.22	-5.86	0.4	2.54	2.65	8.78
AT4G16610		pAPL	DOWN	0.95	6.81	-2.83	0.47	9.93	3.61	29.74
AT4G17215		pATHB8	DOWN	3.68	88.0	-4.58	9.61	236.69	20.2	632.23
AT4G17220	MAP70.5	pCASP1	DOWN	5.37	47.13	-3.13	1.61	35.09	21.87	118.28
AT4G17230	SCL13	pATHB8	DOWN	23.86	209.89	-3.14	10.46	62.85	95.5	244.64
AT4G17280		pSCR	UP	85.67	7.31	3.55	15.02	8.35	5.08	24.78
AT4G17500	ERF1A	pATHB8	DOWN	66.13	502.94	-2.93	15.89	226.21	325.57	835.86
AT4G17615	CBL1	pATHB8	DOWN	16.75	128.52	-2.94	5.75	65.48	51.69	229.7
AT4G17785	MYB39	pCASP1	UP	84.37	0.93	6.49	9.07	1.06	0.0	2.05
AT4G17895	UBP20	pATHB8	DOWN	1.61	10.45	-2.69	1.18	3.57	5.32	13.76
AT4G18130	PHYE	pATHB8	DOWN	0.36	5.27	-3.83	0.85	1.3	2.95	6.64
AT4G18195	PUP8	pPXY	UP	9.23	0.77	3.57	2.49	1.16	0.0	2.75
AT4G18205	PUP21	pPXY	UP	34.34	4.32	2.99	12.46	4.15	0.18	11.44
AT4G18425		pSCR	DOWN	0.11	11.13	-6.54	0.14	71.37	2.7	158.29
AT4G18430	RABA1E	pSCR	UP	18.08	3.37	2.42	2.35	2.29	0.0	5.92
AT4G18910	NIP1-2	pATHB8	DOWN	0.84	7.38	-3.12	4.32	10.7	2.91	32.2
AT4G18940		pCASP1	UP	18.62	0.0	10.86	3.37	0.14	0.0	0.34
AT4G18950		pATHB8	DOWN	26.68	393.86	-3.88	15.85	173.91	190.77	686.84
AT4G18980	AtS40-3	pATHB8	UP	9.97	0.0	9.96	1.05	1.3	0.0	3.23
AT4G19030	NIP1-1	pATHB8	DOWN	0.0	32.2	-11.65	1.77	36.42	7.12	106.33
AT4G19060		pATHB8	DOWN	0.0	8.37	-9.71	1.05	4.01	2.65	12.52
AT4G19170	CCD4	pCASP1	UP	29.07	0.3	6.55	6.85	0.64	0.0	1.76
AT4G19390		pATHB8	DOWN	0.05	10.65	-7.47	1.89	5.69	5.06	18.12
AT4G19395	MIR168A	pATHB8	DOWN	0.0	7.42	-9.54	0.28	6.74	3.27	21.19
AT4G19690	IRT1	pATHB8	UP	183.46	4.74	5.27	97.7	4.89	1.11	13.11
AT4G19700	BOI	pATHB8	DOWN	2.02	12.68	-2.64	1.29	6.82	6.19	24.67
AT4G19865		pATHB8	DOWN	0.0	3.88	-8.6	1.28	1.76	2.38	7.05
AT4G19920		pSCR	UP	7.8	0.43	4.15	1.88	0.5	0.0	1.43
AT4G20000		pCASP1	UP	33.55	5.5	2.61	8.34	3.25	0.0	8.7
AT4G20110	VSR7	pCASP1	UP	11.4	1.35	3.07	1.96	0.6	0.54	2.08
AT4G20140	GSO1	pSCR	UP	28.76	2.29	3.64	7.32	2.98	0.05	8.31
AT4G20240	CYP71A27	pSMLX5	UP	58.61	3.72	3.97	3.11	5.36	1.07	14.88
AT4G20270	BAM3	pSCR	DOWN	2.66	15.02	-2.49	0.84	14.92	8.62	47.02
AT4G20320		pATHB8	DOWN	0.2	17.96	-6.42	4.52	9.19	8.56	29.46
AT4G20362		pSCR	UP	58.91	6.04	3.28	9.78	3.02	0.75	8.92
AT4G20362		pTMO5	DOWN	0.75	7.41	-3.29	0.61	21.41	3.95	58.91
AT4G20390		pATHB8	DOWN	0.0	9.59	-9.91	2.56	3.91	3.79	15.5
AT4G21310		pSMLX5	UP	20.71	1.47	3.81	3.54	1.67	0.4	4.94
AT4G21340	BHLH103	pSCR	UP	185.46	3.99	5.54	18.92	4.37	0.45	13.05
AT4G21340	BHLH103	pTMO5	DOWN	0.45	5.42	-3.56	2.82	73.36	2.62	185.46
AT4G21390	B120	pATHB8	DOWN	0.0	10.09	-9.98	0.01	5.23	3.37	19.63
AT4G21400	CRK28	pATHB8	DOWN	0.0	3.9	-8.61	0.18	1.53	2.38	6.36
AT4G21490	NDB3	pTMO5	UP	8.21	0.11	6.1	4.17	0.87	0.0	2.22
AT4G21730		pATHB8	DOWN	0.05	4.08	-6.09	2.19	2.73	2.7	10.0
AT4G21770		pATHB8	DOWN	0.43	2.63	-2.58	1.51	1.45	2.45	6.13
AT4G21830	MSRB7	pATHB8	DOWN	1.37	249.22	-7.5	8.11	229.42	186.18	790.52
AT4G21840	MSRB8	pATHB8	DOWN	0.0	31.05	-11.6	0.0	12.48	8.0	40.94
AT4G21850	MSRB9	pATHB8	DOWN	14.09	734.77	-5.7	13.1	382.09	375.08	1523.3
AT4G22214		pATHB8	DOWN	1.63	23.48	-3.84	6.14	22.27	12.2	63.13
AT4G22230		pATHB8	DOWN	0.0	6.68	-9.39	2.4	8.37	2.48	22.88
AT4G22235		pATHB8	DOWN	0.0	4.6	-8.85	1.54	6.71	2.15	18.45
AT4G22460		pATHB8	DOWN	0.0	6.28	-9.3	4.23	9.05	3.12	26.7
AT4G22540	ORP2A	pTMO5	UP	45.81	5.98	2.94	14.26	2.9	2.84	9.26
AT4G22610		pATHB8	DOWN	0.0	28.99	-11.5	2.99	47.15	4.68	117.61
AT4G22680	MYB85	pTMO5	UP	9.39	0.18	5.63	4.48	0.94	0.0	2.45
AT4G22690	CYP706A1	pPXY	UP	199.61	27.52	2.86	38.97	25.81	1.08	64.82
AT4G22770	AHL2	pATHB8	DOWN	0.18	3.37	-4.15	0.57	1.69	2.26	6.06
AT4G22790		pCASP1	UP	10.11	1.09	3.2	1.89	0.99	0.0	2.52
AT4G23271		pATHB8	DOWN	0.0	5.11	-9.0	0.0	3.34	3.09	12.13
AT4G23670		pCASP1	UP	1980.17	189.88	3.38	379.49	201.09	70.96	533.38
AT4G23870		pSCR	UP	121.56	7.35	4.05	20.26	3.42	2.04	12.09
AT4G23890	ndhS	pATHB8	DOWN	0.39	4.36	-3.45	1.54	1.79	2.68	7.17
AT4G23920	UGE2	pATHB8	DOWN	0.25	20.63	-6.31	7.05	7.55	12.37	34.66
AT4G24020	NLP7	pATHB8	DOWN	0.77	11.89	-3.93	3.44	3.41	6.54	15.6
AT4G24040	TRE1	pCASP1	UP	29.79	1.3	4.51	8.52	1.55	0.0	3.73
AT4G24120	YSL1	pTMO5	UP	5.65	0.17	4.97	1.12	0.33	0.0	0.9
AT4G24130		pATHB8	DOWN	0.08	16.48	-7.52	2.83	36.82	5.76	84.19
AT4G24200		pATHB8	DOWN	0.59	6.88	-3.52	0.77	0.42	6.19	7.3
AT4G24250	MLO13	pSMLX5	UP	16.95	0.33	5.64	1.65	0.98	0.0	2.61
AT4G24270	EMB140	pATHB8	DOWN	0.6	5.71	-3.23	2.88	2.16	2.69	8.67
AT4G24310		pAPL	DOWN	0.9	9.15	-3.33	0.74	5.87	3.65	20.15
AT4G24380		pATHB8	DOWN	117.59	965.31	-3.04	3.79	516.87	438.37	1788.78
AT4G24415	MIR824A	pATHB8	DOWN	0.0	7.94	-9.63	0.39	5.99	5.06	19.48
AT4G24780		pCASP1	DOWN	8.16	41.83	-2.36	1.37	38.55	29.54	130.69
AT4G24972	TPD1	pCASP1	UP	55.67	0.98	5.81	10.24	0.49	0.0	1.28
AT4G25010	SWEET14	pSMLX5	UP	7.22	1.08	2.73	1.43	0.79	0.0	2.15
AT4G25090	RBOHG	pCASP1	UP	32.1	0.3	6.69	11.82	0.24	0.0	0.6
AT4G25200	HSP23.6	pATHB8	DOWN	2.78	65.19	-4.55	1.67	109.44	53.27	330.89
AT4G25200	HSP23.6	pSCR	UP	330.89	61.1	2.44	120.09	25.64	2.78	73.07
AT4G25260		pATHB8	DOWN	0.08	15.61	-7.44	1.42	13.44	3.18	38.72
AT4G25380	SAP10	pATHB8	DOWN	0.0	32.2	-11.65	0.0	31.36	24.04	95.74
AT4G25390		pATHB8	DOWN	0.67	25.91	-5.25	0.65	12.24	7.94	39.81
AT4G25480	DREB1A	pATHB8	DOWN	37.5	269.06	-2.84	16.2	53.82	174.15	315.26
AT4G25490	DREB1B	pATHB8	DOWN	2.97	31.66	-3.41	2.14	13.3	25.03	60.06
AT4G25760	GDU2	pTMO5	DOWN	1.02	13.86	-3.75	0.7	14.01	4.27	42.74
AT4G25810	XTH23	pATHB8	DOWN	133.02	776.93	-2.55	23.29	236.23	526.21	1105.16
AT4G26140	BGAL12	pATHB8	DOWN	0.97	5.55	-2.5	4.71	35.01	3.79	92.27
AT4G26140	BGAL12	pSCR	UP	92.27	4.82	4.26	7.35	6.21	0.97	18.69
AT4G26200	ACS7	pCASP1	UP	5.43	1.02	2.4	1.29	0.63	0.0	1.8
AT4G26220		pTMO5	UP	142.24	6.97	4.35	60.97	14.5	1.86	40.8
AT4G26260	MIOX4	pSMLX5	UP	28.42	1.58	4.16	2.08	2.81	0.19	7.42
AT4G26470	CML21	pATHB8	DOWN	0.0	6.08	-9.25	1.74	2.44	2.25	8.28
AT4G26760	MAP65-2	pSCR	UP	31.18	4.84	2.69	4.02	2.94	2.19	9.48
AT4G26780	AR192	pATHB8	DOWN	1.21	6.31	-2.37	4.96	3.7	4.04	13.91
AT4G26880		pSCR	UP	44.43	0.47	6.53	30.32	1.96	0.0	5.06
AT4G27030	FAD4	pATHB8	DOWN	0.07	2.85	-5.16	4.42	2.31	2.52	8.52
AT4G27340		pATHB8	DOWN	0.0	2.96	-8.21	0.0	1.23	2.37	5.68
AT4G27410	NAC072	pATHB8	DOWN	28.58	155.68	-2.45	5.66	158.52	90.33	489.22
AT4G27652		pATHB8	DOWN	61.78	1154.39	-4.22	22.57	211.83	798.8	1407.2
AT4G27654		pATHB8	DOWN	9.56	215.71	-4.49	4.88	136.61	108.21	509.93
AT4G27657		pATHB8	DOWN	23.79	258.75	-3.44	12.02	140.84	169.55	515.15
AT4G27660		pATHB8	DOWN	0.0	5.54	-9.12	0.02	2.49	2.09	9.08
AT4G27670	HSP25.3	pATHB8	DOWN	0.0	28.73	-11.49	0.0	25.93	12.01	84.95
AT4G27860	MEB1	pATHB8	DOWN	0.0	5.19	-9.02	0.14	1.63	3.08	6.83
AT4G27970	SLAH2	pATHB8	DOWN	0.0	15.91	-10.64	2.0	8.42	7.34	30.88
AT4G28110	AtMYB41	pCASP1	UP	67.32	1.6	5.39	22.15	1.47	0.0	4.43
AT4G28140	ERF054	pSCR	DOWN	0.12	11.33	-6.45	0.12	57.06	3.24	150.07
AT4G28140	ERF054	pTMO5	UP	150.07	7.67	4.29	90.59	15.68	0.12	43.05
AT4G28280	LLG3	pATHB8	DOWN	0.0	10.25	-10.0	0.0	7.99	4.67	24.98
AT4G28390	AAC3	pATHB8	DOWN	0.03	6.0	-7.23	3.93	3.2	2.35	11.56
AT4G28703		pATHB8	DOWN	3.04	31.5	-3.37	2.71	20.78	13.34	69.32
AT4G28840		pATHB8	DOWN	0.03	27.93	-9.45	9.18	17.02	17.07	61.09
AT4G29020		pSCR	UP	30.37	2.45	3.63	14.04	2.68	0.0	6.17
AT4G29070		pATHB8	DOWN	4.5	41.41	-3.2	4.82	11.33	23.21	55.76
AT4G29360		pSCR	UP	9.63	1.7	2.5	1.6	0.59	1.1	2.81
AT4G29440		pATHB8	DOWN	0.06	6.85	-6.61	2.01	3.25	3.55	12.16
AT4G29780		pATHB8	DOWN	35.58	376.69	-3.4	6.23	163.76	205.16	633.64
AT4G29930	BHLH27	pATHB8	DOWN	1.82	48.02	-4.71	1.4	28.26	17.32	101.0
AT4G30060		pATHB8	DOWN	0.04	4.6	-6.53	1.76	2.76	3.25	10.66
AT4G30110	HMA2	pATHB8	DOWN	0.0	3.27	-8.36	0.01	1.67	2.17	5.99
AT4G30280	XTH18	pATHB8	DOWN	10.92	107.85	-3.3	1.27	59.15	42.59	201.95
AT4G30290	XTH19	pATHB8	DOWN	0.12	35.12	-8.08	1.61	14.38	7.87	45.27
AT4G30430	TET9	pATHB8	DOWN	0.0	13.29	-10.38	0.2	13.82	3.92	40.32
AT4G30450		pCASP1	UP	877.07	91.69	3.26	126.72	44.83	32.81	151.11
AT4G30460		pCASP1	UP	1302.76	153.78	3.08	134.55	76.25	25.42	206.63
AT4G30490		pATHB8	DOWN	5.19	52.5	-3.34	0.97	14.98	19.66	57.69
AT4G31000	CBP60F	pATHB8	DOWN	0.75	9.73	-3.68	5.14	6.32	3.84	19.19
AT4G31320		pATHB8	DOWN	0.0	9.2	-9.85	2.37	17.77	5.32	51.68
AT4G31320		pSCR	UP	51.68	7.42	2.8	6.19	4.55	0.0	13.38
AT4G31330		pCASP1	UP	53.7	4.17	3.68	9.45	3.23	0.7	8.99
AT4G31470		pATHB8	DOWN	0.0	10.21	-10.0	2.12	28.35	2.62	68.9
AT4G31530		pATHB8	DOWN	0.68	5.34	-2.95	1.02	1.68	3.3	7.52
AT4G31800	WRKY18	pATHB8	DOWN	19.86	377.15	-4.25	9.85	170.42	69.83	490.07
AT4G31820	NPY1	pSCR	DOWN	6.91	95.44	-3.79	2.35	27.1	66.73	126.97
AT4G31840	ENODL15	pAPL	DOWN	3.08	39.13	-3.66	3.0	35.69	24.87	101.97
AT4G31940	CYP82C4	pATHB8	UP	81.38	1.3	5.96	45.12	2.0	0.0	5.22
AT4G32000		pSCR	DOWN	0.53	22.45	-5.38	0.14	18.5	2.65	54.94
AT4G32010	VAL2	pTMO5	UP	45.23	6.15	2.88	14.89	4.09	3.98	14.99
AT4G32280	IAA29	pTMO5	UP	25.43	1.09	4.53	2.07	1.61	0.13	4.23
AT4G32360	MFDR	pATHB8	DOWN	0.0	3.16	-8.31	3.32	1.52	2.83	6.8
AT4G32570	TIFY8	pSCR	UP	49.72	9.47	2.39	4.68	2.9	3.66	11.67
AT4G32660	AFC3	pATHB8	DOWN	2.69	23.87	-3.14	5.32	2.8	20.28	27.61
AT4G32860		pSCR	DOWN	1.07	18.17	-4.07	0.15	17.58	4.58	53.62
AT4G32890	GATA9	pCASP1	DOWN	1.61	18.88	-3.54	0.66	10.95	5.58	33.41
AT4G33120		pATHB8	DOWN	4.37	46.46	-3.41	4.81	42.75	17.55	132.11
AT4G33420	PER47	pCASP1	UP	652.87	60.0	3.44	64.98	31.61	10.28	87.27
AT4G33467		pATHB8	DOWN	0.0	7.72	-9.59	0.0	5.09	2.94	15.19
AT4G33490		pSMLX5	UP	33.36	2.41	3.79	3.19	1.63	0.76	5.43
AT4G33550		pCASP1	UP	280.76	37.97	2.89	38.29	20.72	12.87	68.73
AT4G33560		pSCR	UP	35.87	6.0	2.58	4.03	3.01	2.53	10.21
AT4G33610		pCASP1	UP	169.57	2.68	5.98	42.81	5.34	0.7	15.1
AT4G33700	CBSDUF6	pTMO5	DOWN	3.13	19.22	-2.61	1.89	16.99	12.68	57.1
AT4G33730		pATHB8	UP	11.41	0.37	4.91	5.02	0.75	0.2	2.02
AT4G33800		pSCR	UP	17.47	0.76	4.5	2.76	1.19	0.0	3.38
AT4G33905		pATHB8	DOWN	2.98	145.85	-5.61	3.17	82.23	54.15	264.26
AT4G33920		pATHB8	DOWN	42.97	334.57	-2.96	10.3	139.25	162.24	519.91
AT4G33930		pATHB8	DOWN	3.98	55.8	-3.81	6.29	41.74	13.15	113.44
AT4G33960		pAPL	DOWN	5.96	37.9	-2.67	0.93	11.98	18.06	51.68
AT4G33980		pATHB8	DOWN	0.0	6.83	-9.42	1.65	4.66	3.04	15.74
AT4G34131	UGT73B3	pATHB8	DOWN	22.15	194.84	-3.14	16.83	124.79	132.79	482.26
AT4G34135	UGT73B2	pATHB8	DOWN	37.5	376.7	-3.33	20.52	206.85	172.76	764.88
AT4G34140		pATHB8	DOWN	0.12	7.41	-5.83	1.87	2.95	5.73	14.09
AT4G34160	CYCD3-1	pAPL	DOWN	0.81	4.94	-2.59	0.47	3.77	3.2	12.86
AT4G34220		pSCR	UP	13.06	1.54	3.08	3.81	0.46	0.65	1.93
AT4G34240	ALDH3I1	pATHB8	DOWN	1.27	9.02	-2.82	1.27	3.72	4.47	14.24
AT4G34360		pATHB8	DOWN	0.0	4.48	-8.81	2.27	6.14	2.64	18.86
AT4G34360		pSCR	UP	18.86	3.75	2.33	2.32	1.96	0.0	5.55
AT4G34410	ERF109	pATHB8	DOWN	76.82	1130.82	-3.88	13.4	548.67	474.8	2006.87
AT4G34420		pTMO5	UP	24.09	1.86	3.69	8.43	0.74	0.25	2.19
AT4G34910	RH16	pATHB8	DOWN	0.64	5.53	-3.09	1.06	2.95	3.88	12.09
AT4G34950		pTMO5	UP	27.34	1.83	3.89	11.7	1.62	0.93	4.65
AT4G34970	ADF9	pSCR	UP	716.84	13.11	5.77	229.9	59.41	4.9	156.87
AT4G35030		pSCR	UP	17.28	1.27	3.76	3.43	0.77	0.0	2.02
AT4G35060	HIPP25	pTMO5	DOWN	8.94	51.75	-2.53	6.1	16.91	29.7	74.74
AT4G35110		pATHB8	DOWN	0.0	6.0	-9.23	0.92	1.8	2.46	6.35
AT4G35160		pCASP1	UP	75.42	12.63	2.58	8.34	2.21	9.32	14.85
AT4G35390	AHL25	pCASP1	DOWN	2.51	18.3	-2.86	1.91	15.22	7.82	50.63
AT4G35690		pCASP1	DOWN	2.89	21.13	-2.87	1.9	59.69	12.26	166.88
AT4G35690		pSCR	UP	166.88	18.9	3.14	20.04	11.79	2.89	38.37
AT4G35840	NIP1	pAPL	DOWN	1.15	6.47	-2.48	0.79	1.02	4.53	7.16
AT4G35970	APX5	pSMLX5	UP	25.29	1.19	4.4	6.87	0.83	0.05	1.98
AT4G36010		pATHB8	DOWN	1.12	164.12	-7.18	13.5	127.26	66.53	385.68
AT4G36040	ATJ11	pATHB8	DOWN	20.41	135.24	-2.73	5.28	65.54	84.15	260.65
AT4G36060	BHLH11	pCASP1	UP	33.78	1.75	4.26	7.52	2.26	0.0	6.29
AT4G36160	NAC076	pTMO5	UP	66.42	3.04	4.44	19.59	6.85	0.21	18.54
AT4G36610		pCASP1	UP	60.23	0.7	6.41	5.92	1.43	0.0	3.96
AT4G36648		pATHB8	DOWN	8.59	157.33	-4.19	3.34	52.07	118.0	237.69
AT4G36950	MAPKKK21	pATHB8	DOWN	2.72	289.94	-6.73	2.36	158.54	115.75	576.22
AT4G37340	CYP81D3	pSCR	UP	6.32	0.93	2.75	1.05	0.71	0.0	1.89
AT4G37370	CYP81D8	pATHB8	DOWN	2.62	45.53	-4.11	0.34	32.46	14.93	105.34
AT4G37400	CYP81F3	pATHB8	DOWN	0.0	10.34	-10.02	0.01	5.54	4.99	18.33
AT4G37490	CYCB1-1	pSCR	UP	10.94	1.53	2.83	0.88	1.24	0.02	3.37
AT4G37610	BT5	pATHB8	DOWN	12.98	119.88	-3.21	1.76	45.91	67.31	181.06
AT4G37710	VQ29	pATHB8	DOWN	0.0	44.92	-12.13	0.0	30.27	3.42	91.4
AT4G37750	ANT	pPXY	UP	11.94	1.09	3.44	3.17	1.48	0.0	3.55
AT4G37780	MYB87	pCASP1	UP	94.27	2.38	5.3	8.98	6.27	0.0	15.24
AT4G38080		pCASP1	UP	100.41	2.78	5.17	26.32	5.7	2.51	16.81
AT4G38400	EXLA2	pATHB8	DOWN	0.05	9.2	-7.26	1.64	3.52	4.48	12.44
AT4G38620	MYB4	pATHB8	DOWN	54.47	564.87	-3.37	7.22	219.11	336.9	885.44
AT4G38650		pTMO5	UP	11.33	1.1	3.35	8.9	0.58	0.42	2.14
AT4G38810		pATHB8	DOWN	8.76	51.06	-2.54	8.7	25.92	30.52	94.59
AT4G39235		pATHB8	DOWN	0.0	4.52	-8.82	12.08	0.97	3.69	6.33
AT4G39361		pATHB8	DOWN	0.0	10.96	-10.1	0.0	7.28	5.61	24.1
AT4G39364		pATHB8	DOWN	0.0	12.53	-10.29	0.4	9.8	8.8	34.69
AT4G39366		pATHB8	DOWN	2.22	12.56	-2.49	5.04	9.78	10.41	35.96
AT4G39404		pSCR	UP	5.43	0.57	3.23	1.53	0.63	0.0	1.53
AT4G39510	CYP96A12	pCASP1	UP	11.54	1.08	3.41	1.68	0.83	0.0	2.3
AT4G39675		pTMO5	DOWN	14.05	119.81	-3.09	24.0	60.34	52.76	186.21
AT4G39770	TPPH	pCASP1	UP	98.21	11.03	3.15	7.35	7.25	2.52	19.24
AT4G39780	ERF060	pATHB8	DOWN	0.0	12.35	-10.27	3.64	16.67	6.24	48.61
AT4G39810	NEN4	pSMLX5	UP	15.49	1.04	3.88	2.57	0.78	0.24	2.17
AT4G39890	RABH1C	pATHB8	DOWN	0.0	20.15	-10.98	1.39	20.6	7.09	63.49
AT4G40010	SRK2F	pCASP1	UP	13.5	0.97	3.79	2.49	0.84	0.0	2.33
AT4G40080		pATHB8	DOWN	1.78	26.0	-3.86	1.41	19.6	12.09	62.77
AT5G01040	LAC8	pATHB8	DOWN	0.0	38.84	-11.92	1.48	21.34	16.27	73.0
AT5G01050	LAC9	pCASP1	UP	8.6	0.12	6.05	1.5	0.15	0.0	0.31
AT5G01070		pTMO5	UP	63.0	4.63	3.76	10.96	7.41	0.44	20.01
AT5G01075		pTMO5	UP	8.52	0.99	3.09	4.59	0.88	0.0	2.56
AT5G01100		pATHB8	DOWN	3.38	183.89	-5.76	6.39	69.27	44.15	206.84
AT5G01380	GT-3A	pATHB8	DOWN	0.06	124.14	-10.79	8.45	67.91	6.61	197.24
AT5G01870	LTP10	pSCR	UP	44.38	3.67	3.59	10.7	5.45	0.0	14.75
AT5G01880	ATL74	pAPL	DOWN	0.99	5.38	-2.43	0.37	3.44	3.23	11.79
AT5G01881		pSCR	UP	19.42	3.67	2.4	5.97	0.27	3.1	3.81
AT5G02020	SIS	pSCR	UP	65.7	9.68	2.76	10.07	4.07	5.28	15.81
AT5G02140		pSMLX5	UP	40.83	1.23	5.04	10.31	1.8	0.47	5.27
AT5G02260	EXPA9	pATHB8	DOWN	0.16	9.35	-5.78	3.06	7.6	4.29	24.93
AT5G02320	ATMYB3R5	pATHB8	DOWN	0.07	3.28	-5.36	0.16	0.95	2.59	5.1
AT5G02490	MED37D	pATHB8	DOWN	0.58	14.11	-4.58	5.82	6.96	3.36	20.54
AT5G02550		pSCR	UP	84.24	14.51	2.54	26.15	4.13	5.62	17.26
AT5G02580		pSCR	UP	14.28	1.0	3.82	2.94	0.95	0.0	2.88
AT5G02680		pATHB8	DOWN	0.0	5.34	-9.06	1.15	4.34	2.19	14.56
AT5G02690		pATHB8	DOWN	0.0	5.64	-9.14	1.71	3.3	2.94	12.19
AT5G02750	SGR9	pCASP1	DOWN	2.97	31.99	-3.42	0.82	24.64	10.93	70.73
AT5G02780	GSTL1	pATHB8	UP	32.08	1.84	4.12	13.04	3.57	0.21	9.83
AT5G03110		pATHB8	DOWN	0.39	7.27	-4.19	4.48	1.78	4.23	9.01
AT5G03150	JKD	pSCR	UP	22.82	2.11	3.43	6.9	1.52	0.07	4.59
AT5G03210		pATHB8	DOWN	36.19	785.18	-4.44	12.58	347.21	301.04	1209.1
AT5G03390		pPXY	UP	5.29	0.7	2.9	1.18	0.73	0.0	1.61
AT5G03510		pCASP1	DOWN	3.62	40.62	-3.48	2.9	50.29	11.48	138.21
AT5G03560		pATHB8	DOWN	0.79	7.65	-3.26	4.93	1.44	5.25	9.38
AT5G03610		pSCR	DOWN	51.97	276.1	-2.41	3.89	141.13	209.76	589.02
AT5G03840	TFL1	pSMLX5	UP	10.28	0.28	5.15	1.73	1.32	0.0	2.95
AT5G03860	MLS	pSCR	UP	27.58	1.12	4.61	4.4	1.27	0.3	3.67
AT5G03995		pTMO5	DOWN	1.45	12.82	-3.14	1.73	12.03	10.27	41.8
AT5G04070		pATHB8	DOWN	0.0	4.64	-8.86	0.02	1.86	4.02	8.99
AT5G04090		pATHB8	DOWN	5.56	28.37	-2.35	7.75	5.59	19.36	34.78
AT5G04250		pATHB8	DOWN	3.14	20.77	-2.72	2.52	7.11	11.92	32.68
AT5G04340	ZAT6	pATHB8	DOWN	60.48	774.1	-3.68	28.1	466.42	291.82	1430.78
AT5G04950	NAS1	pATHB8	UP	81.68	4.05	4.33	49.57	4.71	0.44	12.15
AT5G05220		pATHB8	DOWN	3.06	132.84	-5.44	2.21	43.32	75.28	170.67
AT5G05310		pATHB8	DOWN	0.02	4.67	-7.29	1.5	1.7	3.31	7.8
AT5G05340	PER52	pCASP1	UP	72.37	4.6	3.97	20.37	5.51	0.49	16.54
AT5G05340	PER52	pSCR	DOWN	0.49	5.61	-3.49	0.37	27.07	3.58	72.37
AT5G05365		pSCR	DOWN	1.73	24.54	-3.82	0.75	19.06	6.05	47.69
AT5G05410	DREB2A	pATHB8	DOWN	17.92	794.89	-5.47	5.85	119.83	532.39	866.6
AT5G05880	UGT76C4	pSCR	UP	16.73	2.33	2.84	2.1	1.22	1.71	4.94
AT5G06000	EIF3G2	pATHB8	DOWN	0.03	4.42	-6.79	3.98	5.3	2.78	17.03
AT5G06090	GPAT7	pCASP1	UP	32.09	0.31	6.65	7.2	0.62	0.0	1.36
AT5G06200	CASP4	pSCR	UP	56.65	3.75	3.91	7.31	5.66	0.84	16.31
AT5G06320	NHL3	pATHB8	DOWN	70.58	583.67	-3.05	12.68	155.69	348.47	797.73
AT5G06470		pATHB8	UP	19.32	2.14	3.17	11.34	2.3	0.48	5.93
AT5G06620	ATXR4	pATHB8	DOWN	0.11	4.84	-5.34	0.08	2.43	3.15	9.11
AT5G06680	GCP3	pATHB8	UP	20.92	3.91	2.42	10.05	1.23	3.2	6.42
AT5G06760	LEA4-5	pATHB8	DOWN	9.29	92.8	-3.32	3.44	73.91	49.29	247.83
AT5G06800		pTMO5	DOWN	3.7	18.66	-2.33	1.19	3.88	14.44	25.75
AT5G07010	SOT15	pSCR	UP	95.7	11.59	3.04	11.39	5.57	6.55	19.54
AT5G07030		pTMO5	UP	331.81	63.15	2.39	113.52	18.55	37.23	83.67
AT5G07040	ATL69	pSCR	UP	9.82	0.95	3.36	3.51	1.02	0.0	2.61
AT5G07100	WRKY26	pATHB8	DOWN	0.0	7.64	-9.58	0.65	3.43	2.65	11.33
AT5G07322		pTMO5	DOWN	21.89	149.71	-2.77	23.74	237.94	98.21	722.6
AT5G07330		pATHB8	DOWN	3.88	25.7	-2.72	2.74	33.98	21.76	97.45
AT5G07475		pCASP1	UP	48.26	0.18	7.99	10.9	1.35	0.0	3.44
AT5G07550	GRP19	pSCR	UP	6.63	0.27	4.57	1.68	0.73	0.0	1.92
AT5G07730		pATHB8	DOWN	0.14	7.15	-5.58	1.41	2.08	2.83	8.66
AT5G07860		pATHB8	DOWN	9.37	52.37	-2.48	7.83	44.86	39.81	157.92
AT5G07880	SNAP29	pATHB8	DOWN	0.0	6.95	-9.44	0.3	4.82	2.56	16.35
AT5G08240		pATHB8	DOWN	1.73	25.26	-3.86	2.14	52.74	13.34	151.55
AT5G08240		pCASP1	UP	151.55	19.82	2.93	19.79	14.13	1.73	43.36
AT5G08270		pATHB8	DOWN	0.0	3.52	-8.46	4.76	0.95	2.96	5.64
AT5G08340	RIBF2	pATHB8	DOWN	0.02	3.28	-6.78	3.48	1.19	2.09	5.6
AT5G08360		pATHB8	DOWN	0.88	4.92	-2.47	1.8	1.53	3.47	7.46
AT5G08370	AGAL2	pCASP1	DOWN	2.37	17.93	-2.91	1.22	77.87	12.82	205.72
AT5G08391		pSMLX5	UP	47.36	1.27	5.21	5.27	2.98	0.75	8.19
AT5G08660		pATHB8	DOWN	0.01	7.81	-8.61	0.08	2.29	3.76	10.4
AT5G08790	NAC081	pATHB8	DOWN	263.21	5115.15	-4.28	25.45	1475.06	3256.02	6515.38
AT5G09220	AAP2	pSMLX5	UP	1271.6	121.49	3.39	258.02	119.89	25.83	302.46
AT5G09300	T5E8_100	pATHB8	DOWN	0.0	5.03	-8.98	1.06	8.29	2.25	24.05
AT5G09300	T5E8_100	pSCR	UP	24.05	2.99	3.0	2.13	2.66	0.0	6.86
AT5G09480		pTMO5	UP	34.94	0.64	5.75	15.07	1.55	0.18	3.78
AT5G09520		pCASP1	UP	46.67	0.96	5.59	9.12	2.09	0.0	5.48
AT5G09530		pCASP1	UP	53.1	1.92	4.78	14.77	2.32	0.5	6.84
AT5G09540		pAPL	DOWN	0.63	8.19	-3.68	0.4	2.65	4.5	11.5
AT5G09590	HSP70-10	pATHB8	DOWN	6.24	33.36	-2.42	2.58	21.95	24.32	84.24
AT5G09672	CPuORF21	pATHB8	UP	13.34	0.0	10.38	7.98	0.0	0.0	0.0
AT5G10210		pCASP1	UP	50.31	3.54	3.83	7.21	2.58	0.77	8.34
AT5G10278		pSCR	UP	39.52	0.96	5.35	5.32	2.47	0.0	6.55
AT5G10280	MYB92	pSCR	UP	45.16	2.71	4.05	6.52	3.63	0.0	8.83
AT5G10300	HNL	pATHB8	DOWN	4.04	60.61	-3.9	6.95	57.06	32.25	163.25
AT5G10340		pATHB8	DOWN	0.0	3.73	-8.55	0.0	1.53	2.37	6.21
AT5G10520	RBK1	pSCR	UP	97.96	12.61	2.96	9.96	7.33	4.88	25.84
AT5G10580		pCASP1	UP	135.89	16.54	3.04	23.84	8.86	2.15	24.47
AT5G10695		pATHB8	DOWN	184.85	2049.87	-3.47	63.72	822.8	1594.49	3521.05
AT5G10770		pCASP1	UP	12.01	1.8	2.73	1.99	1.36	0.08	3.51
AT5G10790	UBP22	pATHB8	DOWN	0.3	8.43	-4.77	6.55	1.42	6.43	10.71
AT5G10910		pATHB8	DOWN	0.11	4.46	-5.22	2.66	1.6	2.66	7.47
AT5G10970		pCASP1	UP	27.93	5.4	2.37	3.57	0.95	3.56	6.03
AT5G10990		pATHB8	DOWN	0.0	2.64	-8.05	0.0	1.54	2.38	5.91
AT5G11140		pCASP1	UP	23.02	2.64	3.12	3.98	1.35	0.82	4.47
AT5G11620		pSMLX5	UP	12.8	0.9	3.82	3.43	1.27	0.0	3.28
AT5G11650		pATHB8	DOWN	12.57	110.47	-3.13	15.58	64.98	44.23	200.81
AT5G12020	HSP17.6	pATHB8	DOWN	4.45	319.21	-6.16	8.87	336.5	205.37	1081.59
AT5G12030	HSP17.7	pATHB8	DOWN	14.36	994.57	-6.11	9.29	698.08	491.78	2469.32
AT5G12080	MSL10	pATHB8	DOWN	0.03	10.43	-8.03	5.17	4.63	3.07	14.33
AT5G12220		pATHB8	DOWN	0.03	3.51	-6.46	3.13	2.61	2.52	9.55
AT5G12235	CLE22	pATHB8	UP	10.37	0.78	3.72	2.56	1.17	0.0	2.67
AT5G12420		pCASP1	UP	26.84	0.76	5.12	5.53	1.89	0.0	5.18
AT5G12970		pSCR	UP	7.37	0.9	3.02	2.49	0.65	0.0	1.74
AT5G13080	WRKY75	pATHB8	DOWN	0.11	18.2	-7.25	1.5	40.93	4.33	113.44
AT5G13080	WRKY75	pCASP1	UP	113.44	12.41	3.19	15.83	10.36	0.11	27.6
AT5G13140		pSCR	UP	15.0	0.47	4.97	3.99	0.43	0.0	1.11
AT5G13220	TIFY9	pATHB8	DOWN	9.1	178.72	-4.29	3.1	114.97	33.86	369.04
AT5G13370		pAPL	DOWN	0.46	9.3	-4.31	0.28	6.68	3.54	23.03
AT5G13580	ABCG6	pCASP1	UP	6.58	0.72	3.17	0.68	0.36	0.0	1.04
AT5G13750	ZIFL1	pATHB8	DOWN	9.54	69.75	-2.87	3.92	12.75	59.21	94.3
AT5G13820	TRP4	pTMO5	UP	64.05	8.45	2.92	18.73	5.3	3.85	16.43
AT5G13870	XTH5	pATHB8	DOWN	0.04	15.93	-8.32	1.86	14.03	6.91	40.33
AT5G13900	VAS	pCASP1	UP	43.29	3.05	3.82	11.81	3.47	0.0	9.47
AT5G14000	anac084	pATHB8	DOWN	0.03	4.91	-6.94	2.09	6.12	2.64	18.65
AT5G14020		pSCR	UP	45.63	5.12	3.15	24.02	4.05	1.39	12.76
AT5G14110		pSMLX5	UP	17.48	0.8	4.43	3.44	1.23	0.27	3.62
AT5G14200	IMDH3	pCASP1	UP	232.53	19.96	3.54	39.68	14.53	8.33	47.55
AT5G14360		pATHB8	DOWN	0.0	12.44	-10.28	0.0	6.11	5.93	22.56
AT5G14700		pATHB8	DOWN	0.04	28.23	-9.14	3.78	37.01	3.33	104.04
AT5G14850		pATHB8	DOWN	0.0	4.73	-8.89	6.21	0.56	4.48	5.86
AT5G14940	NPF5.8	pCASP1	UP	8.19	0.76	3.41	1.92	0.67	0.03	1.97
AT5G15170	TDP1	pATHB8	DOWN	0.09	3.93	-5.3	0.18	1.98	3.2	8.53
AT5G15210	ZHD8	pAPL	DOWN	1.24	7.76	-2.64	0.38	7.86	3.77	23.94
AT5G15240		pCASP1	UP	6.77	0.58	3.52	2.66	0.69	0.0	1.72
AT5G15290	CASP5	pTMO5	DOWN	3.13	44.67	-3.83	2.92	103.15	10.07	266.05
AT5G15500		pTMO5	UP	5.46	0.11	5.51	2.49	0.58	0.0	1.5
AT5G15725		pSCR	UP	26.66	0.06	8.57	4.68	0.35	0.0	0.9
AT5G15830	AtbZIP3	pCASP1	UP	54.89	3.92	3.8	12.92	1.81	1.8	6.96
AT5G15960	KIN1	pATHB8	DOWN	20.22	160.88	-2.99	6.3	73.21	112.76	315.67
AT5G15970	KIN2	pATHB8	DOWN	116.45	1500.12	-3.69	6.14	430.71	679.47	1856.12
AT5G16250		pAPL	DOWN	1.52	18.09	-3.56	0.89	5.19	12.0	27.01
AT5G16486		pTMO5	UP	62.51	1.11	5.8	24.78	1.21	0.0	2.68
AT5G17000		pATHB8	DOWN	7.51	52.38	-2.8	9.09	30.98	25.48	108.99
AT5G17260	NAC086	pSMLX5	UP	20.24	0.45	5.46	1.83	0.87	0.0	2.33
AT5G17370		pATHB8	DOWN	0.05	6.54	-6.77	0.05	2.12	3.79	9.52
AT5G17390		pCASP1	UP	6.82	0.51	3.72	2.12	0.57	0.0	1.43
AT5G17430	BBM	pSCR	UP	13.99	0.41	5.06	1.65	1.57	0.03	4.13
AT5G17860	CCX1	pSCR	UP	7.18	0.49	3.85	1.88	0.68	0.1	1.86
AT5G18065		pATHB8	DOWN	0.0	12.84	-10.33	3.12	5.89	7.49	22.8
AT5G18090		pTMO5	UP	11.62	0.45	4.66	3.88	0.6	0.0	1.64
AT5G18460		pTMO5	UP	127.45	4.64	4.78	30.8	12.22	0.73	33.16
AT5G18590		pSCR	UP	6.19	0.83	2.88	1.43	0.59	0.06	1.89
AT5G18600	GRXS2	pATHB8	UP	5.19	0.15	5.02	3.1	0.65	0.0	1.62
AT5G18930	SAMDC4	pATHB8	UP	12.67	1.04	3.59	4.37	1.3	0.13	3.73
AT5G18970		pSMLX5	UP	260.48	13.95	4.22	31.96	17.63	5.51	45.48
AT5G19110		pATHB8	DOWN	29.31	734.07	-4.65	21.84	647.22	206.36	2070.13
AT5G19160	TBL11	pSCR	UP	7.97	0.92	3.1	1.66	0.82	0.03	2.09
AT5G19340		pATHB8	DOWN	0.0	9.98	-9.96	1.7	8.92	5.02	29.52
AT5G19530	ACL5	pAPL	DOWN	3.41	143.13	-5.39	0.94	181.55	45.29	494.48
AT5G19740		pTMO5	DOWN	4.34	25.89	-2.57	2.24	13.4	17.7	54.08
AT5G19830		pATHB8	DOWN	0.0	2.54	-7.99	2.47	1.1	2.13	5.13
AT5G19850		pSCR	UP	9.69	1.9	2.34	2.3	0.88	0.0	2.35
AT5G20110		pSCR	UP	104.8	6.47	4.02	9.34	2.68	2.47	10.25
AT5G20190		pATHB8	DOWN	58.72	371.41	-2.66	25.27	205.84	200.4	773.8
AT5G20240	PI	pSCR	UP	14.19	2.79	2.34	1.95	0.57	1.62	3.11
AT5G20430	MOB2B	pATHB8	UP	20.35	0.56	5.16	5.03	1.01	0.0	2.31
AT5G20820		pATHB8	DOWN	0.0	12.67	-10.31	1.93	9.34	3.51	23.07
AT5G20870		pSMLX5	UP	5.08	0.56	3.16	1.02	0.64	0.09	1.56
AT5G20970		pSMLX5	UP	82.65	8.17	3.34	22.17	7.1	0.6	18.91
AT5G21105		pSCR	DOWN	6.24	47.47	-2.93	2.24	24.25	19.98	75.09
AT5G21930	PAA2	pATHB8	DOWN	0.0	4.45	-8.8	1.59	1.33	2.45	5.86
AT5G22130	PIGM	pATHB8	DOWN	1.17	7.1	-2.59	0.22	2.56	5.07	12.29
AT5G22220	E2FB	pATHB8	DOWN	0.03	5.76	-7.17	3.75	0.84	4.16	6.3
AT5G22570	WRKY38	pATHB8	DOWN	0.0	32.02	-11.65	2.17	15.69	2.98	39.11
AT5G22580		pSCR	UP	17.65	1.98	3.15	5.05	1.96	0.71	5.21
AT5G22840		pATHB8	DOWN	0.08	7.53	-6.39	4.98	1.19	5.31	8.73
AT5G22870		pSMLX5	UP	14.69	0.52	4.79	2.85	1.64	0.0	4.4
AT5G22940	F8H	pCASP1	DOWN	2.36	13.32	-2.49	0.5	9.67	7.31	31.87
AT5G23020	MAM3	pCASP1	UP	346.37	22.31	3.96	58.7	28.89	4.39	80.7
AT5G23100		pATHB8	UP	63.75	11.15	2.51	25.78	7.74	3.63	20.84
AT5G23190	CYP86B1	pCASP1	UP	5.04	0.04	6.66	0.68	0.2	0.0	0.5
AT5G23220	NIC3	pATHB8	DOWN	0.0	26.91	-11.39	1.08	27.76	4.87	80.68
AT5G23250		pTMO5	DOWN	3.01	21.19	-2.81	1.2	7.17	13.76	33.45
AT5G23510		pPXY	UP	147.6	20.52	2.85	41.98	21.13	3.69	48.44
AT5G23530	CXE18	pATHB8	DOWN	0.0	4.91	-8.94	1.59	4.58	3.03	15.19
AT5G23660	SWEET12	pCASP1	UP	79.65	5.79	3.78	9.56	3.55	0.0	9.06
AT5G23660	SWEET12	pTMO5	DOWN	0.0	7.89	-9.63	0.19	29.97	2.97	79.65
AT5G24030	SLAH3	pCASP1	UP	161.56	8.55	4.24	29.04	6.81	2.25	18.63
AT5G24070	PER61	pAPL	DOWN	0.24	5.71	-4.52	0.27	4.21	3.31	14.46
AT5G24100		pATHB8	DOWN	0.04	4.54	-6.51	1.8	6.09	2.12	18.34
AT5G24110	WRKY30	pATHB8	DOWN	0.16	13.52	-6.31	1.79	45.02	4.27	115.14
AT5G24270	CBL4	pATHB8	DOWN	0.92	9.45	-3.35	2.45	4.83	4.54	18.96
AT5G24318		pSMLX5	UP	8.41	1.17	2.84	0.7	0.76	0.0	2.3
AT5G24380	YSL2	pTMO5	UP	52.4	5.81	3.17	11.27	2.51	3.85	10.02
AT5G24620		pATHB8	DOWN	0.11	20.84	-7.44	4.58	9.98	8.48	36.09
AT5G24655	LSU4	pCASP1	UP	18.82	2.48	2.92	7.0	1.74	0.0	4.12
AT5G24660	LSU2	pATHB8	DOWN	0.76	29.34	-5.25	3.01	25.5	12.54	82.06
AT5G24670		pATHB8	DOWN	0.02	6.69	-7.8	0.39	4.21	4.47	16.17
AT5G24780	VSP1	pCASP1	UP	56.37	3.13	4.17	8.64	3.68	0.0	8.88
AT5G24960	CYP71A14	pSCR	UP	9.32	0.33	4.78	6.17	1.02	0.0	2.57
AT5G25160	ZFP3	pCASP1	UP	152.0	18.55	3.03	15.68	6.53	5.33	24.92
AT5G25370	PLDZETA	pSMLX5	UP	5.12	0.09	5.68	0.75	0.46	0.0	1.1
AT5G25450	QCR7-2	pATHB8	DOWN	0.0	27.31	-11.42	1.74	10.06	12.75	36.57
AT5G25520		pATHB8	DOWN	0.99	8.4	-3.07	8.5	1.74	6.69	11.05
AT5G25560		pATHB8	DOWN	0.19	16.61	-6.38	0.35	7.19	9.84	30.98
AT5G25840		pTMO5	UP	104.54	3.04	5.1	45.29	3.64	0.48	10.14
AT5G25930		pATHB8	DOWN	1.96	40.13	-4.35	2.5	13.02	24.16	55.83
AT5G26340	STP13	pATHB8	DOWN	1.42	32.29	-4.5	5.36	22.71	9.16	62.38
AT5G26770		pATHB8	DOWN	0.0	10.72	-10.07	0.0	5.75	4.65	19.68
AT5G27030	TPR3	pATHB8	DOWN	0.59	6.08	-3.34	5.78	1.44	3.84	7.9
AT5G27200	ACP5	pSCR	UP	7.94	0.42	4.21	1.95	0.55	0.0	1.53
AT5G27420	ATL31	pATHB8	DOWN	7.7	124.0	-4.01	4.24	120.77	23.86	328.55
AT5G28145		pATHB8	UP	11.97	0.43	4.77	3.27	0.63	0.11	1.65
AT5G28510	BGLU24	pATHB8	DOWN	0.0	10.98	-10.1	1.22	14.59	6.23	40.62
AT5G28640	GIF1	pSCR	UP	109.77	7.05	3.96	21.85	5.94	4.14	19.28
AT5G28646	WVD2	pATHB8	DOWN	0.0	5.84	-9.19	1.75	5.37	2.22	17.23
AT5G35110		pATHB8	DOWN	2.85	41.61	-3.86	4.35	71.85	12.36	203.51
AT5G35110		pCASP1	UP	203.51	26.75	2.93	32.82	19.98	2.85	51.03
AT5G35320		pATHB8	DOWN	7.78	39.17	-2.33	1.63	29.25	28.49	107.36
AT5G35525	PCR3	pCASP1	DOWN	0.8	5.6	-2.79	0.47	4.49	4.0	14.78
AT5G35870		pSCR	UP	6.05	0.0	9.24	1.7	0.47	0.0	1.15
AT5G35960		pTMO5	UP	65.8	1.55	5.4	9.65	4.12	0.18	11.11
AT5G37180	SUS5	pSMLX5	UP	24.09	0.38	5.95	5.05	1.71	0.03	4.44
AT5G37340		pATHB8	DOWN	0.0	3.21	-8.33	1.22	1.68	2.76	7.15
AT5G37670	HSP15.7	pSCR	UP	98.99	15.71	2.65	28.49	7.13	3.8	21.7
AT5G37690		pCASP1	UP	5.32	0.03	7.06	2.33	0.19	0.0	0.4
AT5G37950		pTMO5	UP	5.63	0.0	9.14	1.32	0.06	0.0	0.15
AT5G37990		pCASP1	UP	277.52	10.08	4.78	32.26	14.11	2.64	41.29
AT5G38000		pCASP1	UP	9.9	0.42	4.53	4.27	0.69	0.0	1.86
AT5G38070		pSMLX5	UP	9.96	1.15	3.1	3.0	0.77	0.32	2.37
AT5G38150	PMI15	pATHB8	DOWN	0.23	3.49	-3.87	0.17	0.91	2.74	5.17
AT5G38410	RBCS-3B	pCASP1	UP	13.44	1.91	2.81	7.91	1.07	0.16	3.1
AT5G38420	RBCS-2B	pCASP1	UP	10.97	0.24	5.46	5.25	0.46	0.0	1.22
AT5G38430	RBCS-1B	pCASP1	UP	11.18	1.04	3.41	8.32	0.65	0.08	1.93
AT5G38700		pTMO5	UP	61.98	11.73	2.4	26.04	6.53	3.79	18.01
AT5G38770	GDU7	pSMLX5	UP	12.5	0.28	5.43	3.97	1.25	0.0	3.25
AT5G39050	PMAT1	pATHB8	DOWN	0.0	14.0	-10.45	1.54	4.3	6.48	19.73
AT5G39190	GLP5A	pCASP1	UP	8.21	0.0	9.68	6.64	0.0	0.0	0.0
AT5G39670	CML45	pATHB8	DOWN	2.02	18.64	-3.2	2.46	17.37	6.95	53.99
AT5G39720	AIG2L	pPXY	UP	100.96	3.41	4.88	36.73	6.91	0.12	14.96
AT5G39790		pATHB8	DOWN	0.0	2.58	-8.02	3.68	1.4	2.04	5.41
AT5G40645		pSCR	UP	9.67	1.06	3.18	0.9	0.83	0.0	1.98
AT5G40855		pATHB8	DOWN	0.0	5.55	-9.12	6.13	3.3	4.07	11.99
AT5G40880	ZFWD3	pATHB8	DOWN	0.0	12.78	-10.32	3.51	8.28	4.53	22.46
AT5G40942	RNR2B	pATHB8	UP	38.46	2.4	4.0	7.8	0.95	1.3	3.75
AT5G41470		pSMLX5	UP	7.67	0.0	9.58	2.15	0.56	0.0	1.27
AT5G41550		pTMO5	UP	9.38	1.44	2.7	3.44	0.65	0.46	2.18
AT5G41810		pATHB8	DOWN	0.0	12.16	-10.25	1.11	11.39	4.18	36.25
AT5G42130	MFL1	pATHB8	DOWN	0.52	4.97	-3.23	3.23	1.58	2.74	7.2
AT5G42290		pATHB8	DOWN	0.0	27.45	-11.42	1.52	6.57	17.13	33.71
AT5G42610		pCASP1	UP	9.2	0.1	6.39	3.72	0.37	0.0	0.95
AT5G42655		pSCR	UP	36.01	2.2	4.03	1.84	3.24	1.0	9.6
AT5G42700		pSCR	UP	6.59	1.14	2.52	0.46	0.55	0.0	1.5
AT5G42900	COR27	pSMLX5	UP	5.36	0.69	2.94	0.7	0.51	0.0	1.42
AT5G42930		pTMO5	UP	19.18	2.19	3.12	7.4	1.64	0.71	5.41
AT5G42965		pATHB8	DOWN	0.0	5.18	-9.02	2.17	2.07	2.49	8.18
AT5G43180		pCASP1	UP	232.12	21.01	3.47	31.01	18.68	3.82	56.53
AT5G43180		pTMO5	DOWN	3.82	31.08	-3.02	2.46	84.01	15.11	232.12
AT5G43290	WRKY49	pCASP1	UP	10.4	0.0	10.02	3.09	0.0	0.0	0.0
AT5G43400		pATHB8	DOWN	0.24	3.88	-3.96	0.69	1.16	3.59	6.57
AT5G43650	BHLH92	pATHB8	DOWN	0.0	38.94	-11.93	0.0	50.51	20.02	152.61
AT5G43950		pATHB8	DOWN	0.0	4.85	-8.92	9.97	1.72	2.21	7.06
AT5G43980	CRRSP56	pATHB8	DOWN	0.0	4.09	-8.68	3.14	1.63	2.12	6.01
AT5G44040		pAPL	DOWN	0.87	5.24	-2.58	0.23	2.06	3.11	8.12
AT5G44150		pATHB8	DOWN	0.0	3.63	-8.51	2.41	0.67	3.18	5.06
AT5G44417		pAPL	DOWN	2.17	18.6	-3.09	2.45	9.11	14.32	34.69
AT5G44500		pATHB8	DOWN	0.14	4.54	-4.92	1.56	2.16	3.67	9.58
AT5G44530		pTMO5	DOWN	1.43	11.03	-2.94	0.84	9.42	7.59	32.87
AT5G44550		pCASP1	UP	7.28	0.6	3.58	2.02	0.66	0.0	1.53
AT5G44568		pCASP1	UP	9.73	0.26	5.17	2.17	0.31	0.0	0.86
AT5G44580		pSCR	UP	25.79	2.57	3.32	15.31	1.6	0.32	4.45
AT5G44660		pSCR	UP	11.41	2.17	2.39	2.82	1.15	0.0	3.38
AT5G44990		pCASP1	UP	5.98	0.03	7.23	1.31	0.12	0.0	0.3
AT5G45095		pATHB8	UP	6.02	0.41	3.84	4.24	0.67	0.15	1.78
AT5G45110	NPR3	pATHB8	DOWN	11.15	108.14	-3.28	4.39	34.21	58.95	142.2
AT5G45200		pSCR	UP	11.43	0.23	5.57	5.07	0.84	0.0	2.18
AT5G45210		pSCR	UP	47.44	1.83	4.69	11.77	5.46	0.0	14.5
AT5G45275		pATHB8	DOWN	0.23	7.37	-4.94	5.2	1.96	3.83	9.06
AT5G45280	PAE11	pATHB8	DOWN	10.88	65.91	-2.6	6.7	22.21	36.86	91.47
AT5G45370		pATHB8	DOWN	0.0	3.83	-8.58	0.45	1.0	2.53	5.37
AT5G45440		pATHB8	DOWN	0.06	6.38	-6.51	2.13	3.06	3.78	12.55
AT5G45630		pATHB8	DOWN	0.0	5.57	-9.12	0.0	1.42	4.1	7.79
AT5G45760		pATHB8	DOWN	0.0	7.79	-9.61	2.46	3.71	4.78	15.32
AT5G45920		pATHB8	DOWN	0.0	6.67	-9.38	2.22	10.0	2.15	29.54
AT5G45950		pCASP1	UP	8.09	0.0	9.66	0.94	0.07	0.0	0.18
AT5G46530		pSMLX5	UP	87.4	3.21	4.76	7.86	5.6	0.76	13.47
AT5G46590	anac096	pSCR	DOWN	0.24	11.37	-5.51	0.22	19.69	4.75	55.74
AT5G46730		pATHB8	DOWN	0.51	9.38	-4.17	0.41	9.48	3.41	23.24
AT5G47050		pCASP1	UP	84.84	11.5	2.88	14.55	4.54	5.67	17.01
AT5G47220	ERF2	pATHB8	DOWN	3.56	52.28	-3.87	4.4	44.43	15.84	122.85
AT5G47240	NUDT8	pCASP1	UP	58.22	5.89	3.3	10.87	3.85	0.36	11.05
AT5G47400		pATHB8	DOWN	0.02	3.91	-7.03	4.36	1.33	2.9	5.85
AT5G47450	TIP2-3	pTMO5	DOWN	41.3	272.51	-2.72	29.47	269.7	128.54	859.58
AT5G47500	PME68	pSCR	UP	15.88	0.9	4.13	3.13	0.76	0.0	2.26
AT5G47520	RABA5A	pATHB8	DOWN	1.35	9.81	-2.85	5.23	4.51	8.91	20.35
AT5G47530		pSCR	UP	47.54	5.96	2.99	3.29	2.67	2.46	10.16
AT5G47540		pCASP1	UP	163.18	27.94	2.55	21.75	5.99	17.83	33.62
AT5G47550	CYS5	pCASP1	UP	273.36	6.67	5.35	46.04	5.35	1.51	13.31
AT5G47560	TDT	pTMO5	DOWN	1.16	10.43	-3.16	0.22	7.35	5.5	24.65
AT5G47600	HSP14.7	pSCR	UP	17.24	0.57	4.89	6.27	1.2	0.0	3.3
AT5G47920		pTMO5	DOWN	4.16	77.76	-4.22	0.46	67.1	20.65	180.11
AT5G48000	CYP708A2	pATHB8	DOWN	0.19	5.88	-4.88	3.38	6.7	3.4	18.72
AT5G48060		pSMLX5	UP	10.52	0.57	4.18	1.46	0.98	0.0	2.53
AT5G48070	XTH20	pSCR	DOWN	0.94	54.2	-5.83	0.73	38.34	14.45	104.46
AT5G48360	FH9	pSCR	UP	12.46	1.85	2.75	3.85	0.94	0.85	3.17
AT5G48370		pATHB8	DOWN	0.15	4.53	-4.83	0.78	1.53	3.85	7.64
AT5G48530		pATHB8	DOWN	0.04	39.19	-9.61	0.53	29.27	7.26	79.46
AT5G48540	CRRSP55	pATHB8	DOWN	4.52	82.39	-4.19	3.01	86.78	14.33	236.99
AT5G48570	FKBP65	pATHB8	DOWN	0.54	35.75	-6.02	4.23	15.4	27.13	68.44
AT5G48655		pATHB8	DOWN	16.45	85.62	-2.38	2.8	16.29	60.16	99.5
AT5G48690		pSMLX5	UP	13.55	0.82	4.03	2.42	1.6	0.0	3.93
AT5G49100		pSCR	UP	33.53	6.21	2.43	3.3	1.92	3.14	8.26
AT5G49360	BXL1	pSCR	UP	56.43	7.82	2.85	7.22	6.23	4.74	18.6
AT5G49470		pATHB8	DOWN	1.02	6.66	-2.7	5.77	0.97	5.67	8.42
AT5G49480	ATCP1	pATHB8	DOWN	3.27	81.18	-4.63	3.06	28.98	29.46	104.72
AT5G49520	WRKY48	pATHB8	DOWN	7.19	192.22	-4.74	0.86	102.67	47.7	342.46
AT5G49560		pSCR	UP	34.45	5.22	2.72	4.87	2.31	1.57	8.79
AT5G49665		pATHB8	DOWN	0.04	14.38	-8.17	2.86	8.68	11.01	33.28
AT5G49690	UGT91C1	pSCR	DOWN	0.69	8.26	-3.56	0.41	30.39	4.53	81.87
AT5G49700	AHL17	pSCR	DOWN	2.35	33.05	-3.81	1.03	11.75	10.8	40.66
AT5G49900		pSCR	DOWN	1.83	28.27	-3.94	0.43	33.18	13.16	100.55
AT5G50120		pATHB8	DOWN	0.0	9.05	-9.82	0.36	11.83	2.65	33.76
AT5G50150		pCASP1	DOWN	5.27	31.71	-2.59	1.32	8.86	20.21	45.97
AT5G50360		pSCR	UP	26.6	1.68	3.98	3.35	2.11	0.0	6.23
AT5G50570	SPL13B	pATHB8	DOWN	0.0	4.64	-8.86	1.46	1.95	2.09	7.49
AT5G50820	anac097	pTMO5	DOWN	2.12	42.46	-4.32	0.31	24.3	6.84	61.95
AT5G50890		pATHB8	DOWN	0.0	4.62	-8.85	0.0	5.01	3.11	15.35
AT5G50970		pATHB8	DOWN	0.1	7.18	-6.03	3.16	2.08	5.51	11.6
AT5G51100	FSD2	pATHB8	DOWN	0.0	5.25	-9.04	1.77	4.04	3.04	14.1
AT5G51170		pATHB8	DOWN	1.16	9.06	-2.95	2.34	3.13	5.79	13.49
AT5G51440	HSP23.5	pATHB8	DOWN	0.56	96.6	-7.41	1.95	42.02	59.36	172.76
AT5G51451	RGF5	pATHB8	DOWN	0.0	3.87	-8.6	0.33	4.26	2.63	13.9
AT5G51460	TPPA	pATHB8	DOWN	0.02	9.13	-8.25	2.84	2.41	5.61	12.04
AT5G51470		pSCR	UP	33.82	2.59	3.7	19.01	3.68	0.94	10.5
AT5G51680		pSCR	UP	42.4	2.58	4.03	7.9	2.91	1.04	8.66
AT5G51760	AHG1	pSCR	UP	8.03	0.06	6.84	2.02	0.4	0.0	0.97
AT5G51890	PER66	pSCR	DOWN	2.98	106.34	-5.15	1.7	1443.98	10.4	3358.95
AT5G52020	ERF025	pATHB8	DOWN	18.04	134.54	-2.9	5.25	88.82	81.46	321.68
AT5G52270		pSMLX5	UP	11.69	0.41	4.8	5.23	0.98	0.0	2.32
AT5G52300	LTI65	pSCR	UP	7.87	1.34	2.55	1.4	0.63	0.0	1.82
AT5G52310	LTI78	pATHB8	DOWN	5.42	34.11	-2.65	5.58	22.68	16.85	70.41
AT5G52400	CYP715A1	pATHB8	DOWN	0.02	73.17	-11.25	5.61	74.74	2.39	179.39
AT5G52640	HSP81-1	pATHB8	DOWN	9.65	183.31	-4.25	3.74	61.35	142.18	312.25
AT5G52760		pATHB8	DOWN	0.0	19.7	-10.94	2.62	28.9	3.32	75.59
AT5G52790	CBSDUF5	pSCR	UP	13.39	1.15	3.53	1.98	1.08	0.0	3.14
AT5G53060		pATHB8	DOWN	0.63	4.72	-2.89	2.59	0.68	3.7	5.6
AT5G53190	SWEET3	pCASP1	UP	10.94	1.15	3.24	1.55	0.75	0.0	1.97
AT5G53320		pATHB8	DOWN	0.1	5.45	-5.63	0.67	10.37	2.11	29.19
AT5G53420		pATHB8	DOWN	2.78	20.09	-2.85	1.69	11.69	8.48	37.28
AT5G53550	YSL3	pATHB8	DOWN	0.62	8.61	-3.77	2.81	12.27	5.91	37.73
AT5G53550	YSL3	pSCR	UP	37.73	7.28	2.37	2.76	3.63	0.62	11.24
AT5G53830	VQ33	pSCR	DOWN	0.39	22.77	-5.83	0.18	31.3	4.11	87.23
AT5G53970		pSCR	UP	10.79	1.23	3.12	1.85	0.5	0.64	2.16
AT5G53980	ATHB-52	pSCR	UP	10.86	0.29	5.18	1.56	0.38	0.0	0.86
AT5G54020		pSCR	UP	5.67	0.52	3.42	0.75	0.55	0.0	1.39
AT5G54100		pATHB8	DOWN	0.21	10.45	-5.57	3.62	3.17	5.36	14.79
AT5G54130		pSCR	DOWN	1.39	14.93	-3.42	0.54	7.85	4.2	26.9
AT5G54165		pATHB8	DOWN	3.63	309.41	-6.41	7.46	85.56	198.38	431.56
AT5G54230	MYB49	pCASP1	UP	19.7	1.69	3.54	3.2	2.36	0.0	6.52
AT5G54370		pAPL	DOWN	1.56	55.84	-5.15	5.7	377.33	17.7	979.48
AT5G54370		pSCR	UP	979.48	40.03	4.61	710.54	60.44	1.56	169.69
AT5G54490	PBP1	pATHB8	DOWN	12.7	279.11	-4.46	23.71	130.29	148.36	482.05
AT5G54530		pATHB8	UP	61.5	8.71	2.82	10.38	7.05	1.45	16.54
AT5G54585		pSCR	UP	37.64	1.51	4.63	3.93	0.93	0.0	2.52
AT5G54650	FH5	pATHB8	DOWN	1.23	9.11	-2.88	3.76	1.67	7.02	11.06
AT5G54670	ATK3	pTMO5	UP	101.28	13.21	2.94	40.23	6.39	7.12	24.66
AT5G55060		pATHB8	DOWN	1.74	9.92	-2.5	2.17	1.05	8.59	11.18
AT5G55090	MAPKKK15	pATHB8	DOWN	3.6	95.47	-4.73	3.81	79.78	18.15	223.82
AT5G55100		pATHB8	DOWN	0.06	6.92	-6.63	7.34	1.31	6.24	9.83
AT5G55110		pSCR	UP	135.25	9.55	3.82	93.04	14.69	0.17	40.04
AT5G55730	FLA1	pCASP1	DOWN	4.4	28.32	-2.68	1.59	9.16	14.67	41.68
AT5G56080	NAS2	pATHB8	UP	7.17	0.58	3.61	4.18	0.35	0.19	1.14
AT5G56120		pAPL	DOWN	0.5	4.99	-3.29	0.36	1.87	3.41	7.88
AT5G56580	MKK6	pATHB8	DOWN	0.04	8.4	-7.39	3.33	4.03	3.77	13.26
AT5G56720		pSMLX5	UP	14.97	0.49	4.9	1.82	0.71	0.0	1.56
AT5G56730		pATHB8	DOWN	0.01	3.8	-7.57	1.53	1.81	2.74	7.56
AT5G56790		pTMO5	DOWN	1.13	9.08	-3.0	0.25	3.28	6.83	15.84
AT5G56870	BGAL4	pCASP1	UP	31.51	3.25	3.27	7.48	2.14	1.5	6.27
AT5G56910		pATHB8	DOWN	0.0	4.85	-8.92	6.2	2.16	3.08	9.4
AT5G57010		pATHB8	DOWN	0.0	20.84	-11.03	1.37	28.35	2.81	74.45
AT5G57080		pATHB8	DOWN	0.0	5.94	-9.22	0.0	2.86	3.35	11.1
AT5G57220	CYP81F2	pPXY	UP	26.28	2.99	3.13	8.52	2.82	0.0	7.79
AT5G57510		pATHB8	DOWN	0.0	47.58	-12.22	4.34	43.36	4.89	119.21
AT5G57560	XTH22	pATHB8	DOWN	50.95	454.06	-3.16	9.6	127.72	186.92	538.92
AT5G57565		pATHB8	DOWN	0.1	4.95	-5.49	0.72	3.16	2.87	11.78
AT5G57620	MYB36	pSCR	UP	342.66	15.8	4.44	19.41	31.29	4.4	87.42
AT5G57980	NRPB5L1	pATHB8	DOWN	0.0	2.93	-8.2	0.0	2.88	2.09	9.82
AT5G58190	ECT10	pATHB8	DOWN	0.2	3.87	-4.21	1.38	0.91	2.74	5.13
AT5G58360	OFP3	pCASP1	UP	18.2	0.33	5.74	4.67	0.98	0.0	2.63
AT5G58410		pATHB8	DOWN	0.71	3.96	-2.46	1.51	0.61	3.28	5.0
AT5G58450		pATHB8	DOWN	1.26	6.56	-2.37	4.48	1.56	5.19	9.55
AT5G58595		pSCR	UP	5.61	0.33	4.05	3.23	0.37	0.0	0.7
AT5G58670	PLC1	pPXY	UP	170.91	22.88	2.9	42.87	22.96	2.35	51.98
AT5G58980		pATHB8	DOWN	0.5	4.34	-3.09	0.69	5.34	2.75	16.76
AT5G59090	ATSBT4.12	pTMO5	DOWN	11.77	248.15	-4.4	3.92	255.08	71.35	696.82
AT5G59220	HAI1	pATHB8	DOWN	0.05	30.2	-8.98	1.89	16.13	7.83	49.07
AT5G59320	LTP3	pSCR	UP	47.51	0.72	6.02	8.36	2.62	0.0	6.72
AT5G59490		pATHB8	DOWN	13.16	125.53	-3.25	8.02	45.74	75.64	192.85
AT5G59570	BOA	pATHB8	DOWN	11.74	154.89	-3.72	10.0	24.56	117.4	183.2
AT5G59580	UGT76E1	pATHB8	DOWN	0.0	11.71	-10.19	0.0	5.76	7.19	21.04
AT5G59720	HSP18.1	pATHB8	DOWN	11.74	59.29	-2.34	12.45	25.82	37.94	111.02
AT5G59780	MYB59	pCASP1	UP	360.52	41.7	3.11	63.57	16.85	21.06	66.66
AT5G59820	ZAT12	pATHB8	DOWN	116.41	2143.89	-4.2	25.35	369.19	1668.17	2620.95
AT5G60120	TOE2	pATHB8	DOWN	0.08	3.81	-5.41	0.52	1.01	2.8	5.75
AT5G60200	DOF5.3	pSCR	DOWN	11.68	68.22	-2.55	3.11	39.46	43.38	141.97
AT5G60520		pSCR	UP	49.75	3.22	3.95	24.85	3.52	0.78	10.66
AT5G60530		pAPL	DOWN	3.44	90.77	-4.72	2.18	104.17	11.05	303.2
AT5G60650		pTMO5	UP	217.69	5.75	5.24	27.37	23.92	0.65	62.35
AT5G60660	PIP2-4	pTMO5	UP	462.7	32.44	3.83	125.97	44.47	19.48	137.19
AT5G60760		pATHB8	DOWN	0.0	6.04	-9.24	4.45	2.97	2.62	11.48
AT5G60870		pATHB8	DOWN	0.04	3.03	-5.93	0.77	1.27	2.34	5.58
AT5G60950	COBL5	pATHB8	DOWN	0.0	19.61	-10.94	1.13	11.49	3.33	35.85
AT5G61420	MYB28	pTMO5	DOWN	0.92	15.05	-4.02	0.54	13.01	6.5	40.45
AT5G61760	IPK2B	pATHB8	DOWN	0.0	7.75	-9.6	3.74	4.42	5.08	15.65
AT5G62020	HSFB2A	pATHB8	DOWN	23.49	162.13	-2.79	7.12	38.39	126.99	214.76
AT5G62030		pATHB8	DOWN	0.37	4.79	-3.66	2.61	0.56	3.77	5.25
AT5G62360		pATHB8	DOWN	1.38	57.55	-5.37	0.33	48.25	6.28	113.13
AT5G62380	NAC101	pTMO5	UP	12.03	0.04	7.91	4.72	1.49	0.0	3.63
AT5G62430	CDF1	pATHB8	DOWN	0.0	22.43	-11.13	2.08	10.0	9.28	33.62
AT5G62490	HVA22B	pSCR	UP	18.25	0.8	4.49	7.02	0.41	0.0	1.05
AT5G62520	SRO5	pATHB8	DOWN	10.17	811.29	-6.32	10.48	219.2	473.7	1068.59
AT5G62620	B3GALT19	pATHB8	DOWN	0.65	23.46	-5.15	3.39	10.96	10.64	37.19
AT5G62630	HIPL2	pSCR	DOWN	3.09	42.06	-3.76	0.61	21.2	19.24	69.9
AT5G63040		pATHB8	DOWN	0.18	3.87	-4.35	3.75	1.43	2.18	6.03
AT5G63130		pATHB8	DOWN	4.11	120.32	-4.87	1.1	52.06	62.99	211.21
AT5G63320	GTE10	pATHB8	DOWN	2.06	13.38	-2.69	0.8	4.61	8.87	19.71
AT5G63350		pATHB8	DOWN	0.0	13.34	-10.38	2.15	28.76	9.24	83.29
AT5G63350		pSCR	UP	83.29	11.87	2.81	11.54	7.21	0.0	22.21
AT5G63370	CDKG1	pATHB8	DOWN	25.93	139.01	-2.42	15.92	40.52	86.22	181.98
AT5G63490	CBSCBSPB1	pATHB8	DOWN	2.74	17.89	-2.7	4.2	4.72	10.48	22.7
AT5G63530	ATFP3	pCASP1	DOWN	1.9	9.6	-2.33	1.8	8.46	5.95	28.81
AT5G63590	FLS3	pATHB8	DOWN	0.42	7.67	-4.16	1.32	12.86	3.02	34.51
AT5G63595	FLS4	pATHB8	DOWN	0.0	9.82	-9.94	0.0	20.55	3.78	46.82
AT5G63650	SRK2H	pSCR	UP	29.42	5.4	2.44	1.55	2.0	3.97	9.44
AT5G63660	PDF2.5	pSCR	UP	538.4	19.16	4.81	123.93	36.85	8.9	103.76
AT5G63710		pSCR	DOWN	1.65	12.73	-2.94	0.54	5.9	5.9	21.32
AT5G63790	NAC102	pATHB8	DOWN	248.35	2398.73	-3.27	33.87	531.83	1846.06	3022.56
AT5G63830		pATHB8	DOWN	0.22	4.29	-4.22	0.87	1.85	3.04	8.11
AT5G64210	AOX2	pTMO5	UP	17.79	0.92	4.26	3.83	1.16	0.0	3.27
AT5G64401		pATHB8	DOWN	6.31	35.13	-2.48	2.65	11.63	21.85	53.35
AT5G64530	ANAC104	pTMO5	UP	44.58	4.31	3.37	15.44	4.52	0.54	10.75
AT5G64660	PUB27	pATHB8	DOWN	6.22	69.53	-3.48	2.67	30.11	27.71	104.68
AT5G64690		pSCR	DOWN	1.73	17.2	-3.31	0.39	19.99	9.98	63.04
AT5G64810	WRKY51	pATHB8	DOWN	1.6	27.83	-4.11	10.35	10.5	16.3	43.58
AT5G64905	PEP3	pATHB8	DOWN	3.01	22.98	-2.93	4.67	73.63	9.6	198.83
AT5G65030		pATHB8	DOWN	0.04	16.07	-8.33	0.07	14.68	2.47	41.77
AT5G65040		pATHB8	UP	90.34	9.3	3.28	27.92	8.04	5.68	23.93
AT5G65140	TPPJ	pATHB8	DOWN	0.0	6.96	-9.45	0.0	7.94	2.33	21.94
AT5G65205		pATHB8	DOWN	2.37	14.73	-2.63	1.64	6.23	7.54	23.29
AT5G65300		pATHB8	DOWN	12.98	320.35	-4.62	7.03	155.04	202.46	591.0
AT5G65340		pTMO5	DOWN	0.05	12.59	-7.71	0.63	11.01	3.12	33.67
AT5G65350	HTR11	pATHB8	DOWN	0.0	2.59	-8.02	0.0	1.6	2.0	6.24
AT5G65380		pATHB8	DOWN	0.0	3.23	-8.34	3.68	5.98	2.25	17.62
AT5G65530		pSCR	UP	247.2	12.64	4.29	33.06	17.07	2.97	48.97
AT5G65685		pCASP1	UP	154.96	9.53	4.02	6.52	4.34	7.18	18.93
AT5G65790	ATMYB68	pATHB8	DOWN	0.58	17.33	-4.88	4.47	36.29	4.29	100.65
AT5G65870	PSK5	pSCR	DOWN	5.02	52.16	-3.37	1.17	14.29	38.95	77.95
AT5G65900	RH27	pATHB8	DOWN	0.89	5.04	-2.49	0.32	2.2	3.99	9.88
AT5G65925		pATHB8	DOWN	0.0	8.13	-9.67	4.33	3.99	4.66	14.57
AT5G65970	MLO10	pSCR	DOWN	1.75	25.09	-3.83	1.08	24.36	5.88	69.59
AT5G65990		pATHB8	DOWN	2.26	12.77	-2.49	3.14	6.08	9.13	25.0
AT5G66320	GATA5	pAPL	DOWN	2.84	17.68	-2.63	1.09	7.91	11.61	31.26
AT5G66400	RAB18	pATHB8	DOWN	0.0	8.11	-9.67	0.0	7.98	3.93	25.86
AT5G66580		pATHB8	DOWN	0.0	12.72	-10.31	0.91	15.68	3.51	43.1
AT5G66590		pATHB8	DOWN	0.0	5.33	-9.06	2.22	7.96	3.23	21.95
AT5G66600		pSCR	UP	22.55	1.95	3.52	3.4	1.65	0.01	4.51
AT5G66607		pCASP1	UP	55.63	0.76	6.18	14.7	2.64	0.0	6.75
AT5G66690	UGT72E2	pATHB8	DOWN	5.42	59.86	-3.46	3.05	63.81	31.86	204.28
AT5G66985		pCASP1	UP	87.38	8.82	3.31	17.47	5.36	1.22	15.98
AT5G66985		pTMO5	DOWN	1.22	11.6	-3.24	0.38	31.65	5.28	87.38
AT5G67080	MAPKKK19	pATHB8	DOWN	0.0	13.16	-10.36	2.06	8.82	3.24	23.19
AT5G67180	TOE3	pPXY	UP	6.1	0.48	3.64	1.73	0.72	0.0	1.94
AT5G67310	CYP81G1	pATHB8	DOWN	0.0	15.86	-10.63	0.0	6.27	7.61	24.51
AT5G67370		pSCR	UP	16.36	2.8	2.54	2.28	1.48	1.19	5.28
AT5G67430		pATHB8	UP	14.63	2.4	2.6	11.55	1.47	0.84	4.37
[truncated: 8 more rows]

## Sheet: Cell_type-spe_GENE_AERIAL
GENE_ID	GENE_NAME	Tissue	Direction	Med_Tis	Med_Others	log2FC_Tis-Others	SD_Tis	SD_Others	Min_GE_Others	Max_GE_Others
AT1G01030	NGA3	pUFO	DOWN	0.17	10.83	-5.91	0.23	5.31	2.46	12.3
AT1G01120	KCS1	pML1	UP	118.99	14.83	3.0	45.76	13.71	12.12	37.11
AT1G01180		pUFO	DOWN	1.53	26.67	-4.11	0.44	20.58	10.62	51.46
AT1G01420	UGT72B3	pUFO	DOWN	0.48	8.27	-4.08	0.3	3.41	3.34	9.89
AT1G01430	TBL25	pML1	UP	406.66	61.59	2.72	113.2	45.08	15.74	105.89
AT1G01430	TBL25	pUFO	DOWN	15.74	105.89	-2.75	1.67	187.75	61.59	406.66
AT1G01610	GPAT4	pML1	UP	52.21	6.64	2.97	23.63	2.92	6.44	11.59
AT1G01630		pML1	UP	142.8	15.38	3.21	33.49	10.86	7.05	28.58
AT1G01640		pREV	UP	26.82	2.75	3.28	9.63	2.09	1.85	5.83
AT1G02065	SPL8	pUFO	UP	27.55	1.71	4.0	3.11	2.0	0.11	4.08
AT1G02220	NAC003	pREV	UP	5.77	0.96	2.58	1.89	0.59	0.72	1.84
AT1G02335	GL22	pUFO	UP	11.71	0.65	4.15	2.29	1.67	0.37	3.4
AT1G02710		pREV	UP	14.66	0.2	6.13	3.79	1.4	0.0	2.52
AT1G02900	RALF1	pREV	UP	123.45	5.96	4.37	23.76	2.66	3.25	8.56
AT1G03070		pLTP1	DOWN	1.48	48.57	-5.03	0.29	7.91	41.89	57.64
AT1G03170	FAF2	pML1	DOWN	0.6	3.53	-2.54	0.44	3.99	2.98	10.15
AT1G03620		pML1	DOWN	0.19	6.02	-4.91	0.11	5.89	2.92	14.31
AT1G03780	TPX2	pUFO	UP	7.83	1.51	2.37	1.13	0.64	1.0	2.28
AT1G03820		pREV	UP	34.92	0.42	6.34	9.76	4.7	0.3	8.5
AT1G03830		pUFO	UP	5.31	0.82	2.68	0.4	0.66	0.45	1.73
AT1G04040		pML1	UP	229.92	24.88	3.21	57.08	16.9	6.38	40.13
AT1G04040		pUFO	DOWN	6.38	40.13	-2.65	1.98	114.23	24.88	229.92
AT1G04250	IAA17	pML1	UP	328.16	44.59	2.88	109.67	39.0	11.95	89.62
AT1G04250	IAA17	pUFO	DOWN	11.95	89.62	-2.91	1.98	152.39	44.59	328.16
AT1G04360	ATL1	pML1	UP	8.34	0.46	4.15	3.06	1.06	0.02	2.04
AT1G04490		pREV	UP	6.55	0.47	3.77	4.44	1.07	0.0	2.04
AT1G04680		pLTP1	DOWN	4.43	22.31	-2.33	1.46	11.69	19.42	40.96
AT1G04800		pML1	UP	19.06	2.59	2.87	9.58	2.46	0.7	5.58
AT1G05010	ACO4	pML1	UP	141.67	16.61	3.09	33.3	18.21	11.15	45.07
AT1G05260	PER3	pREV	UP	6.66	0.93	2.83	17.28	0.92	0.21	2.04
AT1G05710		pML1	DOWN	1.57	35.48	-4.49	1.34	17.95	5.3	37.23
AT1G05835		pML1	DOWN	5.93	61.53	-3.37	2.12	177.38	50.43	363.06
AT1G05835		pUFO	UP	363.06	50.43	2.85	28.47	29.42	5.93	61.53
AT1G06350		pUFO	UP	24.02	1.71	3.8	1.83	2.2	1.25	5.27
AT1G06360		pML1	UP	381.18	45.8	3.06	89.38	22.4	9.15	49.8
AT1G06360		pREV	DOWN	9.15	49.8	-2.44	10.71	192.49	45.8	381.18
AT1G06980		pUFO	DOWN	0.72	7.86	-3.43	0.53	8.94	7.33	23.08
AT1G07180	NDA1	pUFO	DOWN	2.11	41.39	-4.29	0.39	58.36	6.69	120.56
AT1G07400	HSP17.8	pLTP1	DOWN	78.65	1316.78	-4.07	5.56	868.28	1100.83	2701.04
AT1G07410	RABA2B	pLTP1	DOWN	2.41	24.58	-3.34	0.38	16.18	8.8	41.16
AT1G07490	RTFL3	pML1	DOWN	0.8	5.74	-2.83	0.94	3.36	3.0	9.69
AT1G07640	DOF1.1	pML1	DOWN	0.75	14.12	-4.22	0.4	13.52	3.12	30.02
AT1G07900	LBD1	pLTP1	DOWN	2.4	20.54	-3.09	0.57	17.18	9.95	43.55
AT1G08540	SIGB	pREV	DOWN	2.0	13.35	-2.73	2.59	6.88	8.59	22.16
AT1G08630	THA1	pML1	DOWN	8.49	47.24	-2.47	2.48	9.9	46.73	64.12
AT1G08810	MYB60	pML1	UP	45.73	4.06	3.49	11.19	3.41	0.73	7.54
AT1G08810	MYB60	pUFO	DOWN	0.73	7.54	-3.35	0.32	23.12	4.06	45.73
AT1G09310		pML1	UP	1578.93	143.29	3.46	431.55	132.77	87.42	340.18
AT1G09440		pML1	UP	15.34	2.99	2.36	4.75	0.9	2.44	4.2
AT1G09450		pUFO	UP	5.37	0.87	2.61	1.35	0.69	0.39	1.75
AT1G09460		pML1	DOWN	0.0	12.03	-10.23	0.29	5.95	2.97	14.18
AT1G09812		pML1	DOWN	0.0	17.12	-10.74	0.04	8.75	2.2	17.59
AT1G09932		pML1	DOWN	6.89	62.7	-3.18	1.97	28.0	24.56	79.15
AT1G09960	SUC4	pML1	DOWN	0.55	11.83	-4.4	0.24	7.38	2.65	17.25
AT1G10155	ATPP2-A10	pREV	UP	5.45	0.94	2.52	1.73	0.37	0.66	1.39
AT1G10540	NAT8	pUFO	UP	6.69	0.45	3.86	0.82	0.39	0.0	0.78
AT1G10550	XTH33	pUFO	DOWN	1.03	7.03	-2.76	0.43	0.38	6.39	7.05
AT1G11185		pREV	UP	125.28	0.86	7.17	10.49	13.14	0.85	23.61
AT1G11210		pML1	DOWN	2.66	23.91	-3.16	3.06	13.64	23.28	47.22
AT1G11600	CYP77B1	pUFO	UP	10.13	1.9	2.41	1.53	1.03	0.12	1.92
AT1G11720	SS3	pREV	DOWN	2.19	11.64	-2.4	2.61	5.78	10.18	20.84
AT1G11850		pML1	UP	169.07	15.01	3.49	49.96	12.2	8.68	32.25
AT1G11950		pUFO	UP	13.53	2.24	2.59	1.47	0.91	2.1	3.75
AT1G12010		pREV	UP	9.55	1.18	3.01	12.74	0.22	0.88	1.31
AT1G12080		pML1	DOWN	8.51	268.23	-4.98	9.6	820.85	66.8	1578.53
AT1G12080		pREV	UP	1578.53	66.8	4.56	567.17	136.28	8.51	268.23
AT1G12090	ELP	pML1	DOWN	87.43	548.61	-2.65	78.45	123.63	343.43	565.53
AT1G12320		pREV	UP	41.14	2.25	4.19	6.39	4.58	1.51	9.79
AT1G13100	CYP71B29	pUFO	DOWN	0.29	9.86	-5.04	0.24	7.42	3.3	18.1
AT1G13110	CYP71B7	pUFO	DOWN	5.74	79.4	-3.79	0.89	98.46	37.11	224.81
AT1G13340		pREV	UP	18.67	2.78	2.74	4.82	0.61	1.88	3.04
AT1G13430	STO9	pREV	UP	5.08	0.16	4.9	3.4	0.11	0.0	0.21
AT1G13448		pREV	UP	7.16	1.19	2.58	5.07	1.02	0.13	2.17
AT1G13650		pLTP1	UP	85.88	4.87	4.14	7.89	10.4	0.48	20.28
AT1G13650		pUFO	DOWN	0.48	20.28	-5.37	0.32	43.02	4.87	85.88
AT1G13670		pML1	DOWN	0.0	44.07	-12.11	0.28	23.29	7.5	50.78
AT1G13700	PGL1	pML1	DOWN	3.3	16.72	-2.34	1.25	3.51	10.73	16.88
AT1G13710	CYP78A5	pML1	DOWN	0.71	4.99	-2.8	0.46	18.26	3.44	35.81
AT1G13710	CYP78A5	pUFO	UP	35.81	3.44	3.38	3.95	2.17	0.71	4.99
AT1G14200		pLTP1	DOWN	44.19	336.53	-2.93	8.4	62.14	275.72	399.99
AT1G14280	PKS2	pUFO	DOWN	9.77	105.79	-3.44	1.71	65.26	33.91	164.19
AT1G14480		pML1	DOWN	2.24	62.58	-4.8	1.89	59.33	7.78	126.32
AT1G14520	MIOX1	pLTP1	UP	14.31	0.97	3.87	1.72	0.77	0.26	1.8
AT1G14580	IDD6	pLTP1	UP	9.5	1.12	3.07	1.26	1.0	0.18	2.17
AT1G14730	CYB561C	pREV	UP	73.75	3.82	4.27	15.66	8.51	1.65	17.35
AT1G14760	KNATM	pML1	DOWN	0.53	8.17	-3.92	0.56	11.79	7.2	28.08
AT1G15180		pREV	DOWN	1.21	17.54	-3.85	0.58	7.99	6.17	21.57
AT1G15260		pML1	UP	468.64	35.83	3.71	149.21	46.59	6.59	97.83
AT1G15260		pUFO	DOWN	6.59	97.83	-3.89	1.55	234.05	35.83	468.64
AT1G15330	PV42A	pML1	DOWN	1.27	16.82	-3.72	1.1	9.43	12.85	30.8
AT1G15380		pML1	DOWN	4.84	62.55	-3.69	1.92	46.55	36.17	126.69
AT1G15520	ABCG40	pLTP1	DOWN	0.65	14.46	-4.45	0.26	7.35	2.88	16.52
AT1G15570	CYCA2-3	pUFO	UP	11.52	1.53	2.9	1.15	0.42	1.18	2.01
AT1G16030	HSP70-5	pLTP1	DOWN	67.86	886.82	-3.71	7.38	552.84	882.37	1842.14
AT1G16420	AMC8	pLTP1	UP	7.37	0.54	3.75	1.22	0.24	0.4	0.87
AT1G16515		pML1	UP	29.27	3.33	3.13	7.96	1.75	1.27	4.76
AT1G17020	SRG1	pREV	UP	11.34	1.64	2.78	5.75	0.52	1.55	2.49
AT1G17200		pML1	UP	482.86	66.68	2.86	121.26	45.77	46.34	133.8
AT1G17700	PRA1F1	pML1	DOWN	0.17	16.0	-6.47	0.68	10.81	3.03	24.49
AT1G17840	ABCG11	pML1	UP	149.24	17.37	3.1	51.94	13.59	15.08	39.68
AT1G18570	MYB51	pML1	DOWN	2.18	11.18	-2.35	1.13	6.14	10.39	21.39
AT1G18710	AtMYB47	pLTP1	UP	10.42	1.97	2.4	1.72	0.04	1.9	1.98
AT1G18810	PKS3	pUFO	DOWN	1.38	27.7	-4.32	0.49	27.94	8.95	63.92
AT1G19050	ARR7	pML1	UP	106.59	18.1	2.56	21.67	7.66	13.79	28.67
AT1G19530		pML1	DOWN	2.87	121.88	-5.4	2.62	53.88	53.99	160.41
AT1G19540		pML1	DOWN	1.35	97.14	-6.16	0.96	42.34	25.74	100.88
AT1G19850	ARF5	pML1	DOWN	0.41	8.41	-4.33	0.51	6.75	3.93	17.2
AT1G20120		pREV	UP	6.89	1.17	2.55	1.53	0.5	0.39	1.32
AT1G20610	CYCB2-3	pUFO	UP	6.68	0.72	3.2	1.22	0.49	0.51	1.44
AT1G20700	WOX14	pREV	UP	44.92	0.29	7.23	4.72	2.7	0.0	4.82
AT1G20850	XCP2	pUFO	UP	46.95	2.72	4.1	12.37	6.5	2.71	13.98
AT1G21120		pML1	DOWN	3.69	24.88	-2.75	1.55	11.98	15.38	39.17
AT1G21250	WAK1	pUFO	UP	11.65	0.61	4.23	1.13	0.9	0.08	1.84
AT1G21460	SWEET1	pML1	UP	165.44	17.68	3.23	50.41	3.9	12.9	20.62
AT1G21510		pREV	UP	6.24	0.05	6.7	2.79	0.8	0.0	1.41
AT1G21529		pREV	UP	6.84	0.0	9.42	5.56	0.44	0.0	0.77
AT1G21550	CML44	pUFO	DOWN	1.3	16.01	-3.61	0.57	22.36	13.87	53.62
AT1G21890		pREV	UP	5.57	0.32	4.08	1.77	0.23	0.25	0.67
AT1G22230		pREV	UP	10.59	0.79	3.73	3.41	0.84	0.38	2.0
AT1G22370	UGT85A5	pUFO	DOWN	0.68	8.84	-3.68	0.26	10.85	4.39	25.0
AT1G22400	UGT85A1	pUFO	DOWN	1.99	57.21	-4.84	0.82	29.79	12.39	68.79
AT1G22630		pUFO	DOWN	11.97	63.0	-2.39	0.42	39.44	38.74	115.87
AT1G22690	GASA9	pML1	UP	134.8	3.24	5.37	42.93	3.31	2.66	8.66
AT1G22900	DIR11	pUFO	DOWN	1.46	14.55	-3.31	0.36	5.48	8.27	19.18
AT1G23000		pML1	DOWN	0.29	6.99	-4.54	0.46	21.95	3.47	43.13
AT1G23000		pUFO	UP	43.13	3.47	3.63	2.61	3.35	0.29	6.99
AT1G23090	SULTR3;3	pML1	DOWN	5.68	55.69	-3.29	0.8	21.17	20.49	58.48
AT1G23130		pREV	UP	10.43	0.25	5.33	5.39	1.22	0.01	2.23
AT1G23380	KNAT6	pML1	DOWN	0.49	24.2	-5.6	0.89	34.08	5.59	71.68
AT1G23390		pUFO	DOWN	17.38	111.52	-2.68	2.97	133.0	52.29	306.49
AT1G23550	SRO2	pUFO	DOWN	1.25	6.68	-2.41	0.45	2.05	4.39	8.49
AT1G24020	MLP423	pML1	UP	188.56	10.49	4.17	40.02	20.17	4.09	41.78
AT1G24145		pUFO	DOWN	0.97	9.7	-3.31	0.37	3.85	5.58	13.28
AT1G24148		pLTP1	UP	22.29	3.0	2.89	2.73	2.04	0.41	4.44
AT1G24148		pUFO	DOWN	0.41	4.44	-3.41	0.33	10.75	3.0	22.29
AT1G24575		pUFO	UP	14.4	0.45	4.97	4.56	2.03	0.35	3.91
AT1G25054	LPXC4	pUFO	UP	13.28	0.0	10.38	11.49	0.0	0.0	0.0
AT1G25230	PAP4	pML1	DOWN	7.1	162.73	-4.52	1.78	269.73	39.22	555.76
AT1G25230	PAP4	pREV	UP	555.76	39.22	3.82	69.22	82.17	7.1	162.73
AT1G25450	KCS5	pML1	UP	34.85	5.23	2.73	10.13	3.47	3.35	10.08
AT1G25510		pUFO	UP	16.2	2.11	2.93	1.41	2.12	0.97	5.08
AT1G25530		pREV	UP	37.23	0.98	5.23	3.92	6.69	0.47	12.3
AT1G26290		pREV	UP	16.0	1.07	3.89	5.95	1.35	0.78	3.25
AT1G26380		pLTP1	UP	9.06	1.44	2.65	3.0	0.85	0.45	2.15
AT1G26540		pUFO	UP	5.0	0.84	2.56	0.78	0.54	0.43	1.5
AT1G26780	MYB117	pML1	DOWN	1.01	11.52	-3.5	0.71	46.81	7.48	90.5
AT1G26780	MYB117	pUFO	UP	90.5	7.48	3.6	5.44	5.3	1.01	11.52
AT1G26800		pLTP1	DOWN	20.44	143.9	-2.81	3.44	15.95	134.37	165.5
AT1G27020		pREV	UP	77.54	11.89	2.7	17.64	4.89	6.58	16.34
AT1G27670		pML1	DOWN	0.42	2.84	-2.73	0.32	9.85	2.76	19.86
AT1G27670		pREV	UP	19.86	2.76	2.84	4.54	1.37	0.42	2.84
AT1G27920	MAP65-8	pML1	DOWN	0.98	5.08	-2.36	1.11	2.12	4.47	8.41
AT1G27950	LTPG1	pML1	UP	2181.55	163.72	3.74	535.04	76.59	125.12	272.8
AT1G28010	ABCB14	pML1	UP	11.63	0.83	3.79	3.12	1.46	0.29	3.04
AT1G28070		pML1	DOWN	0.49	9.26	-4.21	1.01	4.35	3.18	11.62
AT1G28130	GH3.17	pML1	DOWN	2.65	20.47	-2.94	1.05	36.64	11.63	79.05
AT1G28130	GH3.17	pUFO	UP	79.05	11.63	2.76	8.14	8.91	2.65	20.47
AT1G28190		pML1	DOWN	7.68	75.75	-3.3	2.29	31.26	44.18	106.69
AT1G28230	PUP1	pUFO	DOWN	0.83	6.68	-2.99	0.37	2.19	6.18	10.19
AT1G28290	AGP31	pML1	DOWN	12.31	176.77	-3.84	8.63	225.01	44.86	483.43
AT1G28310	DOF1.4	pML1	DOWN	0.19	12.16	-5.93	0.18	6.74	2.59	15.59
AT1G28360	ERF12	pML1	DOWN	0.21	6.41	-4.87	1.07	21.55	3.56	42.23
AT1G28360	ERF12	pUFO	UP	42.23	3.56	3.56	6.45	3.1	0.21	6.41
AT1G28600		pUFO	DOWN	4.35	40.75	-3.22	0.57	27.16	37.41	86.03
AT1G28660		pUFO	DOWN	2.34	21.91	-3.22	1.12	20.5	10.72	50.48
AT1G29395	COR413IM1	pLTP1	UP	13.36	2.5	2.41	1.35	1.04	0.73	2.56
AT1G29430	SAUR62	pML1	UP	84.75	11.88	2.83	26.56	9.49	2.33	21.31
AT1G29430	SAUR62	pUFO	DOWN	2.33	21.31	-3.19	0.58	39.63	11.88	84.75
AT1G29440	SAUR63	pUFO	DOWN	1.82	16.83	-3.2	0.68	19.03	9.22	45.32
AT1G29460	SAUR65	pUFO	DOWN	1.6	10.87	-2.76	0.58	5.06	9.68	18.98
AT1G29660		pUFO	DOWN	9.2	51.0	-2.47	1.31	93.51	45.44	210.12
AT1G29670		pML1	UP	819.29	111.09	2.88	209.41	78.47	56.77	211.44
AT1G29910	LHCB1.2	pLTP1	UP	3121.1	454.91	2.78	177.87	284.62	215.15	782.15
AT1G29920	LHCB1.2	pLTP1	UP	4607.61	405.27	3.51	259.4	591.82	343.5	1398.05
AT1G29980		pML1	DOWN	3.74	29.23	-2.96	3.39	39.26	12.56	87.34
AT1G30040	GA2OX2	pML1	DOWN	2.91	17.67	-2.6	1.06	15.17	9.76	39.08
AT1G30060		pLTP1	DOWN	0.0	2.64	-8.05	0.41	1.5	2.22	5.01
AT1G30070		pLTP1	DOWN	7.04	113.04	-4.0	1.28	14.38	89.46	115.52
AT1G30210	TCP24	pUFO	DOWN	0.76	6.07	-2.98	0.24	2.18	5.42	9.47
AT1G30650	WRKY14	pUFO	UP	11.93	0.38	4.94	1.52	2.15	0.0	3.9
AT1G30720		pUFO	DOWN	1.48	10.84	-2.86	0.31	3.92	9.85	17.08
AT1G30840	PUP4	pREV	UP	9.69	0.5	4.25	2.75	0.75	0.08	1.53
AT1G31040		pML1	DOWN	0.5	7.47	-3.87	1.09	25.05	6.39	50.31
AT1G31040		pUFO	UP	50.31	6.39	2.97	7.38	3.75	0.5	7.47
AT1G31310		pUFO	UP	13.68	0.33	5.33	2.07	1.37	0.26	2.66
AT1G31710		pML1	DOWN	0.39	38.81	-6.6	0.43	20.47	3.88	39.84
AT1G31770	ABCG14	pML1	DOWN	0.73	35.33	-5.58	0.78	20.65	2.99	41.41
AT1G32170	XTH30	pREV	UP	11.46	1.79	2.67	1.68	0.28	1.64	2.19
AT1G32190		pUFO	UP	18.68	2.51	2.89	1.74	1.2	0.88	3.21
AT1G32780		pUFO	DOWN	0.04	12.01	-7.91	0.08	6.74	4.05	17.46
AT1G33102		pML1	DOWN	0.85	6.55	-2.93	1.18	1.69	4.49	7.85
AT1G33790	JAL4	pML1	DOWN	0.28	7.52	-4.7	0.56	17.07	6.54	36.59
AT1G33790	JAL4	pUFO	UP	36.59	6.54	2.48	2.46	3.93	0.28	7.52
AT1G33811		pREV	DOWN	0.97	5.98	-2.61	1.48	5.08	5.51	14.53
AT1G34245	EPF2	pML1	UP	6.87	0.76	3.16	2.42	0.73	0.0	1.45
AT1G34420		pUFO	UP	8.64	0.64	3.73	1.2	0.2	0.49	0.89
AT1G34640		pML1	UP	63.72	5.7	3.48	15.38	6.3	4.88	16.18
AT1G34760	GRF11	pLTP1	UP	11.87	1.15	3.36	1.54	0.94	0.1	1.97
AT1G35180		pML1	UP	51.93	3.03	4.09	12.14	6.0	1.18	12.38
AT1G35260	MLP165	pREV	UP	16.0	0.66	4.58	2.5	1.89	0.3	3.74
AT1G35290		pUFO	UP	9.59	1.06	3.17	1.17	1.21	0.15	2.55
AT1G35350	PHO1-H8	pUFO	DOWN	3.29	17.71	-2.42	0.5	5.73	14.41	25.56
AT1G36060	ERF055	pML1	DOWN	3.42	35.68	-3.38	1.09	11.33	18.99	40.62
AT1G36622		pUFO	DOWN	3.03	20.31	-2.74	0.84	12.07	9.6	33.7
AT1G43160	RAP2-6	pUFO	UP	49.39	9.1	2.44	5.62	5.87	3.01	14.75
AT1G43650		pREV	UP	8.43	0.33	4.63	3.94	0.73	0.31	1.58
AT1G43670		pLTP1	UP	294.47	48.92	2.59	7.13	24.62	43.2	88.42
AT1G43675		pLTP1	UP	6.65	1.28	2.37	1.95	0.49	1.2	2.09
AT1G43800	S-ACP-DES6	pUFO	UP	7.55	0.01	8.56	1.72	0.04	0.0	0.07
AT1G44170	ALDH3H1	pML1	DOWN	3.01	23.27	-2.95	1.89	6.15	12.88	23.77
AT1G44608		pREV	UP	6.49	0.47	3.76	2.92	0.43	0.0	0.85
AT1G44760		pUFO	UP	224.06	33.15	2.76	14.75	8.74	20.55	37.35
AT1G44800		pML1	DOWN	0.99	109.38	-6.77	1.62	62.71	6.29	119.69
AT1G44830	ERF014	pUFO	UP	7.43	0.76	3.27	1.25	1.16	0.0	2.28
AT1G45010		pML1	UP	36.58	3.29	3.47	11.41	1.02	2.66	4.65
AT1G45191	BGLU1	pUFO	UP	9.74	1.74	2.48	0.79	1.2	0.85	3.23
AT1G46264	HSFB4	pML1	DOWN	0.48	11.14	-4.51	0.73	8.18	2.79	19.14
AT1G46768	RAP2-1	pUFO	DOWN	1.86	10.66	-2.51	0.39	10.41	7.63	26.99
AT1G47670	AATL1	pML1	DOWN	0.66	48.33	-6.17	0.52	34.77	5.94	74.88
AT1G47860		pUFO	UP	5.29	0.63	3.05	0.24	0.48	0.24	1.2
AT1G47960	C/VIF1	pREV	UP	131.03	4.94	4.73	45.69	1.99	3.16	7.13
AT1G48000	MYB112	pREV	UP	6.71	0.79	3.07	3.43	0.16	0.54	0.84
AT1G48260	CIPK17	pUFO	DOWN	0.56	9.98	-4.13	0.35	2.89	6.89	12.67
AT1G48745		pUFO	DOWN	2.49	22.52	-3.17	0.17	15.43	22.35	49.16
AT1G49310		pREV	UP	33.62	1.32	4.66	12.25	2.96	1.29	6.44
AT1G49470		pREV	UP	40.3	1.49	4.75	7.71	1.71	0.74	4.0
AT1G49830		pUFO	UP	6.65	0.8	3.04	0.59	0.33	0.22	0.8
AT1G50110	BCAT6	pUFO	UP	5.52	0.34	3.98	0.45	0.15	0.27	0.55
AT1G50630		pLTP1	DOWN	1.31	7.81	-2.57	0.56	3.23	5.79	12.11
AT1G51270	PVA14	pLTP1	UP	18.47	1.5	3.61	2.18	0.6	0.61	1.75
AT1G51500	ABCG12	pML1	UP	226.94	28.77	2.98	70.57	31.68	11.79	73.14
AT1G51805		pUFO	DOWN	3.88	51.19	-3.72	0.79	38.03	12.15	88.21
AT1G51820		pLTP1	UP	40.55	3.0	3.75	8.0	2.38	1.79	6.38
AT1G52000	JAL5	pUFO	UP	29.96	5.2	2.52	2.41	1.9	2.02	5.4
AT1G52030	F-ATMBP	pUFO	UP	37.94	0.32	6.85	4.01	2.34	0.0	4.2
AT1G52040	MBP1	pUFO	UP	25.3	0.6	5.37	1.94	2.42	0.07	4.51
AT1G52100		pREV	DOWN	1.61	12.53	-2.95	0.77	9.98	8.64	27.54
AT1G52140		pML1	DOWN	0.43	18.04	-5.36	0.68	18.62	4.0	40.89
AT1G52150	ATHB-15	pML1	DOWN	0.11	8.97	-6.23	0.14	5.07	2.2	12.13
AT1G52190	NPF1.2	pML1	DOWN	3.08	31.22	-3.34	1.75	59.67	9.55	122.02
AT1G52190	NPF1.2	pREV	UP	122.02	9.55	3.67	18.75	14.74	3.08	31.22
AT1G52200	PCR8	pUFO	DOWN	1.06	17.69	-4.05	0.71	5.07	15.89	25.43
AT1G52270		pREV	UP	27.83	1.29	4.42	5.83	0.73	0.42	1.86
AT1G52342		pUFO	DOWN	10.44	156.17	-3.9	1.37	50.45	129.28	226.94
AT1G52400	BGLU18	pML1	DOWN	1.35	36.8	-4.76	0.14	61.67	5.25	124.29
AT1G52400	BGLU18	pUFO	UP	124.29	5.25	4.56	25.28	19.44	1.35	36.8
AT1G52560	HSP26.5	pLTP1	DOWN	1.44	74.75	-5.69	1.1	21.47	55.01	97.9
AT1G52855		pLTP1	UP	5.77	1.07	2.42	1.07	0.53	0.46	1.52
AT1G52905		pLTP1	DOWN	4.96	29.41	-2.57	6.21	5.29	21.25	31.17
AT1G53160	SPL4	pUFO	UP	19.72	1.02	4.26	1.98	0.94	0.17	2.04
AT1G53230	TCP3	pML1	UP	12.49	0.73	4.08	2.95	1.72	0.14	3.37
AT1G53480	MRD1	pLTP1	DOWN	2.34	21.73	-3.21	0.46	7.93	8.58	22.82
AT1G53540	HSP17.6C	pLTP1	DOWN	34.8	848.36	-4.61	4.7	275.9	739.83	1262.63
AT1G53541		pLTP1	DOWN	0.0	5.83	-9.19	0.34	2.29	2.32	6.62
AT1G54020		pUFO	UP	27.6	0.15	7.43	3.71	0.77	0.0	1.41
AT1G54050	HSP17.4B	pLTP1	DOWN	244.22	4091.68	-4.07	23.44	877.1	3398.97	5141.05
AT1G54095		pREV	UP	5.93	0.0	9.21	3.08	0.02	0.0	0.03
AT1G55200		pUFO	UP	6.05	1.05	2.52	0.78	0.62	0.0	1.08
AT1G55260		pML1	UP	224.17	20.63	3.44	53.95	6.67	10.53	23.13
AT1G56020		pUFO	UP	6.7	1.31	2.35	1.01	0.47	0.97	1.89
AT1G56150	SAUR71	pML1	UP	109.33	8.58	3.67	25.52	7.16	5.68	19.28
AT1G56170	NFYC2	pLTP1	DOWN	17.22	91.82	-2.41	2.12	31.26	52.86	114.69
AT1G56650	MYB75	pUFO	UP	17.3	1.26	3.77	3.1	1.6	0.0	3.17
AT1G57820	ORTH2	pUFO	UP	14.75	1.26	3.54	0.71	1.14	1.25	3.23
AT1G57980	PUP22	pUFO	DOWN	0.98	14.63	-3.89	0.33	3.41	9.54	16.02
AT1G58340	ZF14	pML1	DOWN	2.93	18.53	-2.66	2.36	29.84	13.82	67.69
AT1G58390		pUFO	UP	5.33	0.37	3.81	0.76	0.26	0.0	0.51
AT1G59740	NPF4.3	pML1	DOWN	4.15	65.51	-3.98	5.96	35.54	24.25	95.0
AT1G59860	HSP17.6A	pLTP1	DOWN	105.21	1082.5	-3.36	3.24	306.2	626.71	1208.83
AT1G60590		pLTP1	UP	17.85	1.98	3.17	3.1	1.65	0.6	3.88
AT1G60600	ABC4	pREV	DOWN	0.14	3.67	-4.62	1.28	1.21	3.5	5.67
AT1G60960	IRT3	pML1	DOWN	0.93	5.5	-2.55	0.53	0.87	4.38	6.09
AT1G60989	SCRL7	pREV	UP	31.48	4.65	2.76	28.61	0.12	4.47	4.71
AT1G61290	SYP124	pML1	DOWN	0.47	4.16	-3.12	0.9	2.72	3.43	8.46
AT1G61300		pLTP1	UP	12.7	0.79	3.99	2.4	2.06	0.42	4.15
AT1G61660	BHLH112	pML1	DOWN	1.07	26.0	-4.59	1.35	26.02	3.29	55.2
AT1G61667		pREV	UP	22.05	2.38	3.21	4.07	1.96	0.84	4.74
AT1G61810	BGLU45	pREV	UP	10.28	0.76	3.74	3.15	1.44	0.29	2.98
AT1G62360	STM	pML1	DOWN	0.72	152.76	-7.71	0.6	87.87	12.02	173.55
AT1G62480		pML1	DOWN	310.37	4384.97	-3.82	60.36	7001.7	1343.98	14702.36
AT1G62480		pREV	UP	14702.36	1343.98	3.45	3978.73	2118.11	310.37	4384.97
AT1G62500		pUFO	UP	232.76	5.47	5.41	28.24	17.09	2.78	33.63
AT1G62510		pUFO	DOWN	10.43	95.88	-3.2	1.41	101.54	38.91	236.2
AT1G62630		pLTP1	UP	5.62	0.17	4.97	1.13	0.74	0.0	1.36
AT1G62770		pML1	DOWN	0.0	4.42	-8.79	0.38	3.79	3.0	10.15
AT1G62810		pML1	DOWN	0.67	9.93	-3.87	0.33	6.86	3.1	16.81
AT1G62990	KNAT7	pREV	UP	5.4	0.0	9.08	2.12	0.71	0.0	1.23
AT1G63420		pML1	DOWN	1.86	44.27	-4.57	0.4	22.05	6.45	45.01
AT1G63480	AHL12	pUFO	UP	5.94	1.08	2.45	0.9	0.56	0.37	1.47
AT1G63650	BHLH2	pUFO	UP	5.76	1.01	2.5	1.04	0.5	0.53	1.52
AT1G64200	VHA-E3	pML1	UP	72.99	10.25	2.83	20.26	7.71	9.66	23.3
AT1G64370		pLTP1	DOWN	2.11	17.95	-3.08	2.54	11.1	14.99	35.52
AT1G64400	LACS3	pUFO	DOWN	0.62	9.05	-3.85	0.08	6.59	7.64	19.69
AT1G64500		pUFO	DOWN	22.93	216.37	-3.24	3.5	96.97	81.81	270.04
AT1G64660	MGL	pML1	DOWN	1.77	18.31	-3.36	0.6	6.7	8.19	20.85
AT1G64780	AMT1-2	pREV	DOWN	1.52	15.28	-3.32	1.95	12.36	6.44	30.86
AT1G64900	CYP89A2	pREV	DOWN	1.27	6.99	-2.45	1.18	5.86	5.34	16.21
AT1G65060	4CL3	pML1	UP	51.76	2.0	4.69	10.29	1.89	0.96	4.63
AT1G65390	PP2A5	pLTP1	UP	269.07	52.46	2.36	8.9	25.15	34.32	84.02
AT1G65486		pLTP1	UP	103.59	7.79	3.73	7.96	7.32	7.19	20.15
AT1G65490		pUFO	DOWN	25.02	242.04	-3.27	1.71	260.8	81.87	591.85
AT1G65800	SD16	pLTP1	UP	5.81	0.03	7.18	0.93	0.79	0.0	1.39
AT1G65845		pUFO	DOWN	21.91	258.39	-3.56	3.16	44.06	211.47	299.52
AT1G65900		pUFO	UP	8.87	0.49	4.15	0.95	0.46	0.0	0.91
AT1G65970	PRXIIC	pUFO	DOWN	5.16	35.5	-2.78	2.89	14.57	22.67	51.74
AT1G66080		pLTP1	DOWN	7.44	46.52	-2.64	0.46	14.59	39.45	67.5
AT1G66100		pML1	UP	4873.3	214.32	4.51	1442.43	614.01	3.7	1156.74
AT1G66100		pUFO	DOWN	3.7	1156.74	-8.28	0.89	2463.3	214.32	4873.3
AT1G66270	BGLU21	pML1	UP	5.34	0.09	5.74	3.3	0.35	0.0	0.64
AT1G66960	LUP5	pREV	UP	5.37	0.0	9.07	1.62	0.36	0.0	0.62
AT1G67030	ZFP6	pREV	UP	26.81	0.5	5.72	8.91	0.44	0.15	1.02
AT1G67360		pLTP1	DOWN	50.28	328.52	-2.71	5.71	65.21	251.0	380.58
AT1G67365		pLTP1	DOWN	9.09	96.71	-3.41	0.6	29.81	54.26	111.74
AT1G67810	SUFE2	pREV	UP	9.54	0.69	3.77	2.84	0.8	0.42	1.92
AT1G67865		pLTP1	DOWN	0.58	32.32	-5.78	3.86	83.16	3.05	159.47
AT1G67865		pUFO	UP	159.47	3.05	5.7	62.97	17.66	0.58	32.32
AT1G68330		pML1	DOWN	0.0	8.9	-9.8	0.12	7.85	3.47	18.95
AT1G68350		pREV	UP	13.47	0.11	6.81	2.79	0.54	0.0	0.99
AT1G68530	CUT1	pML1	UP	395.01	42.41	3.22	112.53	26.23	13.7	66.08
AT1G68780		pML1	UP	36.25	4.38	3.05	12.45	4.74	1.2	10.53
AT1G68780		pUFO	DOWN	1.2	10.53	-3.12	0.4	16.91	4.38	36.25
AT1G69080		pREV	UP	126.15	1.85	6.08	8.24	9.72	0.41	17.92
AT1G69120	AP1	pUFO	UP	31.15	0.36	6.4	2.66	1.0	0.0	1.88
AT1G69260	AFP1	pML1	DOWN	3.07	23.28	-2.92	1.1	6.65	12.87	25.23
AT1G69490	NAC029	pLTP1	UP	112.08	10.88	3.36	8.78	14.76	10.06	36.02
AT1G69600	ZHD11	pML1	DOWN	0.26	10.19	-5.24	0.31	11.43	5.09	26.93
AT1G69880	TRX8	pREV	UP	31.31	1.13	4.78	7.93	1.48	1.06	3.66
AT1G70210	CYCD1-1	pML1	DOWN	1.31	7.58	-2.52	0.64	4.07	4.15	12.25
AT1G70270		pML1	UP	17.4	1.14	3.92	5.5	0.91	0.1	1.91
AT1G70510	KNAT2	pML1	DOWN	0.0	19.43	-10.92	0.24	15.42	2.6	33.4
AT1G70560	TAA1	pUFO	DOWN	0.84	15.58	-4.2	0.51	14.46	5.92	34.36
AT1G70580	GGAT2	pUFO	DOWN	2.97	15.47	-2.38	0.4	3.01	12.4	18.41
AT1G70640		pLTP1	DOWN	2.1	26.25	-3.64	0.82	15.23	7.16	37.27
AT1G70710	CEL1	pUFO	UP	127.44	16.74	2.93	7.6	12.46	5.65	30.52
AT1G70830	MLP28	pML1	DOWN	2.38	27.7	-3.54	2.2	34.97	9.63	77.17
AT1G70850	MLP34	pREV	UP	32.45	1.71	4.24	9.17	1.38	1.34	3.9
AT1G70885		pREV	UP	16.49	0.36	5.48	6.45	0.17	0.27	0.6
AT1G70890	MLP43	pREV	UP	139.37	15.77	3.14	52.88	15.01	14.04	40.86
AT1G70990		pREV	UP	5.92	0.86	2.77	10.01	0.53	0.04	1.02
AT1G71000		pLTP1	DOWN	0.0	6.17	-9.27	0.04	3.19	4.1	10.37
AT1G71030	ATMYBL2	pUFO	DOWN	3.77	53.82	-3.83	1.12	24.75	13.66	58.81
AT1G71520	ERF020	pREV	DOWN	2.49	17.08	-2.77	2.49	3.85	13.97	21.63
AT1G71695	PER12	pML1	UP	485.1	71.09	2.77	139.9	54.96	45.16	150.64
AT1G71870		pUFO	UP	8.93	1.43	2.63	0.93	1.16	0.36	2.67
AT1G72210	BHLH96	pML1	DOWN	0.26	5.21	-4.27	0.4	10.22	4.13	22.34
AT1G72210	BHLH96	pUFO	UP	22.34	4.13	2.43	1.31	2.6	0.26	5.21
AT1G72230		pML1	DOWN	0.43	22.04	-5.65	0.28	72.06	3.43	136.51
AT1G72230		pREV	UP	136.51	3.43	5.31	45.29	11.71	0.43	22.04
AT1G72260	THI2.1	pUFO	UP	9.04	0.0	9.82	1.2	0.88	0.0	1.53
AT1G72430		pUFO	DOWN	7.63	100.54	-3.72	1.29	30.25	51.48	106.67
AT1G72610	GLP1	pML1	UP	15261.51	591.9	4.69	2983.93	2198.17	158.84	4164.2
AT1G72610	GLP1	pUFO	DOWN	158.84	4164.2	-4.71	19.66	7649.72	591.9	15261.51
AT1G72670	iqd8	pML1	DOWN	0.16	3.96	-4.55	0.58	2.72	3.7	8.54
AT1G72800		pREV	UP	25.21	1.66	3.92	4.67	3.23	1.23	7.02
AT1G72910		pLTP1	UP	183.04	22.37	3.03	6.92	8.23	14.98	31.41
AT1G72930	TIR	pLTP1	UP	295.95	59.01	2.33	10.9	20.76	26.13	64.54
AT1G72970	HTH	pREV	DOWN	5.99	33.59	-2.49	2.44	46.48	23.86	108.79
AT1G73260	ATKTI1	pUFO	DOWN	1.06	13.25	-3.63	0.57	15.13	5.57	34.75
AT1G73330	ATDR4	pREV	UP	427.4	25.77	4.05	126.39	14.27	9.36	37.78
AT1G73390		pLTP1	UP	38.98	6.98	2.48	2.62	1.68	5.98	9.25
AT1G73870	COL7	pLTP1	UP	48.97	1.06	5.52	7.46	3.01	0.95	6.21
AT1G74090	SOT18	pML1	DOWN	1.49	48.28	-5.01	1.27	27.7	5.62	57.56
AT1G74310	CLPB1	pLTP1	DOWN	54.0	1224.35	-4.5	8.83	231.54	924.61	1380.17
AT1G74420	FUT3	pUFO	UP	8.12	0.92	3.13	1.71	1.04	0.27	2.3
AT1G74440		pML1	DOWN	8.68	78.76	-3.18	1.28	35.57	42.5	113.64
AT1G74458		pREV	UP	21.62	0.56	5.25	3.04	2.38	0.38	4.59
AT1G74660	MIF1	pREV	UP	22.87	0.46	5.61	7.7	1.86	0.37	3.64
AT1G74670	GASA6	pUFO	DOWN	26.83	272.26	-3.34	5.66	100.95	117.78	307.6
AT1G74890	ARR15	pLTP1	DOWN	0.9	5.66	-2.64	0.54	0.53	4.87	5.88
AT1G75060		pUFO	UP	17.23	2.48	2.79	1.05	1.99	0.9	4.86
AT1G75240	ZHD5	pUFO	UP	109.4	21.69	2.33	6.25	3.23	19.32	25.71
AT1G75580		pUFO	UP	15.64	2.73	2.51	1.74	0.55	2.34	3.42
AT1G75590		pREV	UP	11.24	0.2	5.74	7.02	2.01	0.0	3.57
AT1G75750	GASA1	pUFO	DOWN	186.63	2860.84	-3.94	21.7	974.85	2525.4	4356.44
AT1G76040	CPK29	pML1	DOWN	1.3	73.34	-5.81	0.69	48.37	8.91	103.62
AT1G76240		pUFO	DOWN	1.22	13.92	-3.5	0.24	8.93	8.81	26.19
AT1G76690	OPR2	pLTP1	DOWN	30.07	154.99	-2.37	2.99	32.49	153.65	210.58
AT1G76930	ATEXT4	pREV	UP	175.5	31.27	2.49	49.38	9.36	16.14	33.24
AT1G77080	AGL27	pML1	DOWN	0.56	22.46	-5.3	0.61	9.64	20.68	38.19
AT1G77210	STP14	pUFO	DOWN	0.77	23.2	-4.9	0.25	9.66	7.81	25.62
AT1G77640	ERF013	pML1	DOWN	3.53	30.09	-3.09	1.82	24.93	12.5	61.7
AT1G77690	LAX3	pML1	DOWN	4.65	56.12	-3.59	2.18	54.96	14.19	123.15
AT1G77870	MUB5	pREV	UP	8.12	1.26	2.68	6.45	0.83	0.19	1.83
AT1G78110		pML1	DOWN	1.05	23.78	-4.49	0.49	47.95	5.25	96.01
AT1G78110		pREV	UP	96.01	5.25	4.19	21.22	12.09	1.05	23.78
AT1G78230		pUFO	DOWN	1.5	14.88	-3.3	0.34	10.07	9.27	28.83
AT1G78380	GSTU19	pLTP1	DOWN	739.87	3788.02	-2.36	94.74	783.14	2804.95	4352.48
AT1G78476		pREV	UP	8.59	1.32	2.69	6.43	0.88	0.1	1.82
AT1G78490	CYP708A3	pML1	DOWN	1.07	61.33	-5.83	0.74	42.19	9.69	93.3
AT1G78750		pLTP1	UP	5.1	0.51	3.3	1.3	0.39	0.47	1.17
AT1G78780		pREV	UP	7.25	1.34	2.43	4.31	0.23	1.29	1.71
AT1G78970	LUP1	pML1	DOWN	0.0	15.98	-10.64	0.18	9.36	2.99	21.15
AT1G79170		pML1	UP	5.38	0.68	2.97	1.82	0.31	0.6	1.18
AT1G79310	AMC7	pREV	UP	5.76	0.82	2.8	0.73	0.44	0.2	1.06
AT1G79360	2024-10-02	pREV	DOWN	0.05	5.49	-6.52	1.54	2.77	2.3	7.81
AT1G79760	DTA4	pML1	DOWN	0.0	8.31	-9.7	0.19	15.11	2.47	31.07
AT1G79760	DTA4	pREV	UP	31.07	2.47	3.65	7.65	4.27	0.0	8.31
AT1G79915		pLTP1	DOWN	0.39	2.67	-2.74	0.29	2.28	2.59	6.58
AT1G80080	TMM	pML1	UP	42.23	3.71	3.51	6.03	2.71	1.15	6.57
AT1G80080	TMM	pREV	DOWN	1.15	6.57	-2.5	0.61	21.46	3.71	42.23
AT1G80130		pLTP1	UP	26.77	1.81	3.88	2.25	2.48	1.02	5.65
AT1G80160		pUFO	DOWN	2.88	43.32	-3.91	1.23	20.48	11.16	49.2
AT1G80170		pREV	UP	39.59	2.86	3.79	6.38	2.07	2.71	6.36
AT1G80310	MOT2	pUFO	DOWN	1.36	7.84	-2.52	0.4	3.25	6.97	12.98
AT1G80760	NIP6-1	pML1	DOWN	1.27	122.46	-6.58	0.72	112.43	10.25	235.11
AT2G01422		pML1	UP	79.42	1.91	5.37	18.17	5.72	0.61	11.1
AT2G01520	MLP328	pREV	UP	48.32	0.99	5.59	44.02	0.05	0.96	1.05
AT2G01530	MLP329	pREV	UP	6.88	0.08	6.26	12.43	0.38	0.04	0.71
AT2G01590	CRR3	pLTP1	UP	136.35	24.35	2.48	13.21	11.62	19.48	41.6
AT2G01918	PQL3	pREV	DOWN	0.96	4.93	-2.35	1.35	7.0	3.3	16.16
AT2G01940	SGR5	pML1	DOWN	0.98	12.12	-3.62	0.57	10.07	6.6	26.14
AT2G01990		pREV	UP	43.9	1.89	4.53	13.21	7.6	0.8	14.48
AT2G02100	PDF2.2	pML1	DOWN	15.36	174.07	-3.5	2.98	204.91	124.35	501.5
AT2G02450	ANAC034	pML1	UP	21.84	2.17	3.33	6.07	1.55	0.91	4.0
AT2G02820	MYB88	pREV	UP	31.37	0.98	4.99	9.01	3.06	0.74	6.15
AT2G02950	PKS1	pML1	UP	200.3	21.17	3.24	69.0	15.08	15.46	43.96
AT2G03310		pUFO	DOWN	0.85	6.87	-3.0	0.16	2.74	6.53	11.44
AT2G03530	UPS2	pUFO	DOWN	0.41	9.21	-4.46	0.26	4.12	5.34	13.57
AT2G04160	AIR3	pREV	UP	8.29	0.3	4.74	3.32	0.86	0.16	1.71
AT2G04790		pLTP1	UP	47.43	7.98	2.57	4.06	4.24	6.41	14.41
AT2G04800		pREV	UP	20.37	0.39	5.67	14.13	0.41	0.28	1.03
AT2G05070	LHCB2.2	pLTP1	UP	660.53	87.65	2.91	83.34	67.84	65.0	192.17
AT2G05520	GRP3	pML1	UP	1220.5	190.78	2.68	402.08	80.1	61.78	208.54
AT2G05540		pUFO	DOWN	37.7	511.4	-3.76	3.49	321.05	207.6	849.4
AT2G05910		pREV	UP	12.71	0.27	5.51	9.08	1.25	0.24	2.42
AT2G06045		pML1	DOWN	2.36	36.2	-3.93	0.77	24.14	8.18	56.25
AT2G06200	GRF6	pUFO	UP	13.79	1.52	3.17	2.18	0.8	0.22	1.67
AT2G06925	PLA2-ALPHA	pML1	DOWN	0.48	8.15	-4.06	0.57	2.17	6.79	11.04
AT2G13463		pREV	UP	7.24	0.17	5.33	2.02	0.1	0.0	0.17
AT2G13550		pML1	DOWN	0.47	8.92	-4.22	0.34	3.9	2.91	10.23
AT2G13820		pREV	UP	168.1	3.26	5.68	22.01	30.62	1.18	55.22
AT2G14900	GASA7	pML1	DOWN	2.78	149.56	-5.74	6.82	97.06	13.74	201.76
AT2G15020		pLTP1	UP	17.81	0.11	7.21	1.1	2.81	0.11	4.98
AT2G15050	LTP7	pML1	UP	355.85	56.34	2.66	98.79	26.14	18.97	69.32
AT2G15390	FUT4	pUFO	DOWN	0.1	6.6	-5.91	0.37	3.94	4.07	11.8
AT2G16210		pREV	UP	5.13	0.0	9.01	4.67	0.61	0.0	1.05
AT2G16280	KCS9	pML1	UP	305.24	34.66	3.14	95.02	19.03	25.78	62.28
AT2G16660		pLTP1	DOWN	1.57	10.82	-2.78	0.73	2.53	8.45	13.5
AT2G16850	PIP2-8	pML1	DOWN	1.37	44.25	-5.0	1.16	28.03	12.96	68.88
AT2G16990		pREV	UP	22.05	0.16	7.02	4.27	1.52	0.0	2.71
AT2G17280	PGM	pUFO	UP	12.43	1.27	3.28	1.83	1.34	0.81	3.33
AT2G17660		pML1	DOWN	17.98	97.84	-2.44	4.93	77.04	71.29	216.01
AT2G17770	BZIP27	pUFO	UP	16.39	2.14	2.93	0.9	2.15	0.23	4.53
AT2G18050	HIS1-3	pML1	DOWN	43.23	290.42	-2.75	10.82	159.08	185.85	498.37
AT2G18120	SRS4	pUFO	DOWN	0.51	9.26	-4.16	0.4	3.82	3.17	10.22
AT2G18150	PER15	pREV	UP	25.38	0.48	5.7	11.94	0.72	0.37	1.67
AT2G18210		pREV	UP	19.49	2.19	3.15	4.33	1.49	1.1	4.05
AT2G18328	RL4	pUFO	UP	10.27	0.38	4.72	1.96	0.26	0.0	0.49
AT2G18380	GATA20	pML1	DOWN	0.34	14.04	-5.33	0.66	7.17	2.4	15.48
AT2G18480	PLT3	pREV	UP	6.36	0.31	4.32	4.08	1.02	0.01	1.91
AT2G19170	SBT2.5	pUFO	UP	7.07	1.36	2.37	1.58	0.69	0.18	1.38
AT2G19580	TET2	pREV	UP	12.17	1.17	3.37	5.48	1.22	0.53	2.89
AT2G19910	RDR3	pUFO	UP	10.25	0.45	4.48	1.44	0.48	0.02	0.98
AT2G19920	RDR4	pUFO	UP	8.18	0.59	3.77	1.49	0.46	0.06	0.98
AT2G20142		pML1	DOWN	0.16	9.96	-5.87	0.5	3.28	4.62	10.59
AT2G20515		pUFO	UP	19.31	2.35	3.03	1.61	1.1	1.03	3.21
AT2G20550		pML1	DOWN	1.58	42.98	-4.76	0.96	33.12	6.11	72.21
AT2G20560		pLTP1	DOWN	11.73	167.5	-3.83	1.51	1.78	164.61	167.85
AT2G21050	LAX2	pML1	DOWN	0.59	37.55	-5.97	0.39	31.8	9.79	73.22
AT2G21185		pUFO	DOWN	8.66	90.67	-3.39	0.17	17.69	73.89	109.25
AT2G21188		pUFO	DOWN	1.31	8.56	-2.7	0.33	10.52	4.32	24.29
AT2G21210		pUFO	DOWN	2.25	20.63	-3.19	0.74	5.73	12.23	23.18
AT2G21560		pML1	DOWN	0.53	27.69	-5.68	0.89	53.36	7.18	108.14
AT2G21560		pREV	UP	108.14	7.18	3.91	27.83	14.16	0.53	27.69
AT2G21590	APL4	pUFO	UP	10.57	0.67	3.96	1.87	1.54	0.21	3.08
AT2G22330	CYP79B3	pML1	DOWN	2.39	129.66	-5.76	0.94	75.0	9.89	147.98
AT2G22860	PSK2	pREV	UP	176.2	15.06	3.55	49.72	17.93	9.19	42.77
AT2G23060		pUFO	UP	5.07	0.47	3.4	0.89	0.47	0.0	0.94
AT2G23170	GH3.3	pML1	DOWN	0.75	11.71	-3.95	0.64	11.07	4.62	26.32
AT2G23430	KRP1	pUFO	DOWN	3.12	17.52	-2.49	0.78	7.04	15.28	28.44
AT2G24700	REM10	pUFO	UP	16.84	0.8	4.38	1.89	0.94	0.0	1.87
AT2G25090	CIPK16	pUFO	DOWN	0.98	5.61	-2.51	0.18	1.56	4.12	7.24
AT2G25095	MIR156A	pREV	UP	7.31	0.78	3.21	4.53	0.84	0.41	2.01
AT2G25200		pUFO	DOWN	2.69	25.71	-3.25	0.53	9.11	13.13	30.83
AT2G25270		pML1	DOWN	0.34	4.08	-3.55	0.74	6.18	2.42	13.86
AT2G25270		pUFO	UP	13.86	2.42	2.51	0.29	1.87	0.34	4.08
AT2G26010	PDF1.3	pML1	UP	13.26	0.0	10.37	12.46	0.2	0.0	0.34
AT2G26135		pLTP1	DOWN	0.58	8.23	-3.8	0.17	3.74	6.76	13.85
AT2G26150	HSFA2	pLTP1	DOWN	33.79	282.29	-3.06	5.42	87.77	231.88	402.7
AT2G26250	FDH	pML1	UP	718.45	77.73	3.21	220.5	65.7	58.66	180.78
AT2G26330	ERECTA	pUFO	UP	48.7	8.22	2.57	1.66	3.42	5.31	12.13
AT2G26380		pREV	UP	6.73	0.57	3.54	2.22	0.37	0.23	0.97
AT2G26560	PLP2	pUFO	DOWN	2.13	42.8	-4.32	0.56	15.85	17.0	45.85
AT2G26580	YAB5	pUFO	DOWN	2.15	20.76	-3.27	0.72	13.86	14.92	41.3
AT2G27250	CLV3	pUFO	UP	11.05	1.06	3.37	1.92	0.73	0.33	1.79
AT2G27420		pUFO	DOWN	0.45	9.05	-4.3	0.22	11.8	4.49	26.82
AT2G28305	LOG1	pML1	DOWN	23.09	137.17	-2.57	22.07	43.68	84.78	171.52
AT2G28510	DOF2.1	pML1	DOWN	0.27	17.73	-5.99	0.51	9.11	3.18	19.94
AT2G28660		pML1	DOWN	0.85	32.5	-5.24	0.47	26.41	3.2	55.91
AT2G28760	UXS6	pUFO	UP	15.34	1.05	3.86	1.57	1.54	0.52	3.42
AT2G28790		pML1	DOWN	1.94	81.25	-5.38	1.36	125.31	23.75	263.76
AT2G28790		pUFO	UP	263.76	23.75	3.47	12.73	40.97	1.94	81.25
AT2G29290		pUFO	DOWN	0.13	82.5	-9.2	0.13	66.15	7.62	139.52
AT2G29310		pML1	DOWN	5.44	51.13	-3.23	4.74	9.87	42.71	62.38
AT2G29360	SDR	pUFO	DOWN	8.86	75.88	-3.1	0.99	30.24	41.31	101.57
AT2G29470	GSTU3	pREV	UP	7.54	0.68	3.45	6.68	0.4	0.14	0.91
AT2G29480	GSTU2	pREV	UP	7.96	1.1	2.84	1.09	0.75	0.47	1.96
AT2G29490	GSTU1	pREV	UP	23.62	2.46	3.26	5.76	2.51	1.37	6.16
AT2G29500	HSP17.6B	pLTP1	DOWN	7.66	308.04	-5.33	1.28	9.29	300.14	318.65
AT2G29630	THIC	pLTP1	UP	260.65	51.87	2.33	23.84	23.44	36.43	82.49
AT2G29890	VLN1	pML1	DOWN	0.29	4.53	-3.92	0.25	10.18	2.47	21.04
AT2G29890	VLN1	pUFO	UP	21.04	2.47	3.09	2.24	2.12	0.29	4.53
AT2G29995	PSY3	pREV	UP	32.47	4.13	2.97	11.37	2.04	3.78	7.47
AT2G30370	EPFL6	pUFO	UP	19.45	0.49	5.28	1.6	1.64	0.0	3.05
AT2G30540	GRXS9	pUFO	UP	20.29	1.26	4.0	2.62	1.06	0.18	2.3
AT2G31070	TCP10	pUFO	DOWN	0.17	6.07	-5.08	0.22	6.88	4.2	16.94
AT2G31110	TBL40	pML1	DOWN	0.76	13.93	-4.18	1.86	33.28	4.02	65.97
AT2G31110	TBL40	pREV	UP	65.97	4.02	4.03	10.62	6.86	0.76	13.93
AT2G31160	LSH3	pML1	DOWN	0.82	12.57	-3.92	0.21	16.48	4.34	36.09
AT2G31210	BHLH91	pREV	UP	5.96	0.91	2.7	2.26	0.58	0.42	1.57
AT2G31360	ADS2	pML1	DOWN	4.15	48.08	-3.53	2.32	31.0	18.29	80.28
AT2G31900	XI-F	pREV	UP	5.91	0.28	4.35	2.9	0.72	0.28	1.53
AT2G32120	HSP70-8	pLTP1	DOWN	14.09	262.75	-4.22	2.41	21.62	230.65	271.78
AT2G32160		pLTP1	UP	8.86	1.32	2.74	1.17	0.34	1.28	1.88
AT2G32540	CSLB4	pLTP1	UP	62.2	4.65	3.74	5.08	7.16	3.97	16.69
AT2G32660	AtRLP22	pREV	UP	7.06	1.09	2.68	2.54	0.26	0.87	1.39
AT2G32690	ATGRP23	pML1	UP	24.77	2.58	3.26	16.53	2.89	2.46	7.53
AT2G32870		pUFO	UP	25.05	0.26	6.54	7.74	3.75	0.0	6.62
AT2G32880		pUFO	UP	7.88	1.3	2.59	2.39	0.3	1.06	1.66
AT2G33710	ERF112	pLTP1	UP	86.72	15.28	2.5	5.54	3.65	9.31	15.93
AT2G33880	WOX9	pUFO	UP	6.14	0.29	4.36	0.64	0.15	0.04	0.31
AT2G34430	LHB1B1	pLTP1	UP	1347.51	37.89	5.15	115.0	90.31	13.42	180.64
AT2G34650	PID	pUFO	UP	15.75	2.58	2.61	2.02	1.43	1.26	4.11
AT2G34830	WRKY35	pUFO	UP	5.87	0.6	3.27	0.69	0.85	0.0	1.67
AT2G35310		pUFO	UP	7.58	0.82	3.19	1.58	0.9	0.0	1.79
AT2G35830		pUFO	DOWN	9.57	56.28	-2.55	1.42	26.83	56.08	102.65
AT2G35950	EDA12	pML1	DOWN	0.02	6.24	-7.7	0.48	1.81	4.59	8.21
AT2G36026		pREV	DOWN	0.63	7.12	-3.48	0.92	0.94	6.51	8.35
AT2G36050	OFP15	pREV	DOWN	0.77	6.68	-3.1	0.85	5.66	2.96	14.08
AT2G36350		pML1	DOWN	0.27	3.8	-3.77	0.29	5.39	2.6	12.47
AT2G36590	PROT3	pML1	UP	29.83	3.67	3.02	9.87	3.75	0.87	8.3
AT2G36590	PROT3	pUFO	DOWN	0.87	8.3	-3.24	0.32	13.96	3.67	29.83
AT2G36790	UGT73C6	pUFO	DOWN	0.89	5.31	-2.56	0.35	1.96	4.0	7.85
AT2G37030		pML1	UP	11.03	0.27	5.3	4.79	1.22	0.08	2.28
AT2G37130	PER21	pREV	UP	56.71	5.46	3.37	24.88	1.58	4.46	7.56
AT2G37210	LOG3	pML1	DOWN	0.0	9.29	-9.86	0.3	11.05	7.19	27.29
AT2G37260	WRKY44	pUFO	UP	6.57	0.79	3.04	1.93	1.03	0.1	2.12
AT2G37330	ALS3	pREV	UP	31.75	5.51	2.52	2.91	3.68	2.11	9.46
AT2G37460		pREV	UP	23.33	0.24	6.54	5.02	3.94	0.0	6.94
AT2G37510		pLTP1	DOWN	0.35	5.06	-3.82	0.34	1.55	2.41	5.12
AT2G37540		pUFO	DOWN	0.57	29.18	-5.65	0.41	11.22	10.41	30.43
AT2G37580	ATL33	pREV	UP	6.4	1.26	2.34	4.96	0.56	0.38	1.41
AT2G37750		pREV	UP	123.26	11.2	3.46	37.22	3.05	10.02	15.8
AT2G38110	GPAT6	pML1	UP	7.85	1.29	2.6	2.67	0.37	1.1	1.82
AT2G38160		pUFO	UP	5.5	0.95	2.52	0.63	0.78	0.21	1.76
AT2G38540	LTP1	pML1	UP	805.27	135.95	2.57	248.0	50.85	65.17	163.8
AT2G38640		pREV	UP	91.88	16.91	2.44	9.64	1.81	16.61	19.89
AT2G38870		pREV	DOWN	57.71	335.67	-2.54	23.14	242.22	301.12	736.86
AT2G39310	JAL22	pML1	DOWN	1.22	7.84	-2.67	0.73	2.24	4.04	8.0
AT2G39420		pML1	DOWN	1.37	40.73	-4.88	0.82	23.7	4.76	49.47
AT2G39570	ACR9	pLTP1	UP	780.37	140.06	2.48	61.45	32.98	111.53	177.29
AT2G39700	EXPA4	pML1	DOWN	0.65	35.41	-5.75	0.78	23.21	4.27	49.65
AT2G39830	DAR2	pUFO	UP	9.09	0.61	3.88	2.12	0.33	0.09	0.69
AT2G40340	DREB2C	pLTP1	DOWN	0.39	4.66	-3.55	0.41	3.19	3.64	9.61
AT2G40475		pUFO	DOWN	1.18	11.38	-3.26	0.45	14.55	5.3	32.98
AT2G40520		pLTP1	UP	11.43	2.02	2.49	1.15	0.73	1.81	3.16
AT2G40530		pREV	UP	84.15	1.25	6.06	13.45	2.94	0.5	5.93
AT2G40900		pREV	UP	56.38	1.95	4.85	12.91	7.42	0.2	13.84
AT2G40920		pREV	DOWN	1.09	7.22	-2.72	1.46	1.96	3.82	7.22
AT2G41280	M10	pLTP1	UP	9.66	0.12	6.22	3.72	0.07	0.0	0.12
AT2G41340	NRPD5B	pREV	DOWN	0.0	6.69	-9.39	0.39	2.34	2.68	6.79
AT2G41380		pREV	UP	26.23	3.89	2.75	8.33	1.06	2.19	4.14
AT2G41410	CML35	pML1	DOWN	27.73	180.76	-2.7	7.36	38.09	120.86	191.56
AT2G41780		pREV	UP	16.87	1.15	3.86	6.15	1.39	0.99	3.48
AT2G41940	ZFP8	pUFO	DOWN	2.76	70.38	-4.67	0.42	41.7	20.58	103.41
AT2G41990		pML1	UP	37.96	2.88	3.72	13.76	1.75	1.07	4.57
AT2G42540	COR15A	pML1	DOWN	0.52	7.71	-3.86	0.77	3.55	4.76	11.83
AT2G42610	LSH10	pML1	DOWN	0.38	32.33	-6.37	0.6	24.3	3.92	52.27
AT2G42760		pREV	UP	96.95	2.89	5.06	29.45	14.36	2.02	27.31
AT2G42800	AtRLP29	pUFO	UP	14.01	0.66	4.39	2.72	0.58	0.0	1.15
AT2G42840	PDF1	pREV	DOWN	32.19	178.63	-2.47	23.46	181.45	117.99	458.17
AT2G43050	PME16	pREV	UP	13.36	0.3	5.43	4.28	0.12	0.09	0.31
AT2G43120		pLTP1	DOWN	37.73	192.84	-2.35	6.29	88.56	167.86	332.21
AT2G43520	ATTI2	pUFO	UP	22.38	3.86	2.53	4.25	1.18	3.83	5.89
AT2G43610		pML1	UP	6.04	0.89	2.75	19.45	0.56	0.81	1.81
AT2G43620		pML1	DOWN	0.42	29.57	-6.1	1.08	28.35	7.22	63.53
AT2G43800	FH2	pUFO	UP	17.69	1.94	3.18	1.34	1.48	0.3	3.25
AT2G43820	UGT74F2	pUFO	DOWN	1.12	21.94	-4.28	0.49	21.35	8.94	50.66
AT2G44070		pREV	UP	19.96	0.32	5.92	4.83	1.03	0.0	1.93
AT2G44230		pML1	UP	95.16	3.71	4.68	28.35	9.37	1.56	18.76
AT2G44290	YLS3	pLTP1	UP	146.11	12.64	3.53	7.26	9.01	4.01	22.03
AT2G44290	YLS3	pUFO	DOWN	4.01	22.03	-2.45	0.79	74.5	12.64	146.11
AT2G44300		pML1	DOWN	0.7	15.45	-4.44	0.58	22.04	4.52	46.97
AT2G44300		pREV	UP	46.97	4.52	3.37	7.9	7.66	0.7	15.45
AT2G44450	BGLU15	pREV	UP	8.37	0.69	3.58	2.79	1.13	0.0	2.21
AT2G44745	WRKY12	pML1	DOWN	0.09	38.62	-8.59	0.13	40.12	3.02	83.1
AT2G44790	UCC2	pREV	UP	36.9	6.55	2.49	5.42	3.13	2.28	8.39
AT2G45080	CYCU2-1	pUFO	UP	28.19	3.21	3.13	1.35	2.21	1.49	5.88
AT2G45180		pUFO	DOWN	452.56	4185.58	-3.21	39.39	6210.32	3329.57	14488.59
AT2G45190	YAB1	pREV	DOWN	2.66	24.27	-3.18	1.87	10.11	20.51	39.6
AT2G45220	PME17	pREV	UP	27.23	4.88	2.48	6.67	1.37	2.54	4.93
AT2G46100		pUFO	DOWN	10.97	75.7	-2.79	1.74	27.74	37.78	91.82
AT2G46110	KPHMT1	pREV	DOWN	0.06	3.58	-5.68	0.79	1.01	3.17	5.09
AT2G46240	BAG6	pLTP1	DOWN	13.74	276.87	-4.33	1.49	70.47	247.96	381.87
AT2G46690	SAUR32	pML1	DOWN	1.27	8.71	-2.77	1.19	29.05	7.04	58.17
AT2G46690	SAUR32	pREV	UP	58.17	7.04	3.04	6.52	3.9	1.27	8.71
AT2G46790	APRR9	pML1	DOWN	4.98	25.83	-2.37	1.3	11.04	22.54	43.1
AT2G46840	ATDUF4	pREV	UP	6.22	0.58	3.4	2.85	0.76	0.16	1.64
AT2G46870	NGA1	pML1	UP	11.21	2.09	2.42	3.82	1.49	0.32	3.28
AT2G47140	SDR3B	pLTP1	UP	69.56	10.14	2.78	8.49	4.39	3.78	12.2
AT2G47180	GOLS1	pLTP1	DOWN	15.9	174.16	-3.45	1.6	71.08	53.7	179.32
AT2G47190	ATMYB2	pREV	UP	24.02	2.3	3.38	3.79	0.81	1.15	2.72
AT2G47240	LACS1	pML1	UP	21.69	4.19	2.37	4.55	2.65	1.62	6.91
AT2G47270	UPB1	pREV	UP	133.25	6.33	4.39	35.0	1.09	5.27	7.45
AT2G47520	ERF071	pLTP1	DOWN	3.0	30.02	-3.32	1.11	29.35	15.09	71.72
AT2G47630		pML1	UP	87.74	16.18	2.44	18.79	4.22	10.41	18.63
AT2G47930	AGP26	pML1	DOWN	14.75	111.17	-2.91	6.64	63.14	60.01	185.57
AT3G01070	ENODL16	pREV	UP	5.15	0.34	3.88	2.66	0.38	0.19	0.91
AT3G01290	HIR3	pUFO	DOWN	10.67	58.33	-2.45	1.25	3.08	56.8	62.73
AT3G01500	BCA1	pUFO	DOWN	15.6	1018.61	-6.03	1.98	960.23	70.2	1990.61
AT3G01550	PPT2	pREV	DOWN	1.44	17.6	-3.6	1.9	11.4	4.83	27.57
AT3G01830	CML40	pML1	DOWN	28.37	175.63	-2.63	6.82	25.68	170.78	217.48
AT3G01950		pREV	UP	22.23	1.06	4.38	20.83	3.49	0.22	6.64
AT3G01970	WRKY45	pREV	UP	20.88	3.27	2.67	17.25	1.27	1.7	4.21
AT3G02000	GRXC7	pUFO	UP	5.73	0.12	5.46	1.35	0.97	0.0	1.74
AT3G02120		pML1	DOWN	1.16	20.14	-4.11	2.6	10.45	3.91	23.43
AT3G02150	TCP13	pUFO	DOWN	0.73	16.75	-4.5	0.38	4.05	13.38	21.45
AT3G02210	COBL1	pUFO	UP	18.62	3.23	2.52	1.8	1.77	1.43	4.96
AT3G02550	LBD41	pML1	DOWN	1.58	60.27	-5.24	0.55	32.98	6.17	65.9
AT3G02770		pREV	UP	312.0	56.97	2.45	58.85	20.64	44.62	84.91
AT3G03270		pREV	UP	47.12	3.73	3.66	4.83	5.86	2.0	12.91
AT3G03280		pREV	UP	5.81	0.52	3.46	2.26	0.14	0.32	0.59
AT3G03520	NPC3	pREV	UP	25.66	3.06	3.06	2.61	3.25	2.11	8.15
AT3G03840		pREV	UP	17.29	2.46	2.81	7.42	0.32	2.42	2.99
AT3G04040		pREV	UP	12.91	2.5	2.36	8.19	0.52	1.72	2.71
AT3G04210		pUFO	DOWN	4.77	46.23	-3.27	0.64	16.06	20.96	50.76
AT3G04550	RAF2	pREV	DOWN	0.72	5.55	-2.93	0.2	1.66	3.17	6.36
AT3G05190		pUFO	UP	7.94	0.21	5.18	1.37	0.55	0.0	1.04
AT3G05370	AtRLP31	pLTP1	UP	21.41	3.31	2.69	1.41	1.91	1.31	5.13
AT3G05600		pREV	DOWN	0.1	7.08	-6.01	0.89	4.0	3.5	11.48
AT3G05640		pML1	DOWN	0.97	39.53	-5.33	0.65	30.71	17.5	78.17
AT3G05727		pLTP1	DOWN	1.33	275.39	-7.68	20.82	85.44	173.99	343.8
AT3G05730		pUFO	DOWN	25.95	276.81	-3.41	15.32	304.97	104.63	697.46
AT3G05880	RCI2A	pREV	UP	1449.12	131.89	3.46	641.47	15.09	115.88	146.04
AT3G05890	RCI2B	pREV	UP	131.87	7.03	4.23	82.64	3.6	3.02	10.2
AT3G06120	MUTE	pML1	UP	5.94	0.54	3.44	1.76	0.29	0.14	0.71
AT3G06160	REM21	pUFO	UP	7.71	0.3	4.64	0.84	0.98	0.0	1.83
AT3G06220		pUFO	UP	18.64	0.62	4.89	3.2	0.76	0.31	1.75
AT3G07090		pLTP1	DOWN	31.01	249.22	-3.01	2.43	41.43	212.57	295.25
AT3G07540	FH10	pML1	DOWN	0.42	12.45	-4.86	0.21	10.52	2.55	23.57
AT3G09350	Fes1A	pLTP1	DOWN	40.31	483.81	-3.58	4.24	109.63	457.97	659.45
AT3G09450		pML1	UP	15.44	1.9	3.02	4.44	1.72	0.55	3.97
AT3G09910	RABC2B	pML1	DOWN	0.52	6.54	-3.63	0.6	8.43	3.73	19.53
AT3G09940	MDHAR	pREV	UP	26.34	0.8	5.02	6.46	0.8	0.64	2.09
AT3G10020		pLTP1	DOWN	351.16	2081.32	-2.57	27.33	707.24	1916.52	3215.56
AT3G10525	SMR1	pUFO	DOWN	5.72	33.03	-2.53	2.49	21.37	17.91	60.09
AT3G10815		pREV	UP	18.85	1.71	3.45	8.07	0.74	0.54	1.92
AT3G10870	MES17	pML1	DOWN	0.0	24.36	-11.25	0.33	12.8	3.98	27.6
AT3G11000		pUFO	UP	8.75	0.48	4.16	0.55	0.61	0.03	1.24
AT3G11660	NHL1	pUFO	DOWN	6.52	46.38	-2.83	0.64	39.18	42.85	112.41
AT3G11930		pREV	UP	794.58	42.4	4.23	297.04	31.59	32.32	91.38
AT3G12090	TET6	pREV	UP	9.32	0.87	3.41	4.46	0.52	0.36	1.4
AT3G12580	MED37C	pLTP1	DOWN	265.73	2221.1	-3.06	24.07	641.7	1832.43	3086.02
AT3G12710		pML1	DOWN	0.06	36.59	-9.03	0.09	25.95	3.67	54.87
AT3G12910		pREV	DOWN	2.99	20.64	-2.78	2.74	10.98	9.77	31.73
AT3G12970		pUFO	UP	5.67	0.58	3.27	1.21	0.19	0.44	0.82
AT3G13061		pLTP1	UP	15.14	1.85	3.03	2.87	0.92	1.35	3.13
AT3G13175		pML1	DOWN	0.64	22.64	-5.12	0.74	29.0	8.49	64.28
AT3G13190		pUFO	UP	48.87	6.35	2.94	4.12	2.39	2.36	6.65
AT3G13960	GRF5	pUFO	UP	28.73	1.48	4.27	2.95	3.49	0.43	6.93
AT3G14200		pLTP1	DOWN	5.87	30.98	-2.4	1.12	10.3	19.35	39.89
AT3G14210	ESM1	pLTP1	UP	314.57	22.9	3.78	23.54	40.63	6.61	83.7
AT3G14210	ESM1	pREV	DOWN	6.61	83.7	-3.66	1.62	153.88	22.9	314.57
AT3G14280		pREV	UP	5.22	0.89	2.54	6.14	0.31	0.65	1.27
AT3G14395		pML1	DOWN	0.69	4.45	-2.67	0.94	1.1	3.1	5.28
AT3G14760		pUFO	DOWN	0.62	6.09	-3.28	0.32	2.44	2.66	7.38
AT3G15200		pML1	DOWN	0.82	6.43	-2.96	0.74	2.73	4.57	9.95
AT3G15310		pLTP1	UP	8.38	0.81	3.35	3.18	0.56	0.0	1.08
AT3G15356	LEC	pML1	DOWN	6.38	133.18	-4.38	2.3	58.42	41.82	150.57
AT3G15510	ATNAC2	pUFO	DOWN	0.65	7.43	-3.49	0.28	2.44	4.25	9.04
AT3G15550		pUFO	UP	5.0	0.77	2.68	1.33	0.29	0.3	0.83
AT3G15680		pML1	DOWN	0.58	27.34	-5.53	0.49	15.43	3.67	32.66
AT3G15840	PIFI	pLTP1	UP	103.98	13.52	2.94	6.35	14.33	7.11	34.51
AT3G16040		pLTP1	DOWN	4.2	23.5	-2.48	0.43	14.68	16.7	44.84
AT3G16050	PDX12	pLTP1	DOWN	33.53	477.07	-3.83	2.65	156.55	309.71	622.55
AT3G16070		pREV	UP	13.59	1.1	3.61	1.98	1.19	1.09	3.16
AT3G16370	APG	pML1	UP	387.81	40.78	3.25	121.01	48.92	32.74	121.21
AT3G16490	IQD26	pUFO	UP	7.51	1.36	2.46	1.33	0.69	0.33	1.64
AT3G16660		pUFO	DOWN	10.09	122.34	-3.6	4.89	133.66	89.14	335.46
AT3G16670		pUFO	DOWN	6.86	76.47	-3.48	6.59	29.77	26.05	78.67
AT3G16690	SWEET16	pUFO	DOWN	2.88	20.34	-2.82	0.94	7.48	16.55	30.98
AT3G16900		pREV	UP	6.83	0.36	4.21	8.69	0.29	0.24	0.8
AT3G17010		pUFO	UP	7.33	0.09	6.2	2.61	1.33	0.0	2.35
AT3G17110		pLTP1	DOWN	0.58	15.24	-4.69	0.22	7.29	3.99	17.64
AT3G17185	TASIR-ARF	pUFO	DOWN	1.18	6.26	-2.4	0.4	3.81	6.0	12.72
AT3G17840	RLK902	pUFO	UP	18.91	3.55	2.41	1.34	0.48	3.42	4.3
AT3G17950	Y-3	pML1	DOWN	0.86	13.27	-3.93	0.73	8.98	2.92	20.8
AT3G18250		pREV	UP	5.91	0.54	3.43	4.3	0.92	0.18	1.93
AT3G18280		pREV	UP	223.31	5.76	5.27	19.65	38.42	2.59	70.66
AT3G18550	TCP18	pREV	UP	5.08	0.22	4.47	5.37	0.61	0.17	1.25
AT3G18560		pREV	UP	376.12	67.58	2.48	22.0	20.91	53.86	94.93
AT3G18850	LPAT5	pUFO	UP	6.66	1.24	2.42	0.9	0.14	1.14	1.41
AT3G18960		pML1	DOWN	0.49	9.05	-4.18	0.74	12.36	5.33	28.35
AT3G18960		pUFO	UP	28.35	5.33	2.41	5.47	4.29	0.49	9.05
AT3G19200		pML1	DOWN	1.14	18.61	-4.02	1.85	21.92	5.33	48.15
AT3G19270	CYP707A4	pREV	UP	6.09	0.13	5.45	3.08	0.69	0.0	1.25
AT3G20260		pUFO	UP	26.29	2.06	3.67	0.99	0.66	1.82	3.07
AT3G20810	JMJD5	pML1	DOWN	0.86	7.33	-3.08	1.19	2.24	7.1	11.09
AT3G20898		pML1	DOWN	0.04	14.64	-8.19	0.26	6.94	2.97	15.3
AT3G21260	GLTP3	pML1	DOWN	7.05	45.96	-2.7	1.02	16.17	22.44	53.42
AT3G21330	BHLH87	pLTP1	UP	8.48	0.88	3.25	0.79	1.19	0.06	2.41
AT3G21560	UGT84A2	pREV	DOWN	1.5	12.31	-3.03	2.11	12.0	11.5	32.68
AT3G21670	NPF6.4	pLTP1	UP	110.61	7.9	3.81	5.33	10.87	7.73	26.65
AT3G21710		pREV	UP	6.45	0.33	4.25	2.84	0.2	0.14	0.53
AT3G21750	UGT71B1	pML1	DOWN	1.67	12.93	-2.95	3.36	8.06	6.25	22.29
AT3G21870	CYCU1-1	pLTP1	UP	171.41	11.46	3.9	15.02	13.21	9.5	33.29
AT3G22060	CRRSP38	pLTP1	UP	147.63	8.59	4.1	17.19	13.66	3.39	29.22
AT3G22160	VQ22	pML1	DOWN	2.74	20.16	-2.87	1.81	8.88	11.49	29.24
AT3G22240		pREV	UP	27.52	0.83	5.03	14.59	0.39	0.53	1.31
AT3G22410		pML1	DOWN	0.33	14.63	-5.43	0.22	9.06	4.31	22.37
AT3G22460	OASA2	pML1	DOWN	1.18	6.94	-2.55	0.43	11.08	5.06	25.13
AT3G22540		pREV	UP	26.7	0.74	5.15	8.92	0.35	0.6	1.27
AT3G22600		pREV	UP	6.69	0.85	2.96	4.79	0.64	0.2	1.48
AT3G22790	NET1A	pUFO	UP	7.37	1.01	2.86	1.62	0.22	0.88	1.3
AT3G22840	ELIP1	pML1	UP	88.34	14.53	2.6	13.23	8.35	5.29	21.95
AT3G22886	MIR167A	pUFO	DOWN	0.23	14.23	-5.89	0.31	4.51	7.93	16.67
AT3G22930	CML11	pREV	UP	23.11	2.51	3.2	4.68	3.06	0.77	6.73
AT3G23090		pREV	UP	31.45	0.99	4.98	10.93	1.36	0.58	3.12
AT3G23230	ERF098	pLTP1	UP	114.21	15.54	2.88	9.04	6.72	14.7	26.73
AT3G23250	MYB15	pML1	DOWN	33.08	620.14	-4.23	4.47	393.2	126.36	903.3
AT3G23290	LSH4	pML1	DOWN	0.5	36.2	-6.15	0.34	22.43	4.27	47.53
AT3G24500	MBF1C	pLTP1	DOWN	139.43	1461.28	-3.39	4.39	211.86	1448.83	1821.85
AT3G24520	HSFC1	pML1	DOWN	20.54	240.01	-3.55	6.13	126.66	77.77	327.38
AT3G24770	CLE41	pML1	DOWN	1.89	23.02	-3.6	0.94	13.26	5.9	32.01
AT3G25230	FKBP62	pLTP1	DOWN	21.09	215.92	-3.36	2.26	33.44	192.3	258.3
AT3G25930		pREV	UP	11.99	0.0	10.23	2.7	0.06	0.0	0.1
AT3G25980	MAD2	pML1	DOWN	1.06	15.61	-3.87	0.42	8.29	3.31	19.1
AT3G26200	CYP71B22	pREV	DOWN	2.69	22.48	-3.06	1.38	8.23	14.29	30.75
AT3G26220	CYP71B3	pUFO	DOWN	3.13	16.05	-2.35	0.34	6.6	12.22	25.08
AT3G26280	CYP71B4	pUFO	DOWN	0.2	37.05	-7.46	0.4	17.43	15.62	50.15
AT3G26330	CYP71B37	pUFO	UP	5.96	0.75	2.97	0.53	0.86	0.0	1.72
AT3G26450		pML1	UP	1628.45	182.55	3.16	424.09	126.02	36.31	287.21
AT3G26450		pUFO	DOWN	36.31	287.21	-2.98	4.15	806.28	182.55	1628.45
AT3G26500	PIRL2	pUFO	DOWN	0.72	5.17	-2.83	0.38	5.0	4.71	13.59
AT3G26760		pML1	DOWN	0.48	13.51	-4.79	0.41	5.83	3.55	13.79
AT3G27200		pUFO	UP	26.35	1.37	4.26	4.7	2.29	1.35	5.32
AT3G27650	LBD25	pREV	UP	13.67	0.92	3.88	1.81	1.83	0.23	3.68
AT3G27690	LHCB2.4	pLTP1	UP	845.29	96.18	3.14	64.92	28.01	90.32	141.5
AT3G27880		pLTP1	DOWN	1.43	10.92	-2.92	0.62	5.22	7.6	17.84
AT3G28220		pLTP1	UP	48.44	8.31	2.54	5.21	5.19	2.81	13.18
AT3G28270		pUFO	DOWN	0.48	27.69	-5.82	0.24	14.89	3.13	29.99
AT3G28420		pREV	UP	12.2	0.91	3.73	6.77	2.09	0.0	3.99
AT3G28540		pREV	UP	10.16	1.44	2.81	3.72	0.84	0.69	2.37
AT3G28620		pREV	UP	6.81	0.43	3.95	3.48	0.74	0.42	1.71
AT3G28840		pREV	UP	7.36	0.0	9.53	6.08	0.25	0.0	0.43
AT3G28917	MIF2	pREV	UP	24.25	0.0	11.24	4.02	0.0	0.0	0.0
AT3G28950		pREV	UP	62.4	6.73	3.21	30.71	5.54	6.5	16.2
AT3G29030	EXPA5	pML1	UP	66.4	12.82	2.37	19.27	3.42	8.43	15.16
AT3G29120		pUFO	DOWN	0.32	3.67	-3.48	1.0	1.42	2.66	5.46
AT3G29370		pML1	DOWN	0.62	34.42	-5.77	0.52	17.02	7.31	38.69
AT3G29575	AFP3	pML1	DOWN	2.73	15.54	-2.5	0.58	6.72	15.45	27.13
AT3G29633		pUFO	UP	12.39	0.0	10.28	3.07	0.27	0.0	0.47
AT3G29670	PMAT2	pUFO	DOWN	0.77	5.93	-2.93	0.11	1.44	4.37	7.25
AT3G43250		pML1	DOWN	0.23	19.58	-6.35	0.63	12.32	2.35	26.23
AT3G43720	LTPG2	pML1	UP	565.77	56.54	3.32	162.26	41.02	31.77	111.89
AT3G43850		pLTP1	UP	7.84	0.53	3.86	1.61	0.2	0.5	0.86
AT3G44220		pML1	DOWN	0.03	9.55	-7.9	0.97	15.94	2.14	32.69
AT3G44220		pREV	UP	32.69	2.14	3.93	10.2	5.0	0.03	9.55
AT3G44860	FAMT	pML1	DOWN	0.48	9.89	-4.34	0.6	4.0	3.06	10.08
AT3G45160		pREV	UP	476.35	3.53	7.07	95.12	55.81	2.61	99.74
AT3G45180		pREV	UP	7.99	0.0	9.64	3.05	0.04	0.0	0.07
AT3G45730		pUFO	DOWN	135.82	903.59	-2.73	13.65	557.56	426.34	1537.77
AT3G45960	EXLA3	pREV	UP	44.99	0.91	5.61	3.62	3.63	0.69	7.08
AT3G46070		pREV	UP	18.36	2.21	3.05	6.4	2.65	1.0	6.08
AT3G46130	MYB48	pREV	UP	16.95	2.56	2.72	5.95	1.36	2.56	4.92
AT3G46230	HSP17.4A	pLTP1	DOWN	86.04	3250.84	-5.24	14.38	710.37	2215.33	3575.49
AT3G46490		pREV	UP	23.53	1.25	4.22	10.22	1.21	1.1	3.27
AT3G46660	UGT76E12	pLTP1	UP	7.88	0.0	9.62	3.49	1.4	0.0	2.42
AT3G46900	COPT2	pUFO	DOWN	2.06	81.71	-5.3	0.85	70.29	18.36	158.71
AT3G47010		pML1	DOWN	0.93	6.42	-2.77	0.64	1.93	3.88	7.66
AT3G47210		pREV	UP	5.28	0.31	4.05	3.35	0.59	0.0	1.14
AT3G47510		pREV	UP	85.4	1.73	5.62	24.27	13.43	0.82	24.52
AT3G47570		pML1	DOWN	0.31	5.4	-4.08	0.54	2.11	2.79	6.96
AT3G47980		pREV	UP	7.28	0.16	5.42	1.51	1.19	0.0	2.13
AT3G48020		pREV	UP	8.36	1.49	2.48	1.7	0.21	1.29	1.7
AT3G48280	CYP71A25	pLTP1	UP	15.73	2.18	2.85	0.72	1.3	1.29	3.85
AT3G48310	CYP71A22	pLTP1	UP	40.99	4.3	3.25	2.65	2.93	0.17	5.83
AT3G48310	CYP71A22	pUFO	DOWN	0.17	5.83	-5.02	0.11	20.76	4.3	40.99
AT3G48320	CYP71A21	pLTP1	UP	21.72	3.14	2.79	1.87	2.35	3.04	7.16
AT3G48450		pREV	UP	35.93	0.87	5.35	15.3	5.39	0.35	9.93
AT3G48550		pML1	DOWN	0.77	16.09	-4.37	0.45	7.49	3.58	16.98
AT3G48670	IDN2	pML1	DOWN	2.05	10.54	-2.36	0.32	11.23	6.33	27.54
AT3G48700	CXE13	pUFO	UP	14.88	0.46	4.99	2.5	1.72	0.0	3.19
AT3G48720		pML1	UP	84.58	1.72	5.61	24.97	6.75	0.23	12.6
AT3G48740	SWEET11	pREV	UP	1340.22	67.66	4.31	128.62	104.93	18.62	219.85
AT3G48740	SWEET11	pUFO	DOWN	18.62	219.85	-3.56	4.47	694.96	67.66	1340.22
AT3G48970		pREV	UP	100.32	0.18	9.04	23.0	5.39	0.0	9.43
AT3G49110	PER33	pML1	DOWN	1.14	27.38	-4.57	0.57	36.27	7.48	77.84
AT3G49260	iqd21	pML1	UP	12.27	1.18	3.37	3.37	1.61	0.76	3.73
AT3G49360	PGL2	pML1	DOWN	4.28	55.7	-3.7	0.99	25.14	15.97	62.53
AT3G49690	RAX3	pREV	UP	10.38	0.36	4.81	7.75	0.12	0.25	0.49
AT3G50480	HR4	pUFO	DOWN	9.73	186.16	-4.26	1.02	130.63	67.48	328.39
AT3G50570		pML1	UP	41.18	4.95	3.05	10.58	5.31	0.53	11.1
AT3G50570		pUFO	DOWN	0.53	11.1	-4.36	0.19	19.39	4.95	41.18
AT3G50840		pUFO	DOWN	0.22	6.45	-4.81	0.12	0.81	5.17	6.66
AT3G50870	GATA18	pML1	DOWN	0.0	6.52	-9.35	0.22	9.97	2.82	21.64
AT3G50870	GATA18	pUFO	UP	21.64	2.82	2.94	1.97	3.27	0.0	6.52
AT3G50970	XERO2	pREV	UP	167.16	18.66	3.16	42.61	20.75	12.75	51.27
AT3G51030	TRX1	pREV	UP	55.07	1.43	5.26	6.97	8.57	0.9	16.01
AT3G51220		pUFO	UP	5.47	0.0	9.1	2.86	0.53	0.0	0.92
AT3G51280		pUFO	UP	5.76	0.7	3.02	1.78	0.47	0.55	1.43
AT3G51290		pUFO	UP	9.97	1.31	2.92	2.76	0.81	1.04	2.55
AT3G51420	SSL4	pLTP1	UP	53.87	7.13	2.92	3.99	4.54	6.79	14.81
AT3G51450	SSL7	pML1	DOWN	0.46	31.59	-6.07	0.17	12.09	12.31	34.59
AT3G51600	LTP5	pML1	UP	2367.58	136.91	4.11	750.55	161.32	66.77	374.57
AT3G51860	CAX3	pML1	DOWN	0.99	15.17	-3.92	0.86	14.67	13.18	39.53
AT3G51895	SULTR3;1	pML1	DOWN	0.59	10.65	-4.15	0.25	4.68	4.06	13.12
AT3G52740		pUFO	DOWN	2.32	25.65	-3.46	0.31	21.36	15.35	56.41
AT3G52770	ZPR3	pREV	UP	30.51	1.54	4.3	3.55	2.07	0.87	4.74
AT3G52910	GRF4	pUFO	UP	28.62	3.77	2.92	2.49	1.51	1.28	3.99
AT3G53190		pML1	DOWN	1.8	34.7	-4.26	0.79	40.6	8.33	88.03
AT3G53235		pREV	UP	23.38	0.49	5.55	9.41	4.12	0.0	7.37
AT3G54260	TBL36	pREV	UP	93.68	3.05	4.94	9.32	16.74	1.11	31.03
AT3G54400		pML1	DOWN	5.44	34.3	-2.65	3.11	23.3	19.46	65.14
AT3G54510		pML1	DOWN	0.48	6.23	-3.67	1.04	2.45	4.1	8.98
AT3G54830		pLTP1	UP	13.95	0.35	5.28	1.49	1.88	0.26	3.56
AT3G55110	ABCG18	pREV	DOWN	0.13	3.04	-4.45	0.38	2.21	2.16	6.36
AT3G55200		pREV	DOWN	0.0	4.22	-8.72	3.9	1.78	2.3	5.85
AT3G55420		pREV	UP	135.94	10.43	3.7	23.09	16.18	7.06	36.61
AT3G55710	UGT76F2	pLTP1	UP	26.36	4.04	2.7	3.31	1.63	2.13	5.38
AT3G55720		pUFO	UP	6.71	0.61	3.44	2.14	0.51	0.02	1.04
AT3G55880	SUE4	pREV	UP	29.78	5.46	2.45	6.78	2.92	1.68	7.43
AT3G55970	ATJRG21	pML1	DOWN	1.18	20.72	-4.12	0.73	21.7	3.63	46.73
AT3G55990	ESK1	pUFO	UP	6.53	0.47	3.77	0.77	0.53	0.0	1.06
AT3G56000	CSLA14	pUFO	DOWN	0.32	9.79	-4.89	0.44	5.27	4.43	14.96
AT3G56060		pUFO	DOWN	0.29	19.13	-6.0	0.47	12.41	6.92	31.74
AT3G56240	CCH	pREV	UP	1116.12	65.01	4.1	309.77	149.78	46.42	314.64
AT3G56290		pUFO	DOWN	25.23	377.24	-3.9	2.48	160.55	184.24	502.99
AT3G56480	SCAB3	pML1	DOWN	2.13	55.38	-4.69	1.22	30.49	12.7	71.75
AT3G56810		pML1	DOWN	0.49	20.0	-5.32	0.41	11.96	3.74	27.07
AT3G57500		pUFO	UP	5.38	0.37	3.83	0.95	0.31	0.0	0.61
AT3G59370		pREV	UP	30.26	0.67	5.48	32.01	0.9	0.61	2.19
AT3G59845		pREV	UP	27.07	0.0	11.4	4.18	0.23	0.0	0.4
AT3G59900	ARGOS	pML1	DOWN	0.56	12.3	-4.43	0.92	7.64	3.16	18.34
AT3G59930		pUFO	DOWN	0.39	9.71	-4.6	0.2	3.19	4.2	9.74
AT3G60140	BGLU30	pML1	DOWN	0.79	4.66	-2.55	0.35	3.69	3.01	10.07
AT3G60930		pLTP1	DOWN	24.09	121.8	-2.34	2.64	28.35	96.51	153.11
AT3G61250	AtMYB17	pUFO	UP	27.5	4.92	2.48	1.79	0.67	3.83	5.06
AT3G61470	LHCA2	pLTP1	UP	3255.05	562.06	2.53	163.11	342.61	432.12	1079.74
AT3G62690	ATL5	pML1	DOWN	0.2	33.97	-7.34	0.34	19.19	3.6	39.12
AT3G62740	BGLU7	pREV	UP	5.32	0.21	4.6	0.87	0.91	0.0	1.67
AT3G63088	RTFL14	pREV	UP	7.81	0.25	4.91	6.99	0.59	0.0	1.12
AT3G63430		pML1	DOWN	0.0	4.01	-8.65	0.55	10.26	3.25	21.38
AT3G63430		pUFO	UP	21.38	3.25	2.71	2.66	2.13	0.0	4.01
AT3G63440	CKX6	pML1	DOWN	1.02	8.03	-2.96	0.67	11.94	3.68	26.19
AT3G63440	CKX6	pUFO	UP	26.19	3.68	2.83	3.09	3.54	1.02	8.03
AT4G00360	CYP86A2	pML1	UP	210.5	11.28	4.22	64.42	15.76	5.05	34.92
AT4G00380	FDM2	pUFO	UP	12.69	1.1	3.52	2.59	1.12	0.0	2.24
AT4G00400	GPAT8	pML1	UP	39.02	5.94	2.71	9.27	4.8	3.37	12.66
AT4G00750		pLTP1	UP	32.07	5.62	2.51	2.06	2.71	3.25	8.66
AT4G00820	iqd17	pUFO	UP	18.52	2.52	2.87	1.04	1.95	0.74	4.64
AT4G00970	CRK41	pUFO	DOWN	2.73	40.37	-3.88	0.86	16.36	14.16	44.23
AT4G01450		pREV	UP	48.97	1.62	4.91	14.09	5.7	0.3	10.76
AT4G01460	BHLH57	pREV	DOWN	1.15	7.99	-2.79	0.66	6.4	4.92	17.22
AT4G01580		pUFO	UP	14.54	2.34	2.63	4.4	1.94	0.38	4.25
AT4G01720	WRKY47	pUFO	DOWN	0.59	4.73	-2.98	0.47	1.32	3.93	6.5
AT4G02330	PME41	pUFO	UP	6.46	0.75	3.09	1.71	0.34	0.3	0.96
AT4G04570	CRK40	pUFO	DOWN	1.73	46.79	-4.75	0.45	26.32	7.34	57.26
AT4G04610	APR1	pLTP1	DOWN	5.96	97.22	-4.03	1.76	44.6	21.42	100.03
AT4G04630		pML1	DOWN	5.31	30.31	-2.51	2.68	9.85	16.52	35.59
AT4G04830	MSRB5	pLTP1	DOWN	1.64	26.54	-4.01	1.22	12.39	22.86	45.92
AT4G04840	MSRB6	pML1	UP	484.38	27.2	4.15	140.34	40.04	1.82	80.29
AT4G04840	MSRB6	pUFO	DOWN	1.82	80.29	-5.46	0.9	250.04	27.2	484.38
AT4G08150	KNAT1	pML1	DOWN	0.38	68.33	-7.45	0.32	41.53	4.76	82.83
AT4G08290		pREV	UP	56.86	1.99	4.83	7.82	8.04	1.56	15.7
AT4G08300		pREV	UP	29.67	0.12	7.83	12.73	1.1	0.0	1.96
AT4G08770	PER37	pREV	UP	14.25	0.95	3.89	6.82	0.77	0.9	2.26
AT4G08870	ARGAH2	pUFO	DOWN	0.72	90.27	-6.95	0.28	53.54	20.66	125.92
AT4G09420		pUFO	DOWN	0.07	7.57	-6.57	0.1	2.81	2.72	7.62
AT4G10120	SPS4	pLTP1	UP	10.52	0.56	4.21	0.7	1.69	0.28	3.34
AT4G10150	ATL7	pREV	UP	5.83	0.71	3.02	1.95	0.43	0.33	1.19
AT4G10250	HSP22.0	pLTP1	DOWN	9.34	158.91	-4.09	3.54	95.29	112.88	296.05
AT4G10960	UGE5	pREV	UP	13.59	1.58	3.1	3.11	1.08	0.33	2.49
AT4G11210	DIR14	pREV	UP	5.17	0.31	4.02	2.81	0.32	0.28	0.84
AT4G11211		pML1	DOWN	6.28	144.81	-4.53	3.33	86.27	19.77	185.24
AT4G11320		pREV	UP	159.86	7.66	4.38	36.14	3.24	4.4	10.87
AT4G11450		pUFO	UP	5.46	0.8	2.76	0.55	0.27	0.69	1.2
AT4G11660	HSFB2B	pLTP1	DOWN	3.48	20.65	-2.57	0.88	8.67	15.13	32.13
AT4G11910	SGR2	pREV	UP	5.11	0.58	3.12	2.95	0.25	0.27	0.76
AT4G11990		pUFO	UP	8.55	1.35	2.65	1.2	0.91	1.12	2.8
AT4G12320	CYP706A6	pLTP1	UP	17.96	0.59	4.9	1.91	2.41	0.0	4.44
AT4G12400	HOP3	pLTP1	DOWN	22.09	329.87	-3.9	2.42	63.21	228.15	344.02
AT4G12917		pUFO	DOWN	1.16	13.25	-3.5	0.62	8.54	5.38	22.45
AT4G12970	EPFL9	pREV	DOWN	4.58	25.74	-2.49	6.56	27.94	18.23	69.94
AT4G13235	EDA21	pREV	UP	5.25	0.11	5.45	3.21	0.88	0.0	1.57
AT4G13260	YUC2	pUFO	DOWN	0.06	17.95	-8.0	0.16	9.53	5.62	24.37
AT4G13554	MIR857A	pUFO	UP	5.38	0.38	3.79	0.74	0.27	0.0	0.52
AT4G13555	MIR397B	pUFO	UP	9.3	0.39	4.54	2.21	1.26	0.0	2.35
AT4G13660	PRR2	pREV	UP	11.04	1.15	3.25	1.2	0.25	0.78	1.26
AT4G13840	CER26	pML1	UP	50.37	3.41	3.88	16.05	2.82	2.86	8.0
AT4G13900	AtRLP49	pLTP1	UP	5.75	0.5	3.5	0.64	0.84	0.08	1.69
AT4G13950	RALFL31	pML1	DOWN	0.0	19.08	-10.9	0.55	10.79	5.79	27.17
AT4G14010	RALFL32	pML1	DOWN	1.19	28.13	-4.55	1.13	40.45	3.94	82.9
AT4G14060		pREV	UP	5.03	0.39	3.66	4.77	0.12	0.18	0.39
AT4G14130	XTH15	pML1	DOWN	2.26	57.23	-4.66	1.08	20.35	31.88	72.14
AT4G14200		pUFO	UP	10.18	1.27	2.99	1.59	0.56	0.41	1.46
AT4G14380		pREV	UP	18.91	0.24	6.24	6.68	0.96	0.03	1.79
AT4G14400	ACD6	pLTP1	UP	12.31	0.1	6.81	1.14	1.32	0.01	2.34
AT4G14723	EPFL4	pUFO	UP	14.61	1.51	3.27	1.44	0.85	0.04	1.53
AT4G14819		pML1	DOWN	0.0	9.73	-9.93	0.0	3.81	3.3	10.05
AT4G15150		pREV	UP	44.31	1.43	4.94	6.64	4.63	0.0	8.63
AT4G15450		pML1	DOWN	1.35	19.56	-3.85	0.92	11.43	4.16	26.5
AT4G15630		pML1	UP	316.22	36.1	3.13	83.99	13.53	28.95	55.12
AT4G15700	GRXS3	pUFO	UP	7.56	0.3	4.61	0.67	0.28	0.0	0.56
AT4G15910	ATDI21	pUFO	UP	77.91	13.01	2.58	4.51	5.96	11.09	22.23
AT4G15975	ATL17	pML1	DOWN	0.25	3.16	-3.61	0.6	3.04	2.35	7.98
AT4G16160	OEP162	pUFO	UP	6.06	0.12	5.55	0.8	0.86	0.0	1.55
AT4G16990	RLM3	pUFO	DOWN	4.87	40.05	-3.04	0.52	14.58	15.93	42.17
AT4G17030	EXLB1	pREV	UP	12.3	0.64	4.24	8.53	1.59	0.0	3.02
AT4G17245		pML1	UP	565.3	54.05	3.39	122.8	89.81	16.61	187.47
AT4G17245		pUFO	DOWN	16.61	187.47	-3.5	1.74	265.18	54.05	565.3
AT4G17340	TIP2-2	pUFO	DOWN	5.97	130.43	-4.45	2.08	37.71	73.23	144.39
AT4G18260		pREV	UP	132.24	5.76	4.52	13.44	3.62	4.78	11.48
AT4G18390	TCP2	pUFO	DOWN	0.8	5.75	-2.83	0.24	2.73	3.21	8.66
AT4G18570		pML1	UP	68.5	8.92	2.94	18.25	7.4	8.44	21.49
AT4G18610	LSH9	pREV	UP	5.18	0.2	4.63	0.84	0.63	0.0	1.17
AT4G19120	ERD3	pREV	UP	14.84	2.73	2.44	0.79	1.28	2.07	4.55
AT4G19170	CCD4	pUFO	DOWN	3.38	78.89	-4.54	0.35	52.87	20.32	125.84
AT4G19370		pREV	UP	12.54	1.23	3.34	1.37	0.34	1.21	1.8
AT4G19380	FAO4A	pML1	UP	11.23	1.34	3.06	5.95	0.85	1.1	2.68
AT4G19810		pREV	UP	9.74	0.86	3.49	4.93	0.27	0.78	1.29
AT4G20730		pUFO	UP	8.77	1.13	2.95	0.76	0.79	0.91	2.37
AT4G21390	B120	pML1	DOWN	0.72	6.83	-3.23	0.88	2.41	4.49	9.31
AT4G21410	CRK29	pML1	DOWN	3.76	19.66	-2.38	0.56	16.57	13.98	45.1
AT4G21440	ATMYB102	pLTP1	UP	19.9	2.48	3.0	2.57	0.68	2.07	3.4
AT4G21500		pREV	UP	9.9	1.08	3.18	1.9	0.56	1.0	2.01
AT4G21650		pML1	DOWN	0.03	242.14	-12.56	0.17	184.93	9.37	374.67
AT4G21730		pREV	UP	13.68	2.02	2.75	3.88	0.85	1.4	3.08
AT4G21780		pREV	UP	8.91	0.18	5.55	3.55	1.46	0.0	2.61
AT4G21830	MSRB7	pML1	UP	7.24	0.47	3.92	6.36	1.08	0.06	2.11
AT4G21930		pML1	DOWN	0.41	5.8	-3.79	0.37	1.75	3.53	6.97
AT4G21970		pUFO	UP	9.82	0.36	4.73	1.51	0.36	0.0	0.72
AT4G22130	SRF8	pUFO	UP	10.19	1.43	2.82	2.15	1.1	0.91	3.02
AT4G22160		pML1	DOWN	0.51	36.86	-6.15	0.54	32.19	3.78	68.16
AT4G22390		pUFO	UP	10.52	1.71	2.61	2.18	0.52	0.9	1.86
AT4G22490		pLTP1	DOWN	1.35	622.98	-8.84	16.6	421.96	50.39	873.58
AT4G22513		pLTP1	DOWN	0.0	10.1	-9.98	1.3	1.05	8.4	10.33
AT4G22517		pLTP1	DOWN	0.0	11.5	-10.17	0.3	4.3	6.24	14.76
AT4G22545		pREV	UP	12.6	0.12	6.6	1.87	1.56	0.0	2.76
AT4G22560		pML1	UP	7.23	0.79	3.18	3.58	0.9	0.0	1.8
AT4G22730		pML1	UP	9.37	1.77	2.4	4.13	0.81	1.65	3.11
AT4G22758		pREV	UP	6.7	1.14	2.54	2.65	0.74	0.41	1.88
AT4G22860		pUFO	UP	5.23	0.86	2.59	1.28	0.36	0.47	1.18
AT4G23020		pML1	UP	5.67	0.47	3.56	2.18	0.73	0.0	1.43
AT4G23260	CRK18	pLTP1	UP	11.13	1.34	3.04	1.29	1.76	0.23	3.68
AT4G23290	CRK21	pLTP1	UP	21.58	3.14	2.78	2.49	1.72	0.29	3.37
AT4G23290	CRK21	pUFO	DOWN	0.29	3.37	-3.49	0.13	10.58	3.14	21.58
AT4G23300	CRK22	pUFO	DOWN	0.37	8.04	-4.4	0.17	8.16	6.89	21.56
AT4G23400	PIP1-5	pUFO	DOWN	117.32	1181.73	-3.33	9.01	164.6	1047.79	1375.19
AT4G23410	TET5	pML1	DOWN	0.46	10.62	-4.5	0.32	7.17	2.73	17.05
AT4G23600	CORI3	pLTP1	UP	11.0	0.21	5.65	2.94	0.9	0.11	1.72
AT4G23670		pML1	UP	2684.76	446.64	2.59	686.37	147.95	197.54	460.4
AT4G23680		pUFO	DOWN	1.48	35.51	-4.58	0.65	8.53	31.26	47.7
AT4G23690	DIR6	pREV	UP	29.98	1.47	4.34	8.63	5.13	0.36	9.75
AT4G23990	CSLG3	pREV	DOWN	0.35	3.2	-3.16	0.58	3.75	2.86	9.52
AT4G24130		pML1	UP	27.0	3.71	2.86	10.72	1.51	1.51	4.41
AT4G24275		pML1	DOWN	1.28	20.05	-3.96	1.23	13.27	11.49	37.53
AT4G24510	CER2	pML1	UP	65.93	12.72	2.37	16.32	5.33	3.52	12.77
AT4G24670	TAR2	pREV	DOWN	1.33	9.02	-2.75	1.15	3.7	4.07	11.32
AT4G25020		pML1	DOWN	0.82	4.57	-2.46	0.78	3.85	4.49	11.2
AT4G25200	HSP23.6	pLTP1	DOWN	6.08	213.41	-5.13	3.05	131.34	98.58	360.59
AT4G25380	SAP10	pLTP1	DOWN	0.94	7.69	-3.02	0.4	8.94	4.08	21.05
AT4G25820	XTH14	pREV	UP	7.46	0.79	3.22	3.37	0.77	0.56	2.0
AT4G25830		pML1	UP	199.77	15.18	3.72	51.67	7.05	8.18	22.28
AT4G26150	GATA22	pLTP1	UP	30.96	3.5	3.14	2.1	4.67	0.68	9.8
AT4G26150	GATA22	pUFO	DOWN	0.68	9.8	-3.83	0.41	14.38	3.5	30.96
AT4G26200	ACS7	pUFO	DOWN	0.88	5.89	-2.73	0.38	1.88	4.18	7.94
AT4G26255		pUFO	UP	7.26	0.81	3.15	1.72	0.48	0.0	0.84
AT4G26260	MIOX4	pML1	DOWN	0.61	5.8	-3.23	0.51	0.86	4.53	6.17
AT4G26320	AGP13	pREV	UP	72.15	5.36	3.75	135.88	1.18	3.75	6.06
AT4G26530		pLTP1	UP	81.93	2.21	5.21	12.04	9.95	1.24	18.94
AT4G26760	MAP65-2	pUFO	UP	15.75	2.2	2.83	1.94	0.46	1.84	2.75
AT4G27140	AT2S1	pUFO	UP	17.16	0.69	4.62	2.74	2.02	0.0	3.8
AT4G27260	GH3.5	pML1	DOWN	26.34	226.18	-3.1	9.76	165.16	198.74	497.54
AT4G27360		pLTP1	UP	20.69	1.23	4.06	3.22	1.78	1.11	4.25
AT4G27670	HSP25.3	pLTP1	DOWN	2.77	79.49	-4.84	0.86	30.4	48.11	108.89
AT4G28040		pML1	DOWN	1.53	14.62	-3.25	0.79	16.9	5.81	38.48
AT4G28085		pREV	UP	54.56	10.52	2.37	13.11	2.92	6.31	11.91
AT4G28140	ERF054	pML1	DOWN	0.7	7.01	-3.31	1.31	4.14	2.87	11.14
AT4G28250	EXPB3	pML1	DOWN	1.72	22.3	-3.69	1.5	9.69	5.58	22.42
AT4G28780		pML1	UP	28.94	1.34	4.42	4.39	2.85	0.46	5.78
AT4G29030		pUFO	UP	353.78	21.64	4.03	43.55	9.33	17.45	35.3
AT4G29080	IAA27	pML1	DOWN	2.22	111.72	-5.65	0.79	84.83	10.21	178.7
AT4G29100	BHLH68	pML1	DOWN	2.42	38.53	-3.99	0.95	25.26	7.66	57.73
AT4G29110		pUFO	DOWN	1.41	13.04	-3.2	0.47	5.11	7.25	17.44
AT4G29150	IQD25	pUFO	UP	6.3	0.0	9.3	0.44	0.64	0.0	1.1
AT4G30020		pUFO	UP	23.55	3.46	2.76	2.61	2.44	3.34	7.63
AT4G30130		pUFO	UP	5.21	0.38	3.74	1.23	0.07	0.3	0.44
AT4G30140	CDEF1	pLTP1	DOWN	0.0	36.11	-11.82	3.46	29.04	3.91	61.88
AT4G30670		pREV	UP	12.63	2.38	2.4	14.66	1.49	0.17	3.0
AT4G30670		pUFO	DOWN	0.17	3.0	-4.06	0.24	5.75	2.38	12.63
AT4G31290		pREV	DOWN	17.01	99.19	-2.54	6.3	38.27	80.45	154.08
AT4G31500	CYP83B1	pML1	DOWN	1.65	42.57	-4.68	0.55	27.47	5.74	59.47
AT4G31610	REM1	pUFO	UP	6.06	0.37	4.0	0.88	0.23	0.0	0.42
AT4G31870	GPX7	pUFO	DOWN	1.88	24.93	-3.72	0.68	10.45	7.86	26.84
AT4G31875		pUFO	DOWN	2.15	11.07	-2.36	0.95	4.5	7.46	16.41
AT4G31950	CYP82C3	pML1	DOWN	0.27	4.87	-4.12	0.43	10.59	3.12	22.27
AT4G31950	CYP82C3	pUFO	UP	22.27	3.12	2.83	2.31	2.32	0.27	4.87
AT4G32000		pREV	UP	13.79	1.72	3.0	3.07	1.59	0.87	3.94
AT4G33070	PDC1	pREV	UP	26.48	0.32	6.33	8.18	0.81	0.0	1.54
AT4G33270	CDC20-1	pML1	DOWN	1.36	9.55	-2.8	1.0	7.07	4.93	18.82
AT4G33420	PER47	pREV	UP	169.68	8.46	4.32	11.29	10.58	6.18	25.54
AT4G33666		pUFO	DOWN	4.94	207.18	-5.39	1.22	93.81	45.95	209.65
AT4G34220		pML1	DOWN	1.83	10.98	-2.58	3.46	6.95	5.57	19.37
AT4G34250	KCS16	pML1	UP	112.41	2.99	5.23	21.94	11.94	2.96	23.65
AT4G34415		pML1	DOWN	0.0	6.96	-9.45	3.46	2.27	4.23	8.73
AT4G34419		pUFO	UP	10.69	0.92	3.52	2.38	0.39	0.27	0.98
AT4G34560		pML1	DOWN	0.87	15.16	-4.11	0.45	9.72	2.93	22.13
AT4G34600		pREV	UP	67.23	2.03	5.04	17.91	5.54	1.29	11.23
AT4G34970	ADF9	pML1	DOWN	1.41	96.99	-6.09	0.89	153.25	43.68	331.73
AT4G34970	ADF9	pUFO	UP	331.73	43.68	2.92	18.96	47.9	1.41	96.99
AT4G35060	HIPP25	pREV	UP	79.68	1.27	5.96	45.88	0.49	0.59	1.53
AT4G35190	LOG5	pML1	DOWN	0.25	32.84	-6.98	0.19	44.53	14.68	99.27
AT4G35190	LOG5	pUFO	UP	99.27	14.68	2.76	11.35	16.33	0.25	32.84
AT4G36180		pUFO	UP	6.23	0.84	2.88	0.5	0.23	0.72	1.16
AT4G36220	CYP84A1	pML1	UP	84.35	10.02	3.07	25.19	8.31	2.94	19.5
AT4G36220	CYP84A1	pREV	DOWN	2.94	19.5	-2.73	2.32	40.46	10.02	84.35
AT4G36250	ALDH3F1	pML1	UP	152.3	16.77	3.18	46.94	11.83	12.51	34.79
AT4G36430	PER49	pREV	UP	6.45	0.65	3.29	0.57	0.1	0.48	0.66
AT4G36470		pML1	DOWN	0.91	24.92	-4.76	1.02	11.81	7.34	29.8
AT4G36570	ATRL3	pUFO	UP	9.27	0.0	9.86	1.97	0.0	0.0	0.0
AT4G36830	HOS3	pLTP1	DOWN	0.69	6.44	-3.2	0.59	2.31	3.24	7.72
AT4G37220		pML1	DOWN	3.06	33.03	-3.43	1.67	15.76	11.21	41.83
AT4G37410	CYP81F4	pREV	UP	38.91	5.07	2.94	11.84	2.41	3.03	7.84
AT4G37490	CYCB1-1	pUFO	UP	5.38	0.82	2.7	1.55	0.48	0.34	1.3
AT4G37520	PER50	pREV	UP	209.72	32.57	2.69	44.72	21.86	22.02	64.03
AT4G37750	ANT	pML1	DOWN	0.94	9.65	-3.35	0.66	7.77	3.0	18.48
AT4G37800	XTH7	pML1	UP	274.27	19.59	3.81	81.74	12.88	2.63	27.91
AT4G37800	XTH7	pUFO	DOWN	2.63	27.91	-3.4	0.91	144.7	19.59	274.27
AT4G37900	GRDP2	pUFO	UP	17.76	0.79	4.47	2.58	0.66	0.57	1.81
AT4G37925	NDHM	pLTP1	UP	232.56	24.92	3.22	13.97	29.35	23.38	74.97
AT4G37980	CAD7	pUFO	DOWN	0.43	99.38	-7.82	0.32	82.62	13.69	178.89
AT4G38080		pREV	UP	7.93	0.77	3.35	10.42	0.45	0.55	1.42
AT4G38690		pUFO	DOWN	25.08	197.81	-2.98	3.3	50.73	162.08	262.19
AT4G38840		pML1	UP	124.89	11.57	3.43	43.97	15.99	9.35	38.08
AT4G39190		pML1	DOWN	0.0	26.49	-11.37	0.4	27.41	4.29	58.8
AT4G39320		pML1	DOWN	5.01	139.13	-4.79	0.95	129.63	16.46	275.6
AT4G39330	CAD9	pML1	UP	198.02	20.93	3.24	51.26	13.39	9.53	36.21
AT4G39360		pUFO	UP	5.21	0.03	7.03	1.03	0.82	0.0	1.44
AT4G39675		pREV	UP	19.07	1.38	3.78	6.08	0.75	0.18	1.56
AT4G39700		pREV	UP	5.5	0.42	3.68	4.38	0.26	0.0	0.48
AT4G39720		pREV	UP	5.59	0.43	3.67	3.25	0.7	0.0	1.36
AT4G39730		pML1	UP	202.52	33.27	2.61	43.91	5.4	26.8	37.53
AT4G39780	ERF060	pML1	DOWN	1.31	10.13	-2.94	1.37	3.72	9.84	16.42
AT4G39795		pREV	UP	6.34	0.36	4.1	10.39	0.67	0.0	1.3
AT4G39950	CYP79B2	pML1	DOWN	1.7	79.67	-5.54	2.45	50.34	6.9	103.55
AT4G40080		pUFO	DOWN	0.96	5.33	-2.46	0.51	2.8	4.82	9.91
AT5G01075		pML1	UP	23.71	4.29	2.46	6.64	2.43	2.4	7.22
AT5G01210		pML1	DOWN	3.15	52.26	-4.05	1.52	55.13	16.15	124.43
AT5G01370	ACI1	pML1	DOWN	0.47	44.61	-6.54	0.47	39.57	2.72	81.82
AT5G01380	GT-3A	pREV	UP	33.44	2.58	3.69	9.8	4.85	1.66	10.49
AT5G01610		pREV	UP	14.54	2.61	2.47	6.54	0.18	2.5	2.86
AT5G02090		pREV	UP	9.71	0.98	3.3	6.57	0.5	0.92	1.82
AT5G02170		pREV	UP	19.41	0.76	4.66	8.13	1.83	0.51	3.79
AT5G02180		pLTP1	UP	8.02	1.11	2.84	1.24	1.21	0.25	2.63
AT5G02440		pML1	DOWN	2.43	26.62	-3.45	1.1	9.55	11.76	29.57
AT5G02490	MED37D	pLTP1	DOWN	7.66	41.12	-2.42	0.98	15.57	23.23	54.24
AT5G02540		pLTP1	UP	6.56	0.43	3.9	0.79	0.2	0.2	0.59
AT5G02640		pREV	UP	18.62	0.18	6.62	4.95	2.57	0.0	4.53
AT5G02750	SGR9	pML1	DOWN	0.0	7.74	-9.6	0.37	5.22	2.13	12.57
AT5G02760		pREV	DOWN	1.02	13.79	-3.74	1.01	5.84	4.04	14.47
AT5G02890		pML1	UP	30.15	3.62	3.05	7.39	1.32	2.88	5.44
AT5G03120		pML1	UP	262.19	49.73	2.4	72.45	22.35	15.08	56.86
AT5G03150	JKD	pUFO	UP	15.24	1.43	3.4	1.54	1.44	0.0	2.88
AT5G03545	AT4	pREV	UP	23.81	2.41	3.3	6.49	0.6	1.79	2.98
AT5G03840	TFL1	pUFO	UP	7.86	0.56	3.79	1.74	1.03	0.0	1.99
AT5G04200	AMC9	pREV	UP	6.62	0.06	6.57	4.06	0.58	0.0	1.04
AT5G04330	CYP84A4	pREV	UP	11.71	1.57	2.89	3.28	0.47	1.36	2.25
AT5G04470	SIM	pREV	UP	47.25	5.3	3.15	29.8	5.31	3.87	13.7
AT5G04820	OFP13	pML1	UP	7.74	1.52	2.34	4.25	0.92	0.52	2.35
AT5G04950	NAS1	pREV	UP	29.67	2.71	3.45	17.63	0.65	2.19	3.49
AT5G05220		pLTP1	DOWN	26.46	309.92	-3.55	5.07	256.65	139.83	644.3
AT5G05270	CHI3	pML1	UP	107.97	13.24	3.03	20.35	6.85	10.14	23.24
AT5G05410	DREB2A	pLTP1	DOWN	137.38	775.37	-2.5	11.05	404.88	516.95	1310.77
AT5G05580	FAD8	pREV	DOWN	1.05	19.68	-4.22	2.22	6.69	10.52	23.55
AT5G05960		pREV	UP	54.22	1.11	5.6	32.4	4.53	0.33	8.54
AT5G06150	CYCB1-2	pML1	DOWN	0.65	6.03	-3.19	1.64	7.27	2.76	16.66
AT5G06720	PER53	pREV	UP	35.83	0.21	7.35	11.19	1.14	0.16	2.16
AT5G06730	PER54	pREV	UP	51.7	3.67	3.81	9.4	1.47	1.67	4.53
AT5G06760	LEA4-5	pML1	DOWN	0.8	6.35	-2.97	0.31	3.25	3.1	9.6
AT5G07100	WRKY26	pUFO	DOWN	2.9	19.73	-2.76	0.87	4.23	15.32	23.77
AT5G07180	ERL2	pREV	DOWN	1.13	5.88	-2.37	1.03	2.98	3.64	9.54
AT5G07322		pREV	UP	18.38	0.68	4.74	7.37	1.56	0.46	3.27
AT5G07460	MRSA2	pREV	UP	653.49	7.58	6.43	103.86	38.0	3.49	71.25
AT5G07680	ANAC080	pREV	UP	6.67	0.73	3.17	4.36	1.0	0.0	1.98
AT5G08000	PDCB2	pUFO	UP	69.17	2.24	4.94	9.13	6.83	1.09	13.45
AT5G08070	TCP17	pUFO	DOWN	0.0	4.12	-8.69	0.17	2.7	3.88	8.68
AT5G08370	AGAL2	pLTP1	DOWN	1.64	9.57	-2.54	0.56	8.45	5.45	21.71
AT5G08640	FLS1	pML1	UP	24.03	1.9	3.65	7.17	0.6	1.75	2.85
AT5G09220	AAP2	pUFO	UP	226.6	1.58	7.16	35.21	16.54	0.41	29.62
AT5G09590	HSP70-10	pLTP1	DOWN	9.25	123.59	-3.74	1.87	38.82	62.13	133.95
AT5G09800	PUB28	pML1	DOWN	0.36	6.75	-4.19	0.85	2.05	3.66	7.54
AT5G09805	IDL3	pREV	UP	8.15	0.39	4.35	6.05	0.46	0.0	0.91
AT5G09990	PEP5	pREV	UP	76.52	3.42	4.48	40.8	2.61	2.51	7.41
AT5G10040		pREV	UP	6.42	0.13	5.52	1.32	0.22	0.0	0.42
AT5G10100	TPPI	pML1	DOWN	3.5	66.27	-4.24	1.48	72.93	22.3	164.72
AT5G10260	RABH1E	pML1	UP	7.05	0.95	2.88	3.56	0.58	0.13	1.24
AT5G10430	AGP4	pML1	DOWN	1.31	21.79	-4.05	0.24	72.37	6.41	138.74
AT5G10430	AGP4	pREV	UP	138.74	6.41	4.43	30.9	10.66	1.31	21.79
AT5G10680		pLTP1	DOWN	0.53	2.76	-2.36	0.35	9.99	2.62	20.0
AT5G10680		pML1	UP	20.0	2.62	2.93	7.61	1.25	0.53	2.76
AT5G10690	CBSPPR1	pML1	UP	45.83	9.05	2.34	13.63	2.54	8.48	13.13
AT5G11100	SYT4	pREV	UP	5.96	0.46	3.67	1.7	0.88	0.19	1.83
AT5G11140		pREV	DOWN	4.64	25.24	-2.44	3.22	3.56	20.23	27.11
AT5G11420		pML1	UP	122.73	20.58	2.58	41.57	8.88	11.48	29.23
AT5G12020	HSP17.6	pLTP1	DOWN	78.44	1300.36	-4.05	6.78	255.05	876.84	1334.82
AT5G12030	HSP17.7	pLTP1	DOWN	227.9	4228.27	-4.21	22.14	823.82	3186.26	4812.57
AT5G12330	LRP1	pML1	DOWN	0.45	4.75	-3.37	0.28	8.37	2.61	18.05
AT5G12330	LRP1	pUFO	UP	18.05	2.61	2.79	1.5	2.15	0.45	4.75
AT5G12880		pREV	UP	6.33	1.17	2.43	6.67	0.09	1.12	1.29
AT5G13140		pML1	DOWN	18.57	98.25	-2.4	12.67	36.12	59.58	131.75
AT5G13205		pUFO	DOWN	1.09	16.56	-3.91	7.9	7.5	11.61	26.34
AT5G13400	NPF6.1	pML1	UP	59.73	6.58	3.18	16.72	3.06	3.67	9.78
AT5G13930	CHS	pML1	UP	469.71	36.65	3.68	137.22	20.97	12.78	54.57
AT5G14090		pML1	DOWN	0.76	31.34	-5.35	0.43	21.26	6.54	48.86
AT5G14230		pUFO	UP	6.31	0.92	2.76	1.79	0.43	0.8	1.59
AT5G14565	MIR398C	pML1	DOWN	0.63	6.81	-3.41	0.84	4.85	3.31	12.89
AT5G14740	BCA2	pUFO	DOWN	18.54	425.51	-4.52	1.12	563.17	133.94	1221.91
AT5G15150	HAT7	pML1	DOWN	0.0	4.0	-8.65	0.05	7.6	2.62	16.42
AT5G15150	HAT7	pUFO	UP	16.42	2.62	2.64	1.97	2.03	0.0	4.0
AT5G15265		pREV	UP	14.14	0.95	3.88	12.59	1.86	0.06	3.64
AT5G15310	ATMYB16	pML1	UP	137.69	12.25	3.49	40.01	20.03	2.51	41.03
AT5G15310	ATMYB16	pUFO	DOWN	2.51	41.03	-4.03	1.11	65.71	12.25	137.69
AT5G15580	LNG1	pUFO	UP	33.89	6.33	2.42	4.74	3.53	1.83	8.78
AT5G15830	AtbZIP3	pREV	UP	13.41	0.35	5.22	3.99	2.01	0.0	3.64
AT5G16000	NIK1	pML1	DOWN	2.14	14.11	-2.72	0.93	6.05	12.13	23.45
AT5G16030		pLTP1	UP	80.06	15.07	2.41	2.8	4.01	14.33	21.62
AT5G16360		pREV	UP	96.99	11.03	3.14	18.42	5.16	8.31	18.29
AT5G16410		pML1	DOWN	0.57	12.31	-4.41	0.32	4.41	5.36	13.53
AT5G16600	MYB43	pREV	UP	28.46	1.03	4.77	12.33	4.82	0.52	9.11
AT5G16980		pUFO	DOWN	1.0	10.0	-3.31	0.82	1.29	8.0	10.41
AT5G17160		pUFO	UP	10.02	1.76	2.5	1.22	0.6	1.49	2.64
AT5G17700		pML1	UP	10.78	1.25	3.1	3.9	0.55	0.53	1.6
AT5G17760		pML1	DOWN	1.19	20.52	-4.1	0.84	10.77	5.33	26.14
AT5G18240	MYR1	pUFO	UP	6.37	1.08	2.55	1.65	0.91	0.21	2.02
AT5G18404		pLTP1	UP	10.95	0.58	4.22	1.88	1.39	0.12	2.72
AT5G18407		pLTP1	UP	6.21	0.4	3.92	0.75	0.86	0.0	1.65
AT5G18460		pREV	DOWN	1.52	8.59	-2.49	0.82	9.31	5.67	23.06
AT5G18590		pREV	DOWN	1.08	7.57	-2.8	0.79	2.71	5.39	10.78
AT5G18600	GRXS2	pREV	UP	42.26	3.81	3.47	9.35	4.69	2.49	11.19
AT5G18690	AGP25	pML1	DOWN	0.7	22.06	-4.96	0.57	22.54	2.73	47.66
AT5G18780		pREV	UP	7.1	0.83	3.08	4.53	0.71	0.68	1.97
AT5G19340		pUFO	UP	14.78	1.34	3.45	3.46	2.26	0.03	4.44
AT5G19530	ACL5	pML1	DOWN	1.77	122.53	-6.11	1.28	90.89	8.83	188.51
AT5G19740		pML1	DOWN	0.88	15.06	-4.08	0.38	6.67	3.53	15.12
AT5G19875		pREV	UP	62.81	6.39	3.3	10.58	8.52	3.41	19.43
AT5G20110		pUFO	DOWN	1.62	11.3	-2.79	0.76	4.18	11.29	18.54
AT5G20270	HHP1	pML1	UP	130.47	7.25	4.17	38.25	6.39	6.87	18.12
AT5G20630	GER3	pREV	DOWN	2.74	47.97	-4.12	1.52	34.36	44.56	105.7
AT5G20635	GG3	pUFO	UP	17.79	1.59	3.48	2.48	1.14	1.27	3.38
AT5G20820		pREV	UP	35.16	0.22	7.26	6.82	2.51	0.16	4.53
AT5G22140		pLTP1	DOWN	2.63	31.77	-3.59	0.7	32.04	24.65	83.36
AT5G22520		pREV	UP	14.81	1.23	3.58	3.51	1.1	0.43	2.6
AT5G22530		pREV	UP	9.32	0.24	5.22	15.46	1.14	0.15	2.17
AT5G22580		pML1	DOWN	13.69	563.43	-5.36	4.72	344.88	44.04	696.79
AT5G22740	CSLA2	pML1	DOWN	0.93	6.29	-2.74	0.29	8.46	3.11	19.09
AT5G22740	CSLA2	pUFO	UP	19.09	3.11	2.61	3.72	2.7	0.93	6.29
AT5G23050	AAE17	pML1	DOWN	4.3	27.91	-2.7	0.49	18.8	19.84	55.67
AT5G23530	CXE18	pUFO	UP	14.91	2.06	2.85	1.7	1.71	1.54	4.73
AT5G23660	SWEET12	pREV	UP	109.3	9.74	3.49	23.45	16.0	5.69	35.2
AT5G23750		pUFO	DOWN	3.52	67.26	-4.25	0.77	38.61	38.35	114.81
AT5G23940	DCR	pUFO	UP	14.81	2.14	2.79	1.02	1.07	1.97	3.9
AT5G24210		pLTP1	UP	31.27	1.88	4.05	4.37	3.56	0.06	6.93
AT5G24270	CBL4	pUFO	DOWN	0.8	5.6	-2.79	0.05	2.13	5.24	9.1
AT5G24580		pML1	DOWN	1.06	42.57	-5.31	0.63	28.55	3.43	59.01
AT5G24655	LSU4	pREV	UP	10.84	0.11	6.5	3.02	0.8	0.05	1.47
AT5G24660	LSU2	pLTP1	DOWN	0.57	17.33	-4.9	0.56	19.89	7.06	45.48
AT5G25130	CYP71B12	pLTP1	UP	6.47	1.14	2.49	1.11	0.42	0.79	1.63
AT5G25190	ERF003	pML1	DOWN	1.09	7.5	-2.77	0.78	5.59	3.66	14.67
AT5G25450	QCR7-2	pLTP1	DOWN	4.87	66.8	-3.78	0.98	19.69	55.9	94.12
AT5G25451		pLTP1	DOWN	1.5	11.4	-2.92	0.5	3.5	8.01	15.0
AT5G25620	YUC6	pUFO	DOWN	0.23	4.3	-4.17	0.25	2.98	3.04	8.72
AT5G25770		pREV	UP	42.41	4.19	3.34	8.38	3.1	3.99	9.46
AT5G25980	TGG2	pML1	DOWN	13.37	107.5	-3.01	34.32	242.91	64.44	505.04
AT5G25980	TGG2	pUFO	UP	505.04	64.44	2.97	349.24	47.12	13.37	107.5
AT5G26200		pLTP1	UP	14.86	2.91	2.35	1.16	0.71	2.52	3.89
AT5G26270		pUFO	DOWN	1.02	10.47	-3.35	0.58	2.03	9.04	13.05
AT5G26280		pUFO	DOWN	12.0	66.01	-2.46	2.23	78.59	47.91	192.17
AT5G26850		pUFO	UP	34.56	6.73	2.36	1.26	1.71	3.79	6.76
AT5G27889		pUFO	UP	12.11	1.83	2.72	3.72	1.84	0.25	3.92
AT5G27890		pML1	DOWN	0.41	3.23	-2.95	0.48	6.0	2.69	13.34
AT5G27930	PPC6-7	pML1	DOWN	1.71	31.05	-4.17	0.94	13.47	9.1	33.61
AT5G28020	CYSD2	pUFO	DOWN	2.44	36.79	-3.91	0.46	39.95	16.61	93.66
AT5G28490	LSH1	pML1	DOWN	1.07	23.4	-4.44	0.71	18.53	4.24	41.3
AT5G28640	GIF1	pML1	DOWN	4.73	39.64	-3.06	2.41	110.95	31.37	227.55
AT5G28640	GIF1	pUFO	UP	227.55	31.37	2.86	13.7	18.24	4.73	39.64
AT5G35110		pREV	UP	8.69	0.25	5.06	8.23	1.17	0.09	2.19
AT5G35320		pLTP1	DOWN	12.92	78.03	-2.59	1.67	22.27	77.03	116.09
AT5G36960		pUFO	UP	9.88	0.99	3.31	1.29	0.7	0.0	1.36
AT5G37020	ARF8	pML1	DOWN	0.76	5.24	-2.77	0.64	4.81	3.77	12.73
AT5G37550		pUFO	DOWN	0.55	5.03	-3.17	0.15	4.57	2.75	11.56
AT5G37670	HSP15.7	pLTP1	DOWN	8.69	60.95	-2.81	1.85	46.23	39.65	128.22
AT5G38005		pREV	UP	7.63	0.29	4.67	2.62	0.38	0.26	0.94
AT5G38010	UGT76E9	pREV	UP	25.64	0.3	6.37	7.74	2.06	0.0	3.71
AT5G38530	TSBtype2	pML1	UP	23.32	2.16	3.43	6.01	2.24	1.12	5.42
AT5G38780		pREV	UP	5.98	0.74	3.0	3.79	0.31	0.73	1.27
AT5G39420	cdc2cAt	pREV	UP	7.3	0.0	9.51	3.16	0.73	0.0	1.26
AT5G40380	CRK42	pML1	UP	60.08	5.78	3.38	19.81	6.32	1.27	13.76
AT5G40380	CRK42	pUFO	DOWN	1.27	13.76	-3.43	0.47	29.32	5.78	60.08
AT5G40630		pREV	UP	68.32	0.92	6.2	30.2	4.38	0.0	8.0
AT5G40690		pREV	UP	7.56	1.25	2.59	0.49	0.21	1.01	1.42
AT5G40730	AGP24	pREV	UP	32.94	3.67	3.16	6.29	0.46	2.98	3.85
AT5G41410	BEL1	pUFO	DOWN	0.55	8.41	-3.91	0.18	4.09	3.24	11.32
AT5G41460		pUFO	UP	5.45	0.87	2.63	0.95	0.22	0.75	1.18
AT5G41761		pML1	UP	36.91	3.29	3.48	11.03	3.5	0.38	7.35
AT5G41761		pUFO	DOWN	0.38	7.35	-4.24	0.25	18.35	3.29	36.91
AT5G42146		pREV	UP	9.96	0.95	3.38	3.93	1.51	0.28	3.16
AT5G42180	PER64	pREV	UP	288.93	0.0	14.82	67.33	0.88	0.0	1.52
AT5G42200	ATL23	pML1	DOWN	0.32	22.95	-6.12	1.45	15.88	4.18	35.75
AT5G42250		pLTP1	UP	13.79	1.05	3.7	1.86	0.67	0.41	1.74
AT5G42680		pREV	UP	80.0	2.01	5.31	14.75	7.59	1.34	14.81
AT5G42780	ZHD13	pML1	DOWN	0.54	13.25	-4.59	0.43	7.14	2.98	16.7
AT5G42800	DFRA	pUFO	UP	12.59	0.25	5.6	4.46	0.06	0.22	0.34
AT5G42830		pUFO	UP	7.7	0.33	4.5	1.05	1.24	0.27	2.45
AT5G42860		pREV	UP	8.66	0.1	6.3	2.73	0.87	0.0	1.55
AT5G42900	COR27	pML1	DOWN	0.86	6.25	-2.85	1.23	4.48	4.48	12.97
AT5G43020		pUFO	UP	39.15	2.77	3.82	5.08	1.5	1.4	4.4
AT5G43450		pUFO	DOWN	3.13	34.74	-3.47	0.62	13.36	31.23	55.93
AT5G43760	KCS19	pML1	UP	178.83	21.46	3.06	54.68	11.62	16.04	38.33
AT5G43870		pML1	UP	48.2	5.92	3.02	15.58	6.83	2.45	15.63
AT5G43890	YUC5	pUFO	DOWN	0.0	8.02	-9.65	0.03	7.63	2.04	17.19
AT5G43990	SUVR2	pUFO	UP	10.18	1.31	2.95	1.2	0.56	0.47	1.53
AT5G44020		pML1	UP	2025.56	125.2	4.02	550.22	262.95	38.39	530.99
AT5G44020		pUFO	DOWN	38.39	530.99	-3.79	8.42	1000.81	125.2	2025.56
AT5G44130	FLA13	pUFO	DOWN	17.3	108.06	-2.64	3.74	130.08	99.47	328.95
AT5G44210	ERF9	pML1	DOWN	1.61	9.49	-2.55	0.41	4.81	9.02	17.57
AT5G44260		pLTP1	UP	15.05	1.94	2.95	2.28	0.42	1.4	2.22
AT5G44578		pML1	DOWN	0.0	6.74	-9.4	0.18	5.34	2.33	12.96
AT5G44580		pLTP1	UP	629.56	90.69	2.8	63.91	69.29	35.03	172.76
AT5G44620	CYP706A3	pUFO	UP	38.76	0.67	5.83	2.31	0.26	0.36	0.88
AT5G44680		pML1	UP	258.6	22.66	3.51	70.24	11.04	5.14	25.54
AT5G45480		pREV	DOWN	1.02	5.33	-2.37	1.19	0.71	4.18	5.49
AT5G45820	CIPK20	pLTP1	UP	26.77	2.48	3.43	3.59	1.71	0.16	3.49
AT5G45820	CIPK20	pUFO	DOWN	0.16	3.49	-4.36	0.09	13.74	2.48	26.77
AT5G45950		pML1	UP	197.7	7.7	4.68	48.33	7.66	3.73	18.53
AT5G46295		pUFO	DOWN	2.82	95.28	-5.07	1.01	30.23	66.38	126.83
AT5G46580		pREV	DOWN	1.08	6.46	-2.57	1.0	2.68	4.0	9.35
AT5G46880	HDG5	pREV	DOWN	0.14	4.31	-4.85	0.96	2.89	2.79	8.38
AT5G47610	ATL79	pML1	UP	374.82	39.99	3.23	104.87	28.87	25.41	81.08
AT5G47720		pML1	DOWN	2.16	46.75	-4.43	0.71	24.31	8.14	53.03
AT5G48490		pLTP1	UP	398.55	22.62	4.14	52.39	49.9	20.88	108.16
AT5G48560	BHLH78	pREV	UP	11.34	0.53	4.39	2.39	0.66	0.42	1.62
AT5G48570	FKBP65	pLTP1	DOWN	2.54	33.27	-3.71	0.67	26.77	30.06	77.95
AT5G48650		pUFO	UP	8.59	1.48	2.53	1.07	0.7	0.41	1.72
AT5G49040	DIR3	pUFO	UP	23.58	0.0	11.2	0.6	0.0	0.0	0.0
AT5G49050		pUFO	UP	9.89	0.0	9.95	2.71	0.0	0.0	0.0
AT5G49360	BXL1	pUFO	DOWN	46.34	459.82	-3.31	8.87	207.6	300.33	712.06
AT5G49730	FRO6	pUFO	DOWN	0.78	89.31	-6.82	0.49	119.38	28.13	258.59
AT5G49740	FRO7	pUFO	DOWN	1.83	47.59	-4.69	0.26	49.08	14.09	110.75
AT5G49920		pLTP1	DOWN	1.73	9.65	-2.47	0.25	4.89	6.64	16.2
AT5G50150		pML1	DOWN	0.42	27.75	-6.01	0.85	14.92	3.64	30.93
AT5G50160	FRO8	pREV	UP	8.21	0.55	3.88	5.39	0.17	0.29	0.61
AT5G50335		pML1	DOWN	0.0	20.46	-11.0	0.32	9.93	4.96	23.47
AT5G50570	SPL13B	pML1	DOWN	3.73	23.77	-2.67	1.08	13.62	11.79	38.96
AT5G50820	anac097	pREV	UP	11.17	0.53	4.37	8.51	1.85	0.31	3.62
AT5G50915	BHLH137	pREV	DOWN	0.56	5.37	-3.24	0.77	3.02	4.01	9.78
AT5G51440	HSP23.5	pLTP1	DOWN	4.59	78.91	-4.1	0.86	76.24	42.96	189.26
AT5G51750	ATSBT1.3	pREV	DOWN	0.75	10.23	-3.75	1.02	4.56	4.85	13.91
AT5G51780	BHLH36	pREV	UP	16.93	0.4	5.37	2.9	0.14	0.27	0.54
AT5G52020	ERF025	pLTP1	DOWN	2.34	24.11	-3.36	1.68	24.94	8.58	57.39
AT5G52310	LTI78	pML1	DOWN	0.65	21.96	-5.06	0.95	20.64	4.9	45.99
AT5G52400	CYP715A1	pML1	DOWN	0.34	16.66	-5.57	0.52	9.13	3.33	20.79
AT5G52547		pUFO	UP	9.09	1.32	2.77	2.43	0.54	0.75	1.83
AT5G52570	BETA-OHASE 2	pUFO	DOWN	0.86	10.02	-3.53	0.3	11.61	3.28	25.9
AT5G52600	MYB82	pUFO	UP	32.27	2.3	3.8	3.19	2.81	0.57	6.06
AT5G52640	HSP81-1	pLTP1	DOWN	23.18	390.15	-4.07	2.42	119.11	382.38	592.46
AT5G52860	ABCG8	pUFO	UP	6.27	0.0	9.29	1.76	0.44	0.0	0.76
AT5G52900	MAKR6	pLTP1	UP	6.94	0.94	2.87	0.69	0.92	0.03	1.86
AT5G53210	SPCH	pML1	UP	7.17	0.83	3.1	1.16	0.22	0.68	1.12
AT5G53250	AGP22	pREV	UP	26.02	0.7	5.2	19.23	0.1	0.55	0.74
AT5G53290	CRF3	pML1	DOWN	0.5	7.89	-3.95	0.86	6.58	3.67	16.57
AT5G53420		pUFO	UP	20.9	3.82	2.45	2.08	1.11	2.22	4.35
AT5G53730		pREV	UP	31.01	1.32	4.54	4.3	3.15	0.59	6.38
AT5G53820		pREV	UP	5.19	0.19	4.7	6.23	0.69	0.0	1.27
AT5G53870	ENODL1	pREV	UP	9.16	0.49	4.2	9.69	0.79	0.47	1.85
AT5G53980	ATHB-52	pREV	UP	8.52	0.38	4.45	4.49	0.44	0.21	1.05
AT5G54145		pML1	UP	264.65	27.28	3.28	73.46	33.5	10.0	74.7
AT5G54148		pML1	UP	10.28	0.61	4.05	3.14	1.64	0.0	3.1
AT5G54165		pLTP1	DOWN	76.49	729.57	-3.25	8.22	202.84	547.85	952.82
AT5G54470		pML1	DOWN	9.13	59.66	-2.71	2.61	21.33	41.65	84.14
AT5G54510	GH3.6	pML1	DOWN	19.71	190.86	-3.27	7.43	210.47	89.15	493.74
AT5G54585		pML1	UP	77.0	7.77	3.31	26.81	9.68	0.81	19.93
AT5G54585		pUFO	DOWN	0.81	19.93	-4.6	0.31	36.96	7.77	77.0
AT5G54660	HSP21.7	pREV	UP	23.23	0.78	4.88	7.48	3.55	0.77	6.92
AT5G55250	IAMT1	pML1	DOWN	0.09	13.66	-7.09	0.53	18.03	6.06	40.39
AT5G55450		pREV	DOWN	0.78	6.97	-3.14	0.86	2.42	2.79	6.98
AT5G55620		pML1	UP	1415.68	118.25	3.58	416.26	127.86	6.02	261.12
AT5G55620		pUFO	DOWN	6.02	261.12	-5.44	0.69	711.42	118.25	1415.68
AT5G56100		pUFO	DOWN	4.32	32.71	-2.92	0.65	26.71	20.36	71.54
AT5G56220		pUFO	UP	19.02	2.51	2.92	0.78	1.22	0.73	3.07
AT5G56530		pML1	DOWN	2.72	22.95	-3.07	1.0	15.98	8.22	40.14
AT5G56540	AGP14	pREV	UP	21.88	3.3	2.73	30.86	1.37	2.49	5.16
AT5G56860	GATA21	pLTP1	UP	45.74	4.12	3.47	2.15	1.5	2.67	5.67
AT5G57130		pML1	DOWN	0.0	6.11	-9.26	0.16	8.12	2.37	17.93
AT5G57340		pML1	DOWN	0.37	6.25	-4.04	0.24	4.31	5.59	13.36
AT5G57685	GDU3	pML1	DOWN	1.8	59.88	-5.05	1.7	89.99	7.15	182.55
AT5G57685	GDU3	pREV	UP	182.55	7.15	4.67	12.32	32.1	1.8	59.88
AT5G57760		pUFO	DOWN	0.08	7.93	-6.46	0.64	2.62	5.63	10.85
AT5G57770		pREV	UP	17.36	0.46	5.21	4.76	1.37	0.44	2.82
AT5G57780		pUFO	DOWN	1.52	8.65	-2.5	0.59	6.21	7.6	18.85
AT5G58000	RTNLB21	pREV	UP	27.69	2.93	3.24	3.55	2.95	1.78	7.37
AT5G58320	NET4A	pREV	UP	21.14	2.63	3.0	4.27	2.39	1.9	6.36
AT5G58620		pML1	DOWN	3.61	19.45	-2.43	1.73	3.88	15.03	22.76
AT5G58770		pUFO	DOWN	1.82	40.14	-4.46	0.69	44.27	18.3	103.53
AT5G59220	HAI1	pML1	DOWN	0.53	13.46	-4.64	0.91	5.99	3.76	14.69
AT5G59360		pREV	UP	6.18	0.0	9.27	1.94	0.66	0.0	1.14
AT5G59490		pREV	UP	17.38	2.38	2.86	5.42	1.74	0.42	3.88
AT5G59510	RTFL5	pLTP1	UP	8.04	0.69	3.52	1.28	0.37	0.57	1.27
AT5G59530		pML1	DOWN	0.65	3.43	-2.38	0.37	2.49	2.99	7.5
AT5G59720	HSP18.1	pLTP1	DOWN	6.91	255.82	-5.21	1.01	225.06	158.09	587.48
AT5G60490	FLA12	pREV	UP	234.45	0.69	8.39	63.99	8.11	0.0	14.38
AT5G60890	MYB34	pML1	DOWN	0.47	12.38	-4.69	0.56	11.91	3.05	26.7
AT5G60910	AGL8	pML1	DOWN	0.78	8.78	-3.48	0.71	18.44	7.42	40.02
AT5G60910	AGL8	pUFO	UP	40.02	7.42	2.43	1.84	4.28	0.78	8.78
AT5G60970	TCP5	pUFO	DOWN	0.45	5.7	-3.63	0.52	0.21	5.67	6.04
AT5G61270	BHLH72	pUFO	DOWN	1.21	54.22	-5.47	0.37	40.72	22.99	103.75
AT5G61420	MYB28	pML1	DOWN	0.61	65.97	-6.73	1.17	49.02	5.76	102.87
AT5G61520	STP3	pML1	DOWN	0.73	5.66	-2.94	1.0	2.36	4.0	8.66
AT5G61660		pREV	UP	57.12	5.39	3.4	24.07	2.28	1.56	5.61
AT5G61850	LFY	pUFO	UP	16.25	0.8	4.33	0.71	0.81	0.02	1.64
AT5G62150		pREV	UP	13.28	1.39	3.25	3.05	0.51	1.26	2.2
AT5G62210		pML1	UP	11.25	1.23	3.18	3.19	1.19	0.55	2.87
AT5G62940	DOF5.6	pML1	DOWN	0.0	12.68	-10.31	0.35	8.04	2.01	17.77
AT5G62960		pML1	DOWN	0.12	18.26	-7.13	0.55	10.02	2.24	20.68
AT5G63090	LOB	pUFO	UP	11.27	0.6	4.21	1.54	1.93	0.1	3.66
AT5G63140	PAP29	pML1	DOWN	2.9	21.14	-2.86	1.41	29.22	13.87	67.73
AT5G63180		pML1	UP	32.55	4.79	2.76	9.45	1.29	4.57	6.91
AT5G63450	CYP94B1	pML1	DOWN	0.13	21.62	-7.27	0.83	12.38	3.01	26.46
AT5G63800	BGAL6	pUFO	DOWN	0.78	22.54	-4.84	0.32	9.59	10.55	29.51
AT5G63850	AAP4	pUFO	UP	14.04	0.38	5.17	2.97	2.33	0.33	4.39
AT5G64100	PER69	pREV	UP	17.07	1.57	3.43	9.95	1.58	0.28	3.42
AT5G64510	TIN1	pLTP1	DOWN	4.05	21.07	-2.38	1.34	5.7	18.61	29.48
AT5G64530	ANAC104	pREV	UP	5.4	0.05	6.49	1.87	0.67	0.0	1.19
AT5G64700		pREV	UP	10.64	0.82	3.68	5.47	0.61	0.0	1.19
AT5G64770	RGF9	pML1	UP	199.57	18.64	3.42	51.08	32.72	3.73	66.36
AT5G64770	RGF9	pUFO	DOWN	3.73	66.36	-4.15	0.72	93.77	18.64	199.57
AT5G64780		pUFO	DOWN	0.87	5.51	-2.65	0.46	4.04	3.46	11.26
AT5G64870	FLOT3	pML1	DOWN	3.03	119.05	-5.29	1.88	74.98	14.11	159.35
AT5G64890	PEP2	pREV	UP	6.15	0.22	4.74	8.14	0.29	0.0	0.57
AT5G64900	PEP1	pREV	UP	122.87	6.34	4.27	42.61	18.61	2.95	36.74
AT5G64910		pUFO	UP	6.69	0.29	4.48	0.82	0.41	0.07	0.87
AT5G65060	MAF3	pML1	DOWN	1.24	15.5	-3.63	0.88	3.79	12.38	19.92
AT5G65280	GCL1	pML1	DOWN	0.14	12.87	-6.42	0.65	10.33	3.56	24.19
AT5G65640	BHLH93	pUFO	UP	11.55	2.17	2.41	1.02	1.13	0.56	2.73
AT5G65730	XTH6	pML1	UP	1483.17	95.56	3.96	410.56	116.45	40.45	263.98
AT5G65970	MLO10	pREV	UP	18.82	1.29	3.86	4.41	1.92	0.89	4.4
AT5G66110	HIPP27	pML1	DOWN	0.5	11.43	-4.49	0.45	29.46	10.72	62.09
AT5G66110	HIPP27	pREV	UP	62.09	10.72	2.53	19.1	6.12	0.5	11.43
AT5G66170	STR18	pREV	UP	97.0	5.42	4.16	36.0	8.59	4.41	19.76
AT5G67090		pREV	UP	5.88	0.17	5.03	1.23	1.03	0.0	1.87
AT5G67110	ALC	pML1	DOWN	2.43	14.29	-2.55	1.17	18.28	8.17	42.45
AT5G67200		pML1	DOWN	1.07	9.43	-3.13	0.6	6.96	6.18	19.52
AT5G67390		pUFO	DOWN	0.26	5.6	-4.38	0.18	0.8	4.23	5.64
AT5G67600		pREV	UP	473.12	91.18	2.38	170.62	33.22	40.14	102.5
ATCG00020	PSBA	pUFO	DOWN	35.4	245.01	-2.79	7.32	86.43	118.16	283.29

## Sheet: Cell_type-spe_ASE_ROOT
GENE	EventID	COORD	LENGTH	FullCO	COMPLEX	Tissue	Direction	N_Rep	Total_N_others	Av_Tis	Av_Others	dPSI	SD_Tis	SD_Others	Min_Others	Max_Others	Valid_Tis	GeneID
LPA1	AthALTA0033454-2/3	chr1:656588-656745	41	chr1:656827,656588-656704+656745+656755	Alt3	pATHB8	DOWN	2	6	36.36	72.58	-36.22	21.11	2.36	70.27	75.81	pAPL,pATHB8,pCASP1,pPXY,pSCR,pSMLX5,pTMO5	AT1G02910
LPA1	AthALTA0033454-3/3	chr1:656588-656755	51	chr1:656827,656588-656704+656745+656755	Alt3	pATHB8	UP	2	6	63.64	26.95	36.69	21.11	2.37	23.96	29.63	pAPL,pATHB8,pCASP1,pPXY,pSCR,pSMLX5,pTMO5	AT1G02910
	AthALTA0000179-2/2	chr1:667391-667464	27	chr1:667541,667391-667437+667464	Alt3	pATHB8	DOWN	3	6	21.59	64.77	-43.18	4.88	4.14	56.84	68.92	pAPL,pATHB8,pCASP1,pPXY,pSCR,pSMLX5,pTMO5	AT1G02960
CRTISO	AthALTA0026982-2/2	chr1:2095638-2095698	7	chr1:2095804,2095638-2095691+2095698	Alt3	pATHB8	UP	2	6	36.06	9.05	27.01	21.44	3.65	6.13	15.7	pAPL,pATHB8,pCASP1,pPXY,pSCR,pSMLX5,pTMO5	AT1G06820
SR30	AthALTA0042857-3/3	chr1:2943169-2943564	338	chr1:2944169,2943169-2943226+2943514+2943564	Alt3	pATHB8	DOWN	3	6	8.54	45.05	-36.51	5.2	10.08	33.56	57.52	pAPL,pATHB8,pCASP1,pPXY,pSCR,pSMLX5,pTMO5	AT1G09140
	AthALTA0000816-2/3	chr1:3262265-3262452	3	chr1:3262635,3262265-3262449+3262452+3262455	Alt3	pATHB8	UP	2	6	100.0	70.88	29.12	0.0	5.98	59.87	76.32	pAPL,pATHB8,pCASP1,pPXY,pSCR,pSMLX5,pTMO5	AT1G09995
	AthALTA0000816-3/3	chr1:3262265-3262455	6	chr1:3262635,3262265-3262449+3262452+3262455	Alt3	pATHB8	DOWN	2	6	0.0	29.12	-29.12	0.0	5.98	23.68	40.13	pAPL,pATHB8,pCASP1,pPXY,pSCR,pSMLX5,pTMO5	AT1G09995
ULP1C	AthALTA0045370-3/3	chr1:3489674-3489776	79	chr1:3489589,3489753+3489750+3489674-3489776	Alt3	pATHB8	UP	2	6	97.22	70.6	26.62	3.93	2.63	67.59	75.08	pAPL,pATHB8,pCASP1,pPXY,pSCR,pSMLX5,pTMO5	AT1G10570
AGD4	AthALTA0021189-3/3	chr1:3621147-3621249	7	chr1:3621332,3621147-3621242+3621247+3621249	Alt3	pATHB8	DOWN	2	4	0.0	32.52	-32.52	0.0	10.73	18.19	43.6	pAPL,pATHB8,pSCR,pSMLX5,pTMO5	AT1G10870
QUL1	AthALTA0039391-2/3	chr1:-4743523	22	chr1:4743669,-4743501+4743523+4743530	Alt3	pATHB8	UP	2	6	45.76	17.52	28.24	20.14	7.84	4.06	27.11	pAPL,pATHB8,pCASP1,pPXY,pSCR,pSMLX5,pTMO5	AT1G13860
	AthALTA0001249-2/2	chr1:5253546-5253751	3	chr1:5253387,5253549+5253546-5253751	Alt3	pATHB8	UP	2	6	86.2	52.79	33.41	19.51	7.39	44.42	64.9	pAPL,pATHB8,pCASP1,pPXY,pSCR,pSMLX5,pTMO5	AT1G15280
	AthALTA0001382-2/3	chr1:5690455-5690584	22	chr1:5690341,5690477+5690455+5690414-5690584	Alt3	pATHB8	DOWN	2	5	50.0	96.92	-46.92	70.71	3.45	91.67	100.0	pAPL,pATHB8,pCASP1,pPXY,pSCR,pSMLX5	AT1G16650
HAB2	AthALTA0031395-2/4	chr1:6035811-6036209	48	chr1:6035660,6035859+6035811+6035783+6035761-6036209	Alt3	pATHB8	UP	3	6	61.62	34.49	27.13	42.19	5.78	28.29	42.3	pAPL,pATHB8,pCASP1,pPXY,pSCR,pSMLX5,pTMO5	AT1G17550
	AthALTA0001536-2/2	chr1:6252253-6252316	4	chr1:6252146,6252257+6252253-6252316	Alt3	pATHB8	UP	2	6	96.16	54.37	41.79	5.44	3.82	51.42	60.95	pAPL,pATHB8,pCASP1,pPXY,pSCR,pSMLX5,pTMO5	AT1G18160
	AthALTA0001648-2/3	chr1:6681206-6681268	3	chr1:6681361,6681206-6681265+6681268+6681271	Alt3	pATHB8	DOWN	3	4	66.67	96.03	-29.36	57.74	1.56	93.73	97.03	pATHB8,pCASP1,pPXY,pSMLX5,pTMO5	AT1G19330
	AthALTA0001648-3/3	chr1:6681206-6681271	6	chr1:6681361,6681206-6681265+6681268+6681271	Alt3	pATHB8	UP	3	4	33.33	3.87	29.46	57.74	1.37	2.97	5.89	pATHB8,pCASP1,pPXY,pSMLX5,pTMO5	AT1G19330
TGD1	AthALTA0043934-2/3	chr1:6846543-6846628	61	chr1:6846470,6846604+6846543+6846540-6846628	Alt3	pATHB8	DOWN	2	4	33.61	69.07	-35.46	14.55	9.58	56.94	80.28	pAPL,pATHB8,pCASP1,pSCR,pSMLX5	AT1G19800
TGD1	AthALTA0043934-3/3	chr1:6846540-6846628	64	chr1:6846470,6846604+6846543+6846540-6846628	Alt3	pATHB8	UP	2	4	66.39	30.93	35.46	14.55	9.59	19.71	43.06	pAPL,pATHB8,pCASP1,pSCR,pSMLX5	AT1G19800
	AthALTA0002130-2/2	chr1:9021378-9021574	3	chr1:9021285,9021381+9021378-9021574	Alt3	pTMO5	UP	2	4	69.48	37.62	31.86	9.22	6.6	31.73	46.87	pAPL,pCASP1,pSCR,pSMLX5,pTMO5	AT1G26090
	AthALTA0002482-2/2	chr1:10626650-	11	chr1:10626309,10626661+10626650-	Alt3	pATHB8	DOWN	3	6	0.0	49.18	-49.18	0.0	6.38	43.57	61.74	pAPL,pATHB8,pCASP1,pPXY,pSCR,pSMLX5,pTMO5	AT1G30200
	AthALTA0002654-2/3	chr1:11797937-	5	chr1:11797513,11797942+11797937+11797913-	Alt3	pATHB8	UP	2	6	26.41	0.71	25.7	37.36	1.25	0.0	3.05	pAPL,pATHB8,pCASP1,pPXY,pSCR,pSMLX5,pTMO5	AT1G32630
	AthALTA0002654-3/3	chr1:11797913-	29	chr1:11797513,11797942+11797937+11797913-	Alt3	pATHB8	DOWN	2	6	73.59	99.09	-25.5	37.36	1.2	96.95	100.0	pAPL,pATHB8,pCASP1,pPXY,pSCR,pSMLX5,pTMO5	AT1G32630
DEK1	AthALTA0027949-2/2	chr1:-20654256	21	chr1:20654323,-20654235+20654256	Alt3	pATHB8	DOWN	2	6	45.35	71.74	-26.39	64.13	5.79	66.07	82.84	pAPL,pATHB8,pCASP1,pPXY,pSCR,pSMLX5,pTMO5	AT1G55350
	AthALTA0003647-3/4	chr1:20869285-20869680	41	chr1:20869945,20869285-20869639+20869648+20869680+20869703	Alt3	pATHB8	UP	3	6	86.51	59.54	26.97	22.21	6.59	48.96	66.46	pAPL,pATHB8,pCASP1,pPXY,pSCR,pSMLX5,pTMO5	AT1G55830
ASK4	AthALTA0022849-3/4	chr1:21434737-21434968	62	chr1:21435253,21434737-21434906+21434930+21434968+21434972	Alt3	pATHB8	UP	2	6	62.02	36.1	25.92	0.68	5.11	26.92	40.77	pAPL,pATHB8,pCASP1,pPXY,pSCR,pSMLX5,pTMO5	AT1G57870
UGGT	AthALTA0045261-2/2	chr1:26849651-26849737	3	chr1:26849553,26849654+26849651-26849737	Alt3	pATHB8	UP	3	6	69.01	29.16	39.85	40.34	5.6	23.19	39.12	pAPL,pATHB8,pCASP1,pPXY,pSCR,pSMLX5,pTMO5	AT1G71220
	AthALTA0004889-2/3	chr1:-27688457	4	chr1:27688561,-27688453+27688457+27688461	Alt3	pATHB8	DOWN	2	5	37.72	68.14	-30.42	47.91	6.76	59.8	78.57	pAPL,pATHB8,pCASP1,pPXY,pSCR,pTMO5	AT1G73650
	AthALTA0004889-3/3	chr1:-27688461	8	chr1:27688561,-27688453+27688457+27688461	Alt3	pTMO5	DOWN	3	5	3.69	29.0	-25.31	3.24	8.97	21.25	40.9	pAPL,pATHB8,pCASP1,pPXY,pSCR,pTMO5	AT1G73650
SPS1	AthALTA0042777-2/3	chr1:29536269-29536372	14	chr1:29536477,29536269-29536358+29536372+29536386	Alt3	pATHB8	DOWN	2	5	62.86	92.17	-29.31	52.53	4.63	85.52	96.43	pAPL,pATHB8,pCASP1,pPXY,pSCR,pSMLX5	AT1G78510
SPS1	AthALTA0042777-3/3	chr1:29536269-29536386	28	chr1:29536477,29536269-29536358+29536372+29536386	Alt3	pATHB8	UP	2	5	37.15	7.83	29.32	52.53	4.63	3.57	14.48	pAPL,pATHB8,pCASP1,pPXY,pSCR,pSMLX5	AT1G78510
	AthALTA0005631-10/11	chr2:863783-864087	103	chr2:864248,863783-863984+863995+863998+864001+864020+864029+864032+864036+864039+864087+864113	Alt3	pATHB8	DOWN	3	6	0.0	43.92	-43.92	0.0	8.65	31.65	53.27	pAPL,pATHB8,pCASP1,pPXY,pSCR,pSMLX5,pTMO5	AT2G02960
CYCD2-1	AthALTA0027377-2/2	chr2:-9554417	3	chr2:9554505,-9554414+9554417	Alt3	pATHB8	UP	2	6	47.0	9.18	37.82	32.53	2.81	5.84	12.99	pAPL,pATHB8,pCASP1,pPXY,pSCR,pSMLX5,pTMO5	AT2G22490
CNGC6	AthALTA0026442-2/4	chr2:10203946-10204031	45	chr2:10204388,10203946-10203986+10204031+10204040+10204043	Alt3	pATHB8	DOWN	2	6	1.02	43.64	-42.62	1.44	15.54	26.44	60.28	pAPL,pATHB8,pCASP1,pPXY,pSCR,pSMLX5,pTMO5	AT2G23980
CNGC6	AthALTA0026442-3/4	chr2:10203946-10204040	54	chr2:10204388,10203946-10203986+10204031+10204040+10204043	Alt3	pATHB8	UP	2	6	98.98	55.14	43.84	1.44	15.6	37.19	71.99	pAPL,pATHB8,pCASP1,pPXY,pSCR,pSMLX5,pTMO5	AT2G23980
	AthALTA0006589-2/2	chr2:11031616-11031867	10	chr2:11031524,11031626+11031616-11031867	Alt3	pATHB8	DOWN	2	6	51.41	92.07	-40.66	47.68	2.87	88.89	96.54	pAPL,pATHB8,pCASP1,pPXY,pSCR,pSMLX5,pTMO5	AT2G25870
	AthALTA0006697-2/3	chr2:11702454-11702526	10	chr2:11704057,11702454-11702516+11702526+11702706	Alt3	pATHB8	DOWN	2	6	67.44	94.9	-27.46	46.05	1.32	93.19	96.54	pAPL,pATHB8,pCASP1,pPXY,pSCR,pSMLX5,pTMO5	AT2G27350
NTH1	AthALTA0035969-2/3	chr2:13403773-13403891	6	chr2:13403975,13403773-13403885+13403891+13403904	Alt3	pATHB8	DOWN	2	6	38.57	79.42	-40.85	54.55	9.6	67.9	91.97	pAPL,pATHB8,pCASP1,pPXY,pSCR,pSMLX5,pTMO5	AT2G31450
	AthALTA0007009-2/2	chr2:13521700-13521828	7	chr2:13521923,13521700-13521821+13521828	Alt3	pATHB8	DOWN	2	6	10.44	38.9	-28.46	6.1	5.12	34.03	47.44	pAPL,pATHB8,pCASP1,pPXY,pSCR,pSMLX5,pTMO5	AT2G31800
	AthALTA0007061-2/2	chr2:13683230-13683418	75	chr2:13683546,13683230-13683343+13683418	Alt3	pATHB8	DOWN	2	6	18.66	52.39	-33.73	26.38	7.31	42.21	58.56	pAPL,pATHB8,pCASP1,pPXY,pSCR,pSMLX5,pTMO5	AT2G32235
BAC1	AthALTA0024009-2/2	chr2:14306847-14306892	7	chr2:14306963,14306847-14306885+14306892	Alt3	pATHB8	UP	3	4	100.0	61.72	38.28	0.0	10.88	46.55	72.45	pAPL,pATHB8,pPXY,pSCR,pSMLX5	AT2G33820
BAC1	AthALTA0024009-2/2	chr2:14306847-14306892	7	chr2:14306963,14306847-14306885+14306892	Alt3	pPXY	DOWN	4	4	46.55	75.09	-28.54	9.72	17.08	63.89	100.0	pAPL,pATHB8,pPXY,pSCR,pSMLX5	AT2G33820
FEI2	AthALTA0029575-3/3	chr2:14964544-14964772	27	chr2:14965246,14964544-14964745+14964749+14964772	Alt3	pATHB8	UP	2	4	100.0	69.89	30.11	0.0	7.54	62.0	79.5	pAPL,pATHB8,pSCR,pSMLX5,pTMO5	AT2G35620
	AthALTA0007349-3/5	chr2:15244304-15244477	13	chr2:15244577,15244304-15244464+15244472+15244477+15244498+15244519	Alt3	pATHB8	DOWN	3	6	59.78	91.16	-31.38	52.79	3.52	85.11	94.18	pAPL,pATHB8,pCASP1,pPXY,pSCR,pSMLX5,pTMO5	AT2G36360
ARP	AthALTA0022640-2/2	chr2:17286119-17286299	21	chr2:17285783,17286140+17286119-17286299	Alt3	pATHB8	DOWN	2	4	66.19	92.16	-25.97	47.81	5.36	86.08	98.65	pATHB8,pCASP1,pPXY,pSCR,pSMLX5	AT2G41460
	AthALTA0007960-2/2	chr2:-18054731	7	chr2:18054942,-18054724+18054731	Alt3	pATHB8	DOWN	3	6	41.09	80.24	-39.15	12.38	8.61	70.53	94.69	pAPL,pATHB8,pCASP1,pPXY,pSCR,pSMLX5,pTMO5	AT2G43490
ALG3	AthALTA0021780-2/2	chr2:19566635-19566802	79	chr2:19566913,19566635-19566723+19566802	Alt3	pATHB8	DOWN	3	6	5.84	33.52	-27.68	10.12	7.38	24.93	42.86	pAPL,pATHB8,pCASP1,pPXY,pSCR,pSMLX5,pTMO5	AT2G47760
SEC	AthALTA0041859-2/4	chr3:1118806-1118925	8	chr3:1119331,1118806-1118917+1118925+1119026+1119196	Alt3	pATHB8	UP	3	6	97.51	68.06	29.45	4.31	5.14	60.39	75.98	pAPL,pATHB8,pCASP1,pPXY,pSCR,pSMLX5,pTMO5	AT3G04240
SEC	AthALTA0041859-3/4	chr3:1119006-1119026	109	chr3:1119331,1118806-1118917+1118925+1119026+1119196	Alt3	pATHB8	DOWN	3	6	2.49	31.7	-29.21	4.31	5.18	23.81	39.61	pAPL,pATHB8,pCASP1,pPXY,pSCR,pSMLX5,pTMO5	AT3G04240
	AthALTA0008748-3/7	chr3:1616463-1616648	24	chr3:1617286,1616463-1616624+1616642+1616648+1616662+1616671+1616708+1617014	Alt3	pATHB8	DOWN	2	6	41.95	81.38	-39.43	7.38	5.14	77.45	90.17	pAPL,pATHB8,pCASP1,pPXY,pSCR,pSMLX5,pTMO5	AT3G05570
	AthALTA0008748-6/7	chr3:1616463-1616708	84	chr3:1617286,1616463-1616624+1616642+1616648+1616662+1616671+1616708+1617014	Alt3	pATHB8	UP	2	6	47.84	12.38	35.46	7.05	3.95	5.36	16.58	pAPL,pATHB8,pCASP1,pPXY,pSCR,pSMLX5,pTMO5	AT3G05570
COL9	AthALTA0026497-2/2	chr3:2442463-2443021	3	chr3:2441840,2442466+2442463-2443021	Alt3	pATHB8	DOWN	2	5	0.0	26.53	-26.53	0.0	3.85	21.67	31.25	pAPL,pATHB8,pCASP1,pPXY,pSCR,pSMLX5	AT3G07650
SCPL27	AthALTA0041646-2/3	chr3:2553544-2553785	21	chr3:2553451,2553565+2553544+2553525-2553785	Alt3	pATHB8	UP	3	5	43.7	7.1	36.6	3.57	2.34	4.06	10.45	pAPL,pATHB8,pPXY,pSCR,pSMLX5,pTMO5	AT3G07990
SCPL27	AthALTA0041646-3/3	chr3:2553525-2553785	40	chr3:2553451,2553565+2553544+2553525-2553785	Alt3	pATHB8	DOWN	3	5	55.98	90.53	-34.55	4.1	2.95	86.83	93.91	pAPL,pATHB8,pPXY,pSCR,pSMLX5,pTMO5	AT3G07990
PAH1	AthALTA0036727-3/5	chr3:2937206-2938737	119	chr3:2939100,2937206-2938618+2938730+2938737+2938776+2938972	Alt3	pATHB8	UP	2	6	38.07	10.35	27.72	53.84	5.8	3.92	18.42	pAPL,pATHB8,pCASP1,pPXY,pSCR,pSMLX5,pTMO5	AT3G09560
	AthALTA0009968-2/2	chr3:7400933-7401039	3	chr3:7400833,7400936+7400933-7401039	Alt3	pATHB8	DOWN	2	5	0.0	27.76	-27.76	0.0	7.35	20.36	37.97	pAPL,pATHB8,pPXY,pSCR,pSMLX5,pTMO5	AT3G21100
	AthALTA0010091-2/3	chr3:8312650-8312753	5	chr3:8312570,8312655+8312650+8312647-8312703	Alt3	pATHB8	UP	3	6	76.7	40.49	36.21	23.28	5.1	35.61	49.35	pAPL,pATHB8,pCASP1,pPXY,pSCR,pSMLX5,pTMO5	AT3G23255
	AthALTA0010091-3/3	chr3:8312647-8312753	8	chr3:8312570,8312655+8312650+8312647-8312703	Alt3	pATHB8	DOWN	3	6	23.3	59.48	-36.18	23.28	5.12	50.65	64.39	pAPL,pATHB8,pCASP1,pPXY,pSCR,pSMLX5,pTMO5	AT3G23255
SFH9	AthALTA0042080-2/2	chr3:9069270-9069341	3	chr3:9069186,9069273+9069270-9069341	Alt3	pATHB8	UP	2	6	52.0	24.2	27.8	67.88	4.38	17.19	30.64	pAPL,pATHB8,pCASP1,pPXY,pSCR,pSMLX5,pTMO5	AT3G24840
SETH2	AthALTA0042014-2/5	chr3:16506005-16506081	21	chr3:16505895,16506026+16506005+16506002+16505991+16505974-16506081	Alt3	pATHB8	UP	3	6	26.98	1.66	25.32	30.45	1.13	0.0	3.52	pAPL,pATHB8,pCASP1,pPXY,pSCR,pSMLX5,pTMO5	AT3G45100
SETH2	AthALTA0042014-4/5	chr3:16505991-16506081	35	chr3:16505895,16506026+16506005+16506002+16505991+16505974-16506081	Alt3	pATHB8	DOWN	3	6	35.79	65.81	-30.02	17.29	7.08	54.9	73.94	pAPL,pATHB8,pCASP1,pPXY,pSCR,pSMLX5,pTMO5	AT3G45100
ATHRS1	AthALTA0023264-2/3	chr3:16929776-16929861	3	chr3:16929978,16929776-16929858+16929861+16929868	Alt3	pATHB8	UP	3	6	63.6	2.97	60.63	31.7	2.35	0.0	6.86	pAPL,pATHB8,pCASP1,pPXY,pSCR,pSMLX5,pTMO5	AT3G46100
ATHRS1	AthALTA0023264-3/3	chr3:16929776-16929868	10	chr3:16929978,16929776-16929858+16929861+16929868	Alt3	pATHB8	DOWN	3	6	36.4	92.47	-56.07	31.7	4.1	85.03	96.86	pAPL,pATHB8,pCASP1,pPXY,pSCR,pSMLX5,pTMO5	AT3G46100
	AthALTA0010945-2/3	chr3:18214282-18214384	31	chr3:18214743,18214282-18214353+18214384+18214398	Alt3	pATHB8	UP	3	6	100.0	73.55	26.45	0.0	5.26	68.77	83.36	pAPL,pATHB8,pCASP1,pPXY,pSCR,pSMLX5,pTMO5	AT3G49140
	AthALTA0010945-3/3	chr3:18214282-18214398	45	chr3:18214743,18214282-18214353+18214384+18214398	Alt3	pATHB8	DOWN	3	6	0.0	26.23	-26.23	0.0	5.26	16.63	31.23	pAPL,pATHB8,pCASP1,pPXY,pSCR,pSMLX5,pTMO5	AT3G49140
	AthALTA0011851-3/4	chr3:22185800-22186001	49	chr3:22186201,22185800-22185952+22185995+22186001+22186012	Alt3	pATHB8	DOWN	2	6	0.0	30.48	-30.48	0.0	3.48	27.19	36.37	pAPL,pATHB8,pCASP1,pPXY,pSCR,pSMLX5,pTMO5	AT3G60070
	AthALTA0011851-4/4	chr3:22185800-22186012	60	chr3:22186201,22185800-22185952+22185995+22186001+22186012	Alt3	pATHB8	UP	2	6	100.0	68.19	31.81	0.0	3.42	62.7	72.12	pAPL,pATHB8,pCASP1,pPXY,pSCR,pSMLX5,pTMO5	AT3G60070
	AthALTA0011988-2/4	chr3:22987085-22987261	18	chr3:22986973,22987103+22987085+22987082+22987079-22987261	Alt3	pATHB8	UP	2	4	29.03	0.0	29.03	41.05	0.0	0.0	0.0	pAPL,pATHB8,pCASP1,pPXY,pSCR	AT3G62080
	AthALTA0011988-4/4	chr3:22987079-22987261	24	chr3:22986973,22987103+22987085+22987082+22987079-22987261	Alt3	pATHB8	DOWN	2	4	70.97	99.82	-28.85	41.05	0.36	99.28	100.0	pAPL,pATHB8,pCASP1,pPXY,pSCR	AT3G62080
	AthALTA0012022-3/8	chr3:23058277-23058402	27	chr3:23058774,23058277-23058375+23058377+23058402+23058475+23058488+23058506+23058514+23058520	Alt3	pATHB8	DOWN	3	5	14.16	53.25	-39.09	24.52	15.85	30.2	72.51	pAPL,pATHB8,pCASP1,pPXY,pSCR,pSMLX5	AT3G62310
	AthALTA0012022-7/8	chr3:23058277-23058514	139	chr3:23058774,23058277-23058375+23058377+23058402+23058475+23058488+23058506+23058514+23058520	Alt3	pATHB8	UP	3	5	43.82	12.3	31.52	51.13	3.48	9.82	18.44	pAPL,pATHB8,pCASP1,pPXY,pSCR,pSMLX5	AT3G62310
	AthALTA0012076-2/3	chr3:23264139-23264238	18	chr3:23264639,23264139-23264220+23264238+23264254	Alt3	pATHB8	DOWN	2	6	29.65	59.75	-30.1	28.78	5.42	53.4	67.83	pAPL,pATHB8,pCASP1,pPXY,pSCR,pSMLX5,pTMO5	AT3G62940
	AthALTA0012076-3/3	chr3:23264139-23264254	34	chr3:23264639,23264139-23264220+23264238+23264254	Alt3	pATHB8	UP	2	6	70.35	40.04	30.31	28.78	5.31	32.17	46.6	pAPL,pATHB8,pCASP1,pPXY,pSCR,pSMLX5,pTMO5	AT3G62940
	AthALTA0012311-2/3	chr4:-1067646	6	chr4:1067991,-1067640+1067646+1067649	Alt3	pATHB8	DOWN	2	6	52.78	97.12	-44.34	66.78	1.94	94.38	100.0	pAPL,pATHB8,pCASP1,pPXY,pSCR,pSMLX5,pTMO5	AT4G02425
MED21	AthALTA0034091-3/3	chr4:2433321-	5	chr4:2433091,2433326+2433323+2433321-	Alt3	pATHB8	DOWN	2	6	72.32	97.76	-25.44	39.15	1.52	95.21	99.29	pAPL,pATHB8,pCASP1,pPXY,pSCR,pSMLX5,pTMO5	AT4G04780
	AthALTA0012471-2/2	chr4:2465678-2465779	10	chr4:2465858,2465678-2465769+2465779	Alt3	pATHB8	DOWN	2	4	0.0	30.7	-30.7	0.0	3.82	26.59	34.62	pAPL,pATHB8,pCASP1,pSCR,pSMLX5	AT4G04880
ORP2B	AthALTA0036398-2/2	chr4:7393842-7394176	7	chr4:7393585,7393849+7393842-7394176	Alt3	pSCR	DOWN	3	4	58.2	84.63	-26.43	20.21	4.87	77.43	87.89	pAPL,pATHB8,pSCR,pSMLX5,pTMO5	AT4G12460
	AthALTA0012812-2/2	chr4:7505577-7505668	14	chr4:7505493,7505591+7505577-7505668	Alt3	pATHB8	DOWN	2	5	50.0	96.37	-46.37	70.71	2.83	93.17	100.0	pAPL,pATHB8,pCASP1,pPXY,pSCR,pSMLX5	AT4G12760
	AthALTA0013161-2/3	chr4:9475349-9475523	3	chr4:9475160,9475352+9475349+9475222-9475523	Alt3	pATHB8	UP	3	6	100.0	62.9	37.1	0.0	4.68	55.52	68.95	pAPL,pATHB8,pCASP1,pPXY,pSCR,pSMLX5,pTMO5	AT4G16840
VRN2	AthALTA0046104-2/2	chr4:9479103-9479188	6	chr4:9479011,9479109+9479103-9479188	Alt3	pATHB8	UP	2	6	36.95	10.79	26.16	7.59	2.06	8.84	14.2	pAPL,pATHB8,pCASP1,pPXY,pSCR,pSMLX5,pTMO5	AT4G16845
SGT1A	AthALTA0042176-2/3	chr4:12301286-12301379	3	chr4:12301134,12301289+12301286+12301283-12301379	Alt3	pATHB8	UP	2	5	26.75	0.0	26.75	37.83	0.0	0.0	0.0	pATHB8,pCASP1,pPXY,pSCR,pSMLX5,pTMO5	AT4G23570
SGT1A	AthALTA0042176-3/3	chr4:12301283-12301379	6	chr4:12301134,12301289+12301286+12301283-12301379	Alt3	pATHB8	DOWN	2	5	73.25	100.0	-26.75	37.83	0.0	100.0	100.0	pATHB8,pCASP1,pPXY,pSCR,pSMLX5,pTMO5	AT4G23570
	AthALTA0013706-2/3	chr4:12516737-12516902	10	chr4:12516628,12516747+12516737+12516726-12516902	Alt3	pATHB8	DOWN	3	5	0.0	28.56	-28.56	0.0	7.29	22.02	40.91	pAPL,pATHB8,pCASP1,pPXY,pSCR,pSMLX5	AT4G24100
EMB140	AthALTA0028782-2/3	chr4:-12581997	3	chr4:12582108,-12581994+12581997+12582013	Alt3	pATHB8	UP	2	5	100.0	55.7	44.3	0.0	7.53	42.51	61.21	pAPL,pATHB8,pCASP1,pPXY,pSCR,pSMLX5	AT4G24270
emb1027	AthALTA0046942-2/2	chr4:13312196-13312270	4	chr4:13312648,13312196-13312266+13312270	Alt3	pATHB8	DOWN	2	6	26.56	61.71	-35.15	37.56	4.81	55.79	68.82	pAPL,pATHB8,pCASP1,pPXY,pSCR,pSMLX5,pTMO5	AT4G26300
FKBP16-1	AthALTA0029725-2/2	chr4:13405120-13405152	13	chr4:13405230,13405120-13405139+13405152	Alt3	pATHB8	DOWN	3	5	4.72	33.39	-28.67	8.18	4.81	26.89	39.85	pAPL,pATHB8,pCASP1,pPXY,pSCR,pSMLX5	AT4G26555
	AthALTA0014467-2/3	chr4:15742615-15743515	68	chr4:15742239,15742683+15742615+15742608-15743515	Alt3	pATHB8	UP	3	6	66.97	41.02	25.95	29.35	3.91	37.23	45.93	pAPL,pATHB8,pCASP1,pPXY,pSCR,pSMLX5,pTMO5	AT4G32640
	AthALTA0014467-3/3	chr4:15742608-15743515	75	chr4:15742239,15742683+15742615+15742608-15743515	Alt3	pATHB8	DOWN	3	6	33.03	58.93	-25.9	29.35	3.86	54.07	62.77	pAPL,pATHB8,pCASP1,pPXY,pSCR,pSMLX5,pTMO5	AT4G32640
U2AF65A	AthALTA0044942-2/3	chr4:17294363-17294430	34	chr4:17294704,17294363-17294396+17294430+17294603	Alt3	pATHB8	UP	3	6	89.9	56.28	33.62	13.04	5.83	50.26	64.96	pAPL,pATHB8,pCASP1,pPXY,pSCR,pSMLX5,pTMO5	AT4G36690
U2AF65A	AthALTA0044942-3/3	chr4:17294363-17294603	207	chr4:17294704,17294363-17294396+17294430+17294603	Alt3	pATHB8	DOWN	3	6	10.1	43.65	-33.55	13.04	5.87	35.04	49.74	pAPL,pATHB8,pCASP1,pPXY,pSCR,pSMLX5,pTMO5	AT4G36690
DPB	AthALTA0028172-2/2	chr5:844107-844253	6	chr5:844013,844113+844107-844253	Alt3	pATHB8	DOWN	2	6	64.28	91.87	-27.59	50.51	1.98	88.76	93.86	pAPL,pATHB8,pCASP1,pPXY,pSCR,pSMLX5,pTMO5	AT5G03415
VPS36	AthALTA0046032-2/4	chr5:1439740-1439804	22	chr5:1439909,1439740-1439782+1439804+1439809+1439838	Alt3	pATHB8	DOWN	3	6	4.86	31.89	-27.03	8.42	7.73	25.0	40.92	pAPL,pATHB8,pCASP1,pPXY,pSCR,pSMLX5,pTMO5	AT5G04920
VPS36	AthALTA0046032-3/4	chr5:1439740-1439809	27	chr5:1439909,1439740-1439782+1439804+1439809+1439838	Alt3	pATHB8	UP	3	6	95.14	68.11	27.03	8.42	7.73	59.08	75.0	pAPL,pATHB8,pCASP1,pPXY,pSCR,pSMLX5,pTMO5	AT5G04920
MED26B	AthALTA0034110-2/4	chr5:1521398-1521547	9	chr5:1521281,1521407+1521398+1521368+1521360-1521547	Alt3	pATHB8	UP	3	6	91.82	56.38	35.44	7.14	12.4	39.31	72.49	pAPL,pATHB8,pCASP1,pPXY,pSCR,pSMLX5,pTMO5	AT5G05140
MED26B	AthALTA0034110-4/4	chr5:1521360-1521547	47	chr5:1521281,1521407+1521398+1521368+1521360-1521547	Alt3	pATHB8	DOWN	3	6	2.76	43.43	-40.67	2.81	12.23	27.51	60.26	pAPL,pATHB8,pCASP1,pPXY,pSCR,pSMLX5,pTMO5	AT5G05140
	AthALTA0015636-2/2	chr5:2017195-2017333	18	chr5:2017110,2017213+2017195-2017333	Alt3	pATHB8	DOWN	2	4	72.58	100.0	-27.42	38.78	0.0	100.0	100.0	pAPL,pATHB8,pPXY,pSCR,pSMLX5	AT5G06590
	AthALTA0015701-2/2	chr5:2329540-2329639	5	chr5:2329725,2329540-2329634+2329639	Alt3	pATHB8	DOWN	2	5	50.0	79.14	-29.14	70.71	5.82	71.14	84.6	pAPL,pATHB8,pCASP1,pPXY,pSCR,pSMLX5	AT5G07360
KIWI	AthALTA0032981-2/4	chr5:2875976-2876081	29	chr5:2876234,2875976-2876052+2876081+2876104+2876121	Alt3	pATHB8	UP	3	6	94.57	62.8	31.77	9.4	5.48	53.19	68.17	pAPL,pATHB8,pCASP1,pPXY,pSCR,pSMLX5,pTMO5	AT5G09250
KIWI	AthALTA0032981-4/4	chr5:2875976-2876121	69	chr5:2876234,2875976-2876052+2876081+2876104+2876121	Alt3	pATHB8	DOWN	3	6	5.43	37.02	-31.59	9.4	5.34	31.66	46.34	pAPL,pATHB8,pCASP1,pPXY,pSCR,pSMLX5,pTMO5	AT5G09250
FKBP19	AthALTA0029743-2/3	chr5:4301272-4301412	46	chr5:4301492,4301272-4301366+4301412+4301424	Alt3	pATHB8	DOWN	2	5	69.99	98.0	-28.01	42.44	1.92	95.57	100.0	pAPL,pATHB8,pCASP1,pPXY,pSCR,pSMLX5	AT5G13410
FKBP19	AthALTA0029743-3/3	chr5:4301272-4301424	58	chr5:4301492,4301272-4301366+4301412+4301424	Alt3	pATHB8	UP	2	5	30.01	2.0	28.01	42.44	1.92	0.0	4.43	pAPL,pATHB8,pCASP1,pPXY,pSCR,pSMLX5	AT5G13410
AK2	AthALTA0021513-2/2	chr5:4536067-4536532	6	chr5:4535724,4536073+4536067-4536532	Alt3	pTMO5	UP	2	4	59.67	32.27	27.4	2.28	5.21	24.8	36.71	pAPL,pPXY,pSCR,pSMLX5,pTMO5	AT5G14060
	AthALTA0016500-2/2	chr5:5382114-5382259	52	chr5:5382470,5382114-5382207+5382259	Alt3	pATHB8	DOWN	3	6	0.0	34.3	-34.3	0.0	11.61	15.39	45.36	pAPL,pATHB8,pCASP1,pPXY,pSCR,pSMLX5,pTMO5	AT5G16480
	AthALTA0017164-2/3	chr5:8286215-8286346	41	chr5:8286548,8286215-8286305+8286346+8286371	Alt3	pSCR	DOWN	2	4	26.0	52.1	-26.1	14.14	7.43	41.49	57.46	pAPL,pCASP1,pPXY,pSCR,pSMLX5	AT5G24320
	AthALTA0017240-2/4	chr5:8522234-8522351	8	chr5:8522572,8522234-8522343+8522351+8522404+8522454	Alt3	pATHB8	UP	3	6	33.33	0.29	33.04	57.74	0.71	0.0	1.73	pAPL,pATHB8,pCASP1,pPXY,pSCR,pSMLX5,pTMO5	AT5G24810
	AthALTA0017240-3/4	chr5:8522234-8522404	61	chr5:8522572,8522234-8522343+8522351+8522404+8522454	Alt3	pATHB8	DOWN	3	6	66.67	99.65	-32.98	57.74	0.69	98.28	100.0	pAPL,pATHB8,pCASP1,pPXY,pSCR,pSMLX5,pTMO5	AT5G24810
UMK3	AthALTA0045396-2/3	chr5:9278331-	4	chr5:9278137,9278335+9278331+9278204-	Alt3	pTMO5	DOWN	3	6	16.94	50.6	-33.66	1.77	10.07	36.38	63.3	pAPL,pATHB8,pCASP1,pPXY,pSCR,pSMLX5,pTMO5	AT5G26667
	AthALTA0017455-3/5	chr5:9985453-9985542	6	chr5:9985334,9985459+9985456+9985453+9985402+9985384-9985542	Alt3	pATHB8	UP	2	6	100.0	69.5	30.5	0.0	5.97	60.44	75.64	pAPL,pATHB8,pCASP1,pPXY,pSCR,pSMLX5,pTMO5	AT5G27950
	AthALTA0017455-4/5	chr5:9985402-9985542	57	chr5:9985334,9985459+9985456+9985453+9985402+9985384-9985542	Alt3	pATHB8	DOWN	2	6	0.0	29.74	-29.74	0.0	6.25	22.44	39.56	pAPL,pATHB8,pCASP1,pPXY,pSCR,pSMLX5,pTMO5	AT5G27950
PHYC	AthALTA0037776-2/3	chr5:14010203-14011022	4	chr5:14010065,14010207+14010203+14010167-14011022	Alt3	pATHB8	UP	2	4	100.0	67.28	32.72	0.0	9.96	55.89	75.87	pATHB8,pCASP1,pSCR,pSMLX5,pTMO5	AT5G35840
PHYC	AthALTA0037776-3/3	chr5:14010167-14011022	40	chr5:14010065,14010207+14010203+14010167-14011022	Alt3	pATHB8	DOWN	2	4	0.0	32.72	-32.72	0.0	9.96	24.13	44.11	pATHB8,pCASP1,pSCR,pSMLX5,pTMO5	AT5G35840
PRFB1	AthALTA0038711-2/3	chr5:14237671-14237721	14	chr5:14237809,14237671-14237707+14237721+14237724	Alt3	pATHB8	UP	2	6	66.11	38.19	27.92	43.58	4.9	31.18	44.64	pAPL,pATHB8,pCASP1,pPXY,pSCR,pSMLX5,pTMO5	AT5G36170
PRFB1	AthALTA0038711-3/3	chr5:14237671-14237724	17	chr5:14237809,14237671-14237707+14237721+14237724	Alt3	pATHB8	DOWN	2	6	33.89	61.81	-27.92	43.58	4.9	55.36	68.82	pAPL,pATHB8,pCASP1,pPXY,pSCR,pSMLX5,pTMO5	AT5G36170
CAT3	AthALTA0025273-2/2	chr5:14592396-14592462	17	chr5:14592303,14592413+14592396-14592462	Alt3	pATHB8	UP	2	5	100.0	74.28	25.72	0.0	4.6	69.53	80.52	pAPL,pATHB8,pCASP1,pPXY,pSCR,pSMLX5	AT5G36940
GDPD2	AthALTA0030537-3/3	chr5:16442312-16442477	106	chr5:16442195,16442418+16442320+16442312-16442477	Alt3	pATHB8	DOWN	3	6	21.61	69.7	-48.09	10.9	7.44	59.29	79.49	pAPL,pATHB8,pCASP1,pPXY,pSCR,pSMLX5,pTMO5	AT5G41080
	AthALTA0018065-2/3	chr5:17151113-17151339	9	chr5:17151434,17151113-17151330+17151339+17151342	Alt3	pATHB8	UP	2	5	68.75	37.07	31.68	44.19	6.82	29.58	47.18	pAPL,pATHB8,pCASP1,pPXY,pSCR,pSMLX5	AT5G42765
	AthALTA0018065-3/3	chr5:17151113-17151342	12	chr5:17151434,17151113-17151330+17151339+17151342	Alt3	pATHB8	DOWN	2	5	31.25	62.29	-31.04	44.19	6.89	52.34	70.42	pAPL,pATHB8,pCASP1,pPXY,pSCR,pSMLX5	AT5G42765
	AthALTA0018143-5/5	chr5:17667861-17667987	31	chr5:17668074,17667861-17667956+17667968+17667976+17667983+17667987	Alt3	pATHB8	UP	2	6	87.5	60.35	27.15	17.68	8.4	48.44	68.98	pAPL,pATHB8,pCASP1,pPXY,pSCR,pSMLX5,pTMO5	AT5G43910
HINT3	AthALTA0031680-3/5	chr5:19676958-19677034	10	chr5:19676799,19676968+19676961+19676958+19676946+19676933-19677034	Alt3	pATHB8	UP	2	6	73.42	47.61	25.81	2.23	3.6	43.29	54.16	pAPL,pATHB8,pCASP1,pPXY,pSCR,pSMLX5,pTMO5	AT5G48545
XRI1	AthALTA0046614-2/2	chr5:19761347-	3	chr5:19761244,19761350+19761347-	Alt3	pATHB8	UP	2	6	59.87	13.84	46.03	20.39	1.75	10.5	15.49	pAPL,pATHB8,pCASP1,pPXY,pSCR,pSMLX5,pTMO5	AT5G48720
	AthALTA0018786-2/2	chr5:20967695-20967765	4	chr5:20967606,20967699+20967695-20967765	Alt3	pATHB8	DOWN	3	6	29.66	70.91	-41.25	34.17	4.73	61.83	74.55	pAPL,pATHB8,pCASP1,pPXY,pSCR,pSMLX5,pTMO5	AT5G51620
RVE6	AthALTA0041225-3/4	chr5:21360001-21360108	9	chr5:21360220,21360001-21360099+21360105+21360108+21360138	Alt3	pATHB8	UP	3	6	80.53	55.26	25.27	17.21	2.63	51.8	59.57	pAPL,pATHB8,pCASP1,pPXY,pSCR,pSMLX5,pTMO5	AT5G52660
	AthALTA0019025-2/3	chr5:-22281446	12	chr5:22282330,-22281434+22281446+22281472	Alt3	pATHB8	DOWN	2	6	74.19	99.8	-25.61	36.49	0.31	99.31	100.0	pAPL,pATHB8,pCASP1,pPXY,pSCR,pSMLX5,pTMO5	AT5G54850
	AthALTA0019025-3/3	chr5:-22281472	38	chr5:22282330,-22281434+22281446+22281472	Alt3	pATHB8	UP	2	6	25.8	0.08	25.72	36.49	0.2	0.0	0.5	pAPL,pATHB8,pCASP1,pPXY,pSCR,pSMLX5,pTMO5	AT5G54850
	AthALTA0019069-4/4	chr5:22363906-22363976	41	chr5:22364075,22363906-22363935+22363941+22363957+22363976	Alt3	pSMLX5	UP	2	4	45.67	16.46	29.21	20.2	7.15	5.79	21.1	pAPL,pPXY,pSCR,pSMLX5,pTMO5	AT5G55100
	AthALTA0019371-2/4	chr5:23745468-23745636	11	chr5:23745359,23745479+23745468+23745463+23745448-23745636	Alt3	pATHB8	UP	2	6	87.79	45.66	42.13	17.27	8.96	30.99	58.58	pAPL,pATHB8,pCASP1,pPXY,pSCR,pSMLX5,pTMO5	AT5G58790
	AthALTA0019371-4/4	chr5:23745448-23745636	31	chr5:23745359,23745479+23745468+23745463+23745448-23745636	Alt3	pATHB8	DOWN	2	6	12.21	53.0	-40.79	17.27	9.1	41.42	69.01	pAPL,pATHB8,pCASP1,pPXY,pSCR,pSMLX5,pTMO5	AT5G58790
ZEU1	AthALTA0046776-3/4	chr5:23971816-23972169	49	chr5:23971569,23971865+23971819+23971816+23971809-23972169	Alt3	pATHB8	DOWN	3	6	22.46	52.93	-30.47	21.56	5.09	46.86	60.17	pAPL,pATHB8,pCASP1,pPXY,pSCR,pSMLX5,pTMO5	AT5G59440
ZEU1	AthALTA0046776-4/4	chr5:23971809-23972169	56	chr5:23971569,23971865+23971819+23971816+23971809-23972169	Alt3	pATHB8	UP	3	6	73.18	46.79	26.39	28.11	5.19	39.83	53.14	pAPL,pATHB8,pCASP1,pPXY,pSCR,pSMLX5,pTMO5	AT5G59440
	AthALTA0019586-2/4	chr5:24837788-24837936	3	chr5:24837426,24837791+24837788+24837765+24837746-24837936	Alt3	pATHB8	UP	2	6	35.0	8.99	26.01	49.5	5.93	1.01	16.8	pAPL,pATHB8,pCASP1,pPXY,pSCR,pSMLX5,pTMO5	AT5G61830
CDKG1	AthALTA0025655-2/2	chr5:25384736-25386785	3	chr5:25387100,25384736-25386782+25386785	Alt3	pATHB8	UP	2	6	71.62	45.63	25.99	40.14	4.82	39.41	50.7	pAPL,pATHB8,pCASP1,pPXY,pSCR,pSMLX5,pTMO5	AT5G63370
	AthALTA0019810-2/3	chr5:25826784-25826920	3	chr5:25826452,25826787+25826784+25826746-25826920	Alt3	pCASP1	DOWN	5	6	43.54	71.49	-27.95	11.5	9.71	59.9	88.12	pAPL,pATHB8,pCASP1,pPXY,pSCR,pSMLX5,pTMO5	AT5G64600
	AthALTA0019810-3/3	chr5:25826746-25826920	41	chr5:25826452,25826787+25826784+25826746-25826920	Alt3	pCASP1	UP	5	6	55.08	28.02	27.06	11.06	9.53	11.88	39.56	pAPL,pATHB8,pCASP1,pPXY,pSCR,pSMLX5,pTMO5	AT5G64600
	AthALTD0000187-2/2	chr1:1390426-1390529	25	chr1:1390451+1390426-1390529,1390334	Alt5	pATHB8	DOWN	3	6	0.0	30.57	-30.57	0.0	10.74	20.76	48.28	pAPL,pATHB8,pCASP1,pPXY,pSCR,pSMLX5,pTMO5	AT1G04910
DOF1.1	AthALTD0016153-3/3	chr1:2355796-	190	chr1:2355986+2355956+2355796-,2355699	Alt5	pATHB8	UP	2	4	50.02	21.52	28.5	13.18	6.93	16.23	31.57	pAPL,pATHB8,pCASP1,pPXY,pSMLX5	AT1G07640
GAT1	AthALTD0017403-2/2	chr1:2586098-2586477	191	chr1:2586289+2586098-2586477,2585084	Alt5	pATHB8	DOWN	3	4	2.31	34.34	-32.03	4.0	3.44	30.35	38.52	pATHB8,pCASP1,pPXY,pSMLX5,pTMO5	AT1G08230
ACHT4	AthALTD0011909-2/2	chr1:-2713010	25	chr1:-2712985+2713010,2713096	Alt5	pATHB8	DOWN	2	5	12.77	52.94	-40.17	18.05	6.21	44.05	58.3	pAPL,pATHB8,pCASP1,pPXY,pSCR,pSMLX5	AT1G08570
SNRNP65	AthALTD0024712-2/2	chr1:2980022-2980072	4	chr1:2980026+2980022-2980072,2979942	Alt5	pTMO5	UP	3	6	78.22	52.63	25.59	21.83	5.42	45.73	58.95	pAPL,pATHB8,pCASP1,pPXY,pSCR,pSMLX5,pTMO5	AT1G09230
	AthALTD0000652-3/3	chr1:4575915-4575995	47	chr1:4575962+4575920+4575915-4575995,4575835	Alt5	pATHB8	DOWN	2	6	0.0	48.56	-48.56	0.0	6.75	38.74	56.06	pAPL,pATHB8,pCASP1,pPXY,pSCR,pSMLX5,pTMO5	AT1G13350
UBP15	AthALTD0026281-2/2	chr1:5848200-5848339	12	chr1:5848212+5848200-5848339,5848119	Alt5	pATHB8	UP	2	6	50.99	18.77	32.22	14.67	2.99	13.24	21.16	pAPL,pATHB8,pCASP1,pPXY,pSCR,pSMLX5,pTMO5	AT1G17110
TPR9	AthALTD0025956-2/2	chr1:12106937-12107084	16	chr1:12106953+12106937-12107084,12106703	Alt5	pATHB8	DOWN	2	5	3.02	28.24	-25.22	4.28	1.72	25.84	29.66	pAPL,pATHB8,pCASP1,pPXY,pSCR,pSMLX5	AT1G33400
SEU	AthALTD0024396-2/2	chr1:-16617492	261	chr1:-16617231+16617492,16617612	Alt5	pATHB8	UP	2	6	85.52	58.36	27.16	20.48	7.83	43.93	66.5	pAPL,pATHB8,pCASP1,pPXY,pSCR,pSMLX5,pTMO5	AT1G43850
	AthALTD0001999-3/3	chr1:19767221-	105	chr1:19767326+19767253+19767221-,19767141	Alt5	pATHB8	UP	2	4	46.27	5.69	40.58	11.35	3.14	2.98	10.2	pATHB8,pPXY,pSCR,pSMLX5,pTMO5	AT1G53040
	AthALTD0002687-2/2	chr1:27003011-27003114	9	chr1:27003020+27003011-27003114,27002943	Alt5	pATHB8	UP	2	4	39.29	9.22	30.07	5.77	5.54	2.8	15.46	pAPL,pATHB8,pCASP1,pSCR,pSMLX5	AT1G71810
	AthALTD0002736-2/2	chr1:27381147-27381248	18	chr1:27381165+27381147-27381248,27380901	Alt5	pATHB8	DOWN	3	6	6.68	38.66	-31.98	10.35	5.7	32.7	45.99	pAPL,pATHB8,pCASP1,pPXY,pSCR,pSMLX5,pTMO5	AT1G72740
	AthALTD0002883-2/5	chr1:28541841-28542011	136	chr1:28541841-28541875+28542011+28542015+28542034+28542038,28542154	Alt5	pPXY	UP	2	4	39.99	14.32	25.67	8.5	8.28	2.06	20.09	pCASP1,pPXY,pSCR,pSMLX5,pTMO5	AT1G76050
	AthALTD0002883-3/5	chr1:28541841-28542015	140	chr1:28541841-28541875+28542011+28542015+28542034+28542038,28542154	Alt5	pPXY	DOWN	2	4	55.35	83.21	-27.86	15.08	8.38	78.02	95.73	pCASP1,pPXY,pSCR,pSMLX5,pTMO5	AT1G76050
ECT8	AthALTD0016369-3/4	chr1:-29815873	112	chr1:-29815761+29815870+29815873+29816190,29816607	Alt5	pATHB8	UP	2	6	93.45	56.06	37.39	9.26	10.96	36.52	67.62	pAPL,pATHB8,pCASP1,pPXY,pSCR,pSMLX5,pTMO5	AT1G79270
ECT8	AthALTD0016369-4/4	chr1:-29816190	429	chr1:-29815761+29815870+29815873+29816190,29816607	Alt5	pATHB8	DOWN	2	6	6.55	41.23	-34.68	9.26	9.81	30.02	58.12	pAPL,pATHB8,pCASP1,pPXY,pSCR,pSMLX5,pTMO5	AT1G79270
LA2	AthALTD0019065-2/2	chr1:30046598-30046698	5	chr1:30046603+30046598-30046698,30046510	Alt5	pATHB8	UP	2	4	28.36	0.23	28.13	40.11	0.45	0.0	0.9	pATHB8,pCASP1,pPXY,pSCR,pSMLX5	AT1G79880
GLYK	AthALTD0017792-2/4	chr1:-30217632	57	chr1:-30217575+30217632+30217743+30217778,30217863	Alt5	pCASP1	UP	5	6	58.01	27.24	30.77	4.06	7.97	14.87	36.55	pAPL,pATHB8,pCASP1,pPXY,pSCR,pSMLX5,pTMO5	AT1G80380
IQD29	AthALTD0018724-2/8	chr2:-788025	18	chr2:-788007+788025+788139+788188+788256+788310+788463+788468,788663	Alt5	pATHB8	DOWN	2	6	50.0	82.36	-32.36	70.71	9.33	65.32	91.48	pAPL,pATHB8,pCASP1,pPXY,pSCR,pSMLX5,pTMO5	AT2G02790
	AthALTD0003599-2/3	chr2:9251588-9251726	28	chr2:9251588-9251698+9251726+9251749,9251840	Alt5	pCASP1	UP	2	5	83.93	49.75	34.18	17.68	4.37	44.33	55.6	pAPL,pCASP1,pPXY,pSCR,pSMLX5,pTMO5	AT2G21630
	AthALTD0003599-3/3	chr2:9251588-9251749	51	chr2:9251588-9251698+9251726+9251749,9251840	Alt5	pCASP1	DOWN	2	5	14.29	50.25	-35.96	15.15	4.37	44.4	55.67	pAPL,pCASP1,pPXY,pSCR,pSMLX5,pTMO5	AT2G21630
CNGC6	AthALTD0015175-2/2	chr2:10203941-10203986	5	chr2:10203946+10203941-10203986,10203862	Alt5	pTMO5	DOWN	2	5	65.53	91.33	-25.8	23.88	3.43	86.65	96.34	pAPL,pCASP1,pPXY,pSCR,pSMLX5,pTMO5	AT2G23980
ANAC041	AthALTD0012585-2/2	chr2:14181551-14181789	80	chr2:14181551-14181709+14181789,14181879	Alt5	pATHB8	DOWN	2	5	51.04	88.17	-37.13	69.24	8.23	78.42	96.16	pATHB8,pCASP1,pPXY,pSCR,pSMLX5,pTMO5	AT2G33480
	AthALTD0004265-2/2	chr2:16404104-16404172	5	chr2:16404109+16404104-16404172,16403999	Alt5	pATHB8	DOWN	2	4	3.21	29.91	-26.7	4.54	6.57	24.73	39.41	pAPL,pATHB8,pSCR,pSMLX5,pTMO5	AT2G39280
RAD51C	AthALTD0022861-2/2	chr2:18671155-18671379	4	chr2:18671155-18671375+18671379,18671486	Alt5	pATHB8	UP	3	4	33.33	6.88	26.45	57.74	2.54	5.52	10.69	pAPL,pATHB8,pCASP1,pPXY,pSCR	AT2G45280
ABCB4	AthALTD0011660-4/4	chr2:19314920-	188	chr2:19315108+19315006+19314983+19314920-,19314776	Alt5	pATHB8	UP	2	5	44.12	6.1	38.02	17.4	2.83	3.61	9.73	pAPL,pATHB8,pCASP1,pPXY,pSMLX5,pTMO5	AT2G47000
	AthALTD0004741-2/3	chr3:300407-300583	21	chr3:300428+300407+300392-300583,300313	Alt5	pATHB8	DOWN	2	6	13.06	49.18	-36.12	18.47	2.1	46.7	52.39	pAPL,pATHB8,pCASP1,pPXY,pSCR,pSMLX5,pTMO5	AT3G01850
	AthALTD0004854-2/2	chr3:999821-999905	20	chr3:999841+999821-999905,999718	Alt5	pATHB8	UP	3	6	33.33	1.85	31.48	57.74	1.31	0.47	4.1	pAPL,pATHB8,pCASP1,pPXY,pSCR,pSMLX5,pTMO5	AT3G03890
	AthALTD0004884-3/3	chr3:1208879-1209020	28	chr3:1208879-1208992+1208997+1209020,1209091	Alt5	pATHB8	UP	2	6	33.16	3.65	29.51	10.64	3.01	0.0	8.76	pAPL,pATHB8,pCASP1,pPXY,pSCR,pSMLX5,pTMO5	AT3G04490
SCPL27	AthALTD0024172-2/2	chr3:2553366-2553451	8	chr3:2553366-2553443+2553451,2553525	Alt5	pATHB8	DOWN	3	5	56.3	95.68	-39.38	3.57	2.55	92.05	98.89	pAPL,pATHB8,pPXY,pSCR,pSMLX5,pTMO5	AT3G07990
	AthALTD0005393-2/3	chr3:5134526-5134641	11	chr3:5134526-5134630+5134641+5134645,5134792	Alt5	pATHB8	UP	3	5	62.7	37.37	25.33	54.62	8.16	28.24	47.17	pATHB8,pCASP1,pPXY,pSCR,pSMLX5,pTMO5	AT3G15240
NFYA9	AthALTD0020471-2/3	chr3:7327166-7327251	12	chr3:7327166-7327239+7327251+7327254,7327357	Alt5	pATHB8	DOWN	2	5	3.23	30.73	-27.5	4.56	4.92	26.67	39.22	pAPL,pATHB8,pCASP1,pPXY,pSCR,pSMLX5	AT3G20910
NFYA9	AthALTD0020471-3/3	chr3:7327166-7327254	15	chr3:7327166-7327239+7327251+7327254,7327357	Alt5	pATHB8	UP	2	5	96.78	69.27	27.51	4.56	4.92	60.78	73.33	pAPL,pATHB8,pCASP1,pPXY,pSCR,pSMLX5	AT3G20910
HDA9	AthALTD0018162-2/2	chr3:16227740-16227802	15	chr3:16227755+16227740-16227802,16227647	Alt5	pATHB8	DOWN	3	6	0.61	32.3	-31.69	1.06	5.83	28.15	43.9	pAPL,pATHB8,pCASP1,pPXY,pSCR,pSMLX5,pTMO5	AT3G44680
	AthALTD0006066-4/5	chr3:16861262-	147	chr3:16861409+16861366+16861292+16861262+16861224-,16860980	Alt5	pATHB8	UP	2	5	57.12	9.85	47.27	15.8	2.61	5.35	11.91	pAPL,pATHB8,pPXY,pSCR,pSMLX5,pTMO5	AT3G45850
RPL13B	AthALTD0023406-4/4	chr3:18168321-18168580	256	chr3:18168577+18168527+18168403+18168321-18168580,18168061	Alt5	pATHB8	UP	2	4	34.0	0.35	33.65	48.08	0.49	0.0	1.03	pAPL,pATHB8,pPXY,pSCR,pTMO5	AT3G49010
NEK4	AthALTD0020425-2/2	chr3:23378182-23378448	190	chr3:23378182-23378258+23378448,23378544	Alt5	pCASP1	DOWN	4	5	19.4	53.18	-33.78	6.87	4.49	48.57	60.14	pAPL,pATHB8,pCASP1,pPXY,pSMLX5,pTMO5	AT3G63280
	AthALTD0007757-2/3	chr4:-12426729	18	chr4:-12426711+12426729+12426767,12427055	Alt5	pATHB8	DOWN	3	6	51.47	80.66	-29.19	45.08	3.62	77.42	86.75	pAPL,pATHB8,pCASP1,pPXY,pSCR,pSMLX5,pTMO5	AT4G23910
	AthALTD0008026-2/2	chr4:14588576-14588650	3	chr4:14588576-14588647+14588650,14588828	Alt5	pPXY	DOWN	2	4	52.38	82.5	-30.12	6.19	8.23	71.98	92.05	pAPL,pPXY,pSCR,pSMLX5,pTMO5	AT4G29790
	AthALTD0008036-2/4	chr4:-14677550	68	chr4:-14677482+14677550+14677712+14677864,14678202	Alt5	pSMLX5	DOWN	3	4	66.62	92.61	-25.99	11.92	6.88	85.38	100.0	pATHB8,pPXY,pSCR,pSMLX5,pTMO5	AT4G30020
GAUT3	AthALTD0017440-2/2	chr4:17939039-17939176	8	chr4:17939039-17939168+17939176,17939442	Alt5	pATHB8	DOWN	2	6	40.7	67.58	-26.88	2.55	5.16	59.35	72.36	pAPL,pATHB8,pCASP1,pPXY,pSCR,pSMLX5,pTMO5	AT4G38270
	AthALTD0008533-2/2	chr4:18150893-18151113	12	chr4:18150893-18151101+18151113,18151189	Alt5	pATHB8	UP	3	6	76.56	47.44	29.12	40.61	4.58	41.4	54.89	pAPL,pATHB8,pCASP1,pPXY,pSCR,pSMLX5,pTMO5	AT4G38930
	AthALTD0008926-2/3	chr5:2413119-2413193	11	chr5:2413119-2413182+2413193+2413215,2413338	Alt5	pATHB8	UP	2	5	100.0	44.73	55.27	0.0	19.24	24.4	74.75	pAPL,pATHB8,pPXY,pSCR,pSMLX5,pTMO5	AT5G07630
NFYA1	AthALTD0020451-3/3	chr5:4051945-4052055	63	chr5:4052008+4051963+4051945-4052055,4051696	Alt5	pATHB8	DOWN	2	6	0.0	32.49	-32.49	0.0	5.78	24.85	39.13	pAPL,pATHB8,pCASP1,pPXY,pSCR,pSMLX5,pTMO5	AT5G12840
UMK3	AthALTD0026465-2/2	chr5:9278080-9278141	4	chr5:9278080-9278137+9278141,9278331	Alt5	pTMO5	UP	3	6	83.44	49.58	33.86	1.9	10.19	36.7	64.01	pAPL,pATHB8,pCASP1,pPXY,pSCR,pSMLX5,pTMO5	AT5G26667
RPP8L3	AthALTD0023641-2/2	chr5:13668995-13670709	14	chr5:13668995-13670695+13670709,13670793	Alt5	pATHB8	UP	3	6	33.33	2.6	30.73	57.74	2.1	0.52	6.09	pAPL,pATHB8,pCASP1,pPXY,pSCR,pSMLX5,pTMO5	AT5G35450
PAH2	AthALTD0021183-3/3	chr5:17187282-17187811	15	chr5:17187297+17187293+17187282-17187811,17187201	Alt5	pATHB8	UP	2	6	100.0	65.87	34.13	0.0	13.1	52.27	83.71	pAPL,pATHB8,pCASP1,pPXY,pSCR,pSMLX5,pTMO5	AT5G42870
PLR1	AthALTD0022043-2/2	chr5:21765999-21766111	10	chr5:21766009+21765999-21766111,21765909	Alt5	pATHB8	DOWN	2	4	46.51	76.73	-30.22	29.59	4.42	70.99	80.66	pATHB8,pCASP1,pPXY,pSMLX5,pTMO5	AT5G53580
CRLK1	AthALTD0015472-2/3	chr5:-22180236	343	chr5:-22179893+22180236+22180319,22180437	Alt5	pSCR	UP	5	6	47.81	18.56	29.25	3.23	8.25	8.33	31.39	pAPL,pATHB8,pCASP1,pPXY,pSCR,pSMLX5,pTMO5	AT5G54590
BHLH79	AthALTD0014151-2/2	chr5:25134301-	11	chr5:25134312+25134301-,25133985	Alt5	pATHB8	DOWN	3	6	66.67	96.17	-29.5	57.74	1.63	94.37	98.69	pAPL,pATHB8,pCASP1,pPXY,pSCR,pSMLX5,pTMO5	AT5G62610
	AthALTD0011267-2/3	chr5:25351029-25351239	29	chr5:25351029-25351210+25351239+25351636,25351736	Alt5	pATHB8	DOWN	3	5	18.47	43.8	-25.33	31.99	8.0	34.99	56.49	pAPL,pATHB8,pCASP1,pPXY,pSCR,pSMLX5	AT5G63200
HMA2	AthINT0079729	chr4:14723008-14723087	80	chr4:14723088-14723185=14722752-14723007:-	IR	pTMO5	DOWN	2	4	32.18	74.86	-42.68	3.68	13.54	56.31	88.82	pCASP1,pPXY,pSCR,pSMLX5,pTMO5	AT4G30110
HMA2	AthINT0079730	chr4:14722667-14722751	85	chr4:14722752-14723007=14722529-14722666:-	IR	pTMO5	DOWN	2	4	10.29	72.13	-61.84	3.32	14.53	53.02	88.27	pCASP1,pPXY,pSCR,pSMLX5,pTMO5	AT4G30110
HMA2	AthINT0079731	chr4:14722444-14722528	85	chr4:14722529-14722666=14722116-14722443:-	IR	pTMO5	DOWN	2	4	21.72	73.99	-52.27	5.33	16.22	52.1	91.15	pCASP1,pPXY,pSCR,pSMLX5,pTMO5	AT4G30110
	AthINT0036763	chr4:13687516-13687629	114	chr4:13687630-13687742=13687196-13687515:-	IR	pPXY	UP	2	4	52.58	18.01	34.57	31.07	9.26	7.14	27.53	pAPL,pCASP1,pPXY,pSCR,pSMLX5	AT4G27340
	AthINT0036945	chr4:13978758-13978828	71	chr4:13978829-13979006=13978537-13978757:-	IR	pATHB8	DOWN	3	6	0.0	32.54	-32.54	0.0	9.47	18.85	41.23	pAPL,pATHB8,pCASP1,pPXY,pSCR,pSMLX5,pTMO5	AT4G28150
CRK11	AthINT0068121	chr4:12142785-12142866	82	chr4:12142867-12143833=12142653-12142784:-	IR	pATHB8	UP	2	6	50.0	4.33	45.67	70.71	3.44	0.64	10.58	pAPL,pATHB8,pCASP1,pPXY,pSCR,pSMLX5,pTMO5	AT4G23190
TTL	AthINT0109797	chr4:12816088-12816503	416	chr4:12816011-12816087=12816504-12816558:+	IR	pAPL	UP	3	5	53.85	27.54	26.31	16.85	7.21	18.03	38.05	pAPL,pCASP1,pPXY,pSCR,pSMLX5,pTMO5	AT4G24900
SUS3	AthINT0106176	chr4:997141-997204	64	chr4:996974-997140=997205-997429:+	IR	pATHB8	UP	3	6	33.33	8.2	25.13	57.74	3.94	4.25	15.34	pAPL,pATHB8,pCASP1,pPXY,pSCR,pSMLX5,pTMO5	AT4G02280
	AthINT0038615	chr4:17100767-17100847	81	chr4:17100848-17101144=17099993-17100766:-	IR	pATHB8	UP	2	4	50.0	7.51	42.49	70.71	5.0	1.61	13.49	pATHB8,pCASP1,pPXY,pSCR,pSMLX5	AT4G36140
	AthINT0037395	chr4:14961559-14961672	114	chr4:14961509-14961558=14961673-14961706:+	IR	pATHB8	DOWN	3	5	0.0	28.47	-28.47	0.0	5.97	23.02	37.7	pAPL,pATHB8,pCASP1,pPXY,pSCR,pSMLX5	AT4G30690
	AthINT0037396	chr4:14961707-14961810	104	chr4:14961673-14961706=14961811-14961883:+	IR	pATHB8	DOWN	3	6	9.14	44.16	-35.02	13.29	7.57	31.55	51.77	pAPL,pATHB8,pCASP1,pPXY,pSCR,pSMLX5,pTMO5	AT4G30690
	AthINT0036067	chr4:12427735-12428708	974	chr4:12427586-12427734=12428709-12428763:+	IR	pATHB8	DOWN	3	6	0.0	32.84	-32.84	0.0	5.18	28.16	41.81	pAPL,pATHB8,pCASP1,pPXY,pSCR,pSMLX5,pTMO5	AT4G23910
	AthINT0036264	chr4:12787555-12787676	122	chr4:12787677-12787785=12787436-12787554:-	IR	pTMO5	UP	2	5	41.45	13.41	28.04	31.32	7.06	5.43	21.4	pAPL,pCASP1,pPXY,pSCR,pSMLX5,pTMO5	AT4G24810
MEBL	AthINT0084868	chr4:13880347-13880450	104	chr4:13879846-13880346=13880451-13880594:+	IR	pATHB8	DOWN	2	6	0.0	27.97	-27.97	0.0	7.87	20.21	38.01	pAPL,pATHB8,pCASP1,pPXY,pSCR,pSMLX5,pTMO5	AT4G27870
ATHB-8	AthINT0059546	chr4:15867055-15867186	132	chr4:15867187-15867290=15866964-15867054:-	IR	pAPL	UP	3	5	37.12	10.32	26.8	7.67	6.08	0.0	15.57	pAPL,pATHB8,pPXY,pSCR,pSMLX5,pTMO5	AT4G32880
	AthINT0038556	chr4:17021756-17022202	447	chr4:17021672-17021755=17022203-17022911:+	IR	pATHB8	DOWN	3	6	0.0	36.34	-36.34	0.0	5.42	29.91	45.8	pAPL,pATHB8,pCASP1,pPXY,pSCR,pSMLX5,pTMO5	AT4G35940
OPT6	AthINT0090430	chr4:13835168-13835248	81	chr4:13835249-13835916=13834723-13835167:-	IR	pATHB8	DOWN	2	5	0.0	65.81	-65.81	0.0	17.52	43.03	89.83	pAPL,pATHB8,pCASP1,pPXY,pSCR,pSMLX5	AT4G27730
OPT6	AthINT0090430	chr4:13835168-13835248	81	chr4:13835249-13835916=13834723-13835167:-	IR	pPXY	UP	5	5	89.83	47.85	41.98	3.65	29.02	0.0	73.21	pAPL,pATHB8,pCASP1,pPXY,pSCR,pSMLX5	AT4G27730
BHLH27	AthINT0062914	chr4:14644476-14644859	384	chr4:14644310-14644475=14644860-14645117:+	IR	pSCR	UP	5	5	34.21	8.88	25.33	5.02	2.62	6.1	12.77	pAPL,pCASP1,pPXY,pSCR,pSMLX5,pTMO5	AT4G29930
BHLH27	AthINT0062915	chr4:14645118-14645217	100	chr4:14644860-14645117=14645218-14645505:+	IR	pSCR	UP	5	5	55.7	26.7	29.0	5.61	7.64	20.78	38.82	pAPL,pCASP1,pPXY,pSCR,pSMLX5,pTMO5	AT4G29930
	AthINT0038844	chr4:17507227-17507386	160	chr4:17507050-17507226=17507387-17507488:+	IR	pATHB8	UP	2	6	30.77	3.08	27.69	43.52	1.71	0.86	5.03	pAPL,pATHB8,pCASP1,pPXY,pSCR,pSMLX5,pTMO5	AT4G37190
	AthINT0038847	chr4:17507797-17507935	139	chr4:17507718-17507796=17507936-17508272:+	IR	pATHB8	UP	2	6	32.9	6.5	26.4	46.52	1.81	4.6	9.76	pAPL,pATHB8,pCASP1,pPXY,pSCR,pSMLX5,pTMO5	AT4G37190
	AthINT0036373	chr4:12913110-12913541	432	chr4:12913542-12913605=12913085-12913109:-	IR	pATHB8	DOWN	2	4	0.0	33.57	-33.57	0.0	6.11	27.59	39.53	pATHB8,pCASP1,pPXY,pSCR,pSMLX5	AT4G25180
	AthINT0036374	chr4:12912933-12913084	152	chr4:12913085-12913109=12912715-12912932:-	IR	pATHB8	DOWN	2	6	0.0	25.13	-25.13	0.0	8.76	16.07	40.14	pAPL,pATHB8,pCASP1,pPXY,pSCR,pSMLX5,pTMO5	AT4G25180
	AthINT0036375	chr4:12912621-12912714	94	chr4:12912715-12912932=12912557-12912620:-	IR	pATHB8	DOWN	2	6	0.0	33.42	-33.42	0.0	14.13	18.72	50.16	pAPL,pATHB8,pCASP1,pPXY,pSCR,pSMLX5,pTMO5	AT4G25180
	AthINT0036377	chr4:12912248-12912333	86	chr4:12912334-12912428=12912032-12912247:-	IR	pATHB8	DOWN	2	6	0.0	32.86	-32.86	0.0	7.53	26.49	43.18	pAPL,pATHB8,pCASP1,pPXY,pSCR,pSMLX5,pTMO5	AT4G25180
	AthINT0036378	chr4:12911908-12912031	124	chr4:12912032-12912247=12911550-12911907:-	IR	pATHB8	DOWN	2	6	0.0	29.87	-29.87	0.0	9.47	19.6	43.1	pAPL,pATHB8,pCASP1,pPXY,pSCR,pSMLX5,pTMO5	AT4G25180
	AthINT0037533	chr4:15145447-15145518	72	chr4:15145519-15145629=15145185-15145446:-	IR	pATHB8	DOWN	2	6	0.0	30.82	-30.82	0.0	9.79	20.1	47.64	pAPL,pATHB8,pCASP1,pPXY,pSCR,pSMLX5,pTMO5	AT4G31150
	AthINT0037722	chr4:15406880-15406979	100	chr4:15406980-15407034=15406439-15406879:-	IR	pATHB8	DOWN	2	6	6.5	38.9	-32.4	5.78	4.71	31.42	42.87	pAPL,pATHB8,pCASP1,pPXY,pSCR,pSMLX5,pTMO5	AT4G31860
RCCR	AthINT0098126	chr4:17442969-17443144	176	chr4:17442612-17442968=17443145-17443855:+	IR	pATHB8	DOWN	3	6	0.0	26.16	-26.16	0.0	3.48	21.4	31.68	pAPL,pATHB8,pCASP1,pPXY,pSCR,pSMLX5,pTMO5	AT4G37000
CML21	AthINT0067007	chr4:13371857-13371963	107	chr4:13371654-13371856=13371964-13372132:+	IR	pSMLX5	UP	4	5	49.05	21.18	27.87	19.88	7.91	14.08	32.91	pAPL,pCASP1,pPXY,pSCR,pSMLX5,pTMO5	AT4G26470
CML21	AthINT0067008	chr4:13372133-13372218	86	chr4:13371964-13372132=13372219-13372392:+	IR	pSMLX5	UP	3	4	49.82	20.85	28.97	7.68	3.2	18.07	24.97	pCASP1,pPXY,pSCR,pSMLX5,pTMO5	AT4G26470
	AthINT0035803	chr4:11917498-11917587	90	chr4:11917057-11917497=11917588-11917879:+	IR	pATHB8	UP	3	6	33.33	1.04	32.29	57.74	2.3	0.0	5.73	pAPL,pATHB8,pCASP1,pPXY,pSCR,pSMLX5,pTMO5	AT4G22666
	AthINT0032051	chr4:1226413-1226580	168	chr4:1226581-1226691=1226312-1226412:-	IR	pATHB8	DOWN	2	6	0.0	28.74	-28.74	0.0	9.95	17.19	40.75	pAPL,pATHB8,pCASP1,pPXY,pSCR,pSMLX5,pTMO5	AT4G02760
BGAL12	AthINT0062104	chr4:13244406-13244507	102	chr4:13244508-13244689=13244299-13244405:-	IR	pATHB8	UP	2	6	64.44	5.1	59.34	50.28	2.2	2.16	7.64	pAPL,pATHB8,pCASP1,pPXY,pSCR,pSMLX5,pTMO5	AT4G26140
VLN4	AthINT0112179	chr4:14755742-14755821	80	chr4:14755609-14755741=14755822-14755984:+	IR	pATHB8	DOWN	2	6	0.0	25.37	-25.37	0.0	4.84	20.66	33.48	pAPL,pATHB8,pCASP1,pPXY,pSCR,pSMLX5,pTMO5	AT4G30160
SECA1	AthINT0103033	chr4:775639-775714	76	chr4:775715-776260=775566-775638:-	IR	pATHB8	UP	3	4	33.33	2.39	30.94	57.74	2.2	0.37	5.13	pAPL,pATHB8,pCASP1,pPXY,pSMLX5	AT4G01800
CBSX2	AthINT0065017	chr4:16342298-16342421	124	chr4:16342245-16342297=16342422-16342537:+	IR	pSCR	UP	5	6	41.43	10.94	30.49	4.86	8.61	0.66	25.99	pAPL,pATHB8,pCASP1,pPXY,pSCR,pSMLX5,pTMO5	AT4G34120
	AthINT0037433	chr4:15039567-15039641	75	chr4:15039432-15039566=15039642-15039768:+	IR	pSMLX5	UP	2	4	64.72	38.05	26.67	1.12	9.28	25.43	45.1	pAPL,pCASP1,pPXY,pSCR,pSMLX5	AT4G30900
	AthINT0038994	chr4:17961086-17961178	93	chr4:17961179-17961255=17961016-17961085:-	IR	pATHB8	DOWN	3	6	0.0	38.18	-38.18	0.0	7.94	28.14	50.4	pAPL,pATHB8,pCASP1,pPXY,pSCR,pSMLX5,pTMO5	AT4G38350
NUDT10	AthINT0089793	chr4:13005145-13005440	296	chr4:13005441-13005506=13005007-13005144:-	IR	pATHB8	DOWN	2	4	13.61	50.9	-37.29	19.25	2.94	47.34	54.53	pATHB8,pCASP1,pPXY,pSMLX5,pTMO5	AT4G25434
AGL19	AthINT0054673	chr4:12025104-12025190	87	chr4:12025191-12025252=12025004-12025103:-	IR	pAPL	UP	5	5	41.58	15.72	25.86	11.33	10.45	0.0	25.96	pAPL,pATHB8,pCASP1,pPXY,pSCR,pSMLX5	AT4G22950
HSP70-17	AthINT0080151	chr4:9376835-9377178	344	chr4:9376737-9376834=9377179-9377986:+	IR	pATHB8	DOWN	2	6	0.91	40.98	-40.07	1.29	11.49	28.6	61.13	pAPL,pATHB8,pCASP1,pPXY,pSCR,pSMLX5,pTMO5	AT4G16660
DBR1	AthINT0070534	chr4:15372207-15372299	93	chr4:15372300-15372596=15372049-15372206:-	IR	pTMO5	UP	3	5	55.54	2.61	52.93	7.25	2.53	0.0	6.05	pAPL,pCASP1,pPXY,pSCR,pSMLX5,pTMO5	AT4G31770
HTR8	AthINT0080255	chr4:18556418-18556743	326	chr4:18556744-18556878=18556346-18556417:-	IR	pSMLX5	UP	4	6	42.47	16.05	26.42	26.76	8.31	0.0	23.36	pAPL,pATHB8,pCASP1,pPXY,pSCR,pSMLX5,pTMO5	AT4G40030
	AthINT0034027	chr4:8184752-8184832	81	chr4:8184833-8185187=8183544-8184751:-	IR	pATHB8	UP	3	6	33.33	0.99	32.34	57.74	1.49	0.0	3.84	pAPL,pATHB8,pCASP1,pPXY,pSCR,pSMLX5,pTMO5	AT4G14190
	AthINT0036840	chr4:13817411-13817525	115	chr4:13817526-13817612=13817095-13817410:-	IR	pSCR	DOWN	5	5	7.81	74.48	-66.67	2.59	4.85	66.6	78.84	pAPL,pCASP1,pPXY,pSCR,pSMLX5,pTMO5	AT4G27660
	AthINT0034807	chr4:9679531-9679626	96	chr4:9679627-9680389=9679276-9679530:-	IR	pTMO5	UP	3	6	41.12	7.55	33.57	13.77	7.45	2.04	19.18	pAPL,pATHB8,pCASP1,pPXY,pSCR,pSMLX5,pTMO5	AT4G17280
HOP3	AthINT0079951	chr4:7338980-7339053	74	chr4:7339054-7339180=7338659-7338979:-	IR	pATHB8	DOWN	3	6	3.67	40.73	-37.06	4.28	14.01	28.7	63.91	pAPL,pATHB8,pCASP1,pPXY,pSCR,pSMLX5,pTMO5	AT4G12400
UBC17	AthINT0110105	chr4:17201999-17202101	103	chr4:17201922-17201998=17202102-17202205:+	IR	pCASP1	UP	2	4	32.7	2.41	30.29	0.88	3.08	0.0	6.92	pAPL,pATHB8,pCASP1,pPXY,pSMLX5	AT4G36410
SLK1	AthINT0104000	chr4:13035904-13036110	207	chr4:13036111-13036213=13035189-13035903:-	IR	pATHB8	DOWN	2	6	0.7	46.91	-46.21	1.0	10.05	35.97	64.8	pAPL,pATHB8,pCASP1,pPXY,pSCR,pSMLX5,pTMO5	AT4G25520
INT4	AthINT0081057	chr4:9291789-9291877	89	chr4:9291119-9291788=9291878-9293203:+	IR	pTMO5	UP	3	6	76.26	26.42	49.84	3.75	13.52	7.53	40.44	pAPL,pATHB8,pCASP1,pPXY,pSCR,pSMLX5,pTMO5	AT4G16480
	AthINT0037028	chr4:14166451-14166560	110	chr4:14166269-14166450=14166561-14166928:+	IR	pATHB8	UP	2	6	50.0	21.57	28.43	70.71	6.54	11.91	29.75	pAPL,pATHB8,pCASP1,pPXY,pSCR,pSMLX5,pTMO5	AT4G28703
	AthINT0039342	chr4:18479397-18479461	65	chr4:18478929-18479396=18479462-18479554:+	IR	pATHB8	DOWN	2	5	0.0	28.07	-28.07	0.0	10.56	18.38	42.91	pAPL,pATHB8,pCASP1,pPXY,pSMLX5,pTMO5	AT4G39830
	AthINT0033353	chr4:6614666-6614757	92	chr4:6614758-6614883=6614434-6614665:-	IR	pATHB8	DOWN	3	6	4.33	38.72	-34.39	7.51	7.5	29.75	50.88	pAPL,pATHB8,pCASP1,pPXY,pSCR,pSMLX5,pTMO5	AT4G10730
ALDH3I1	AthINT0055990	chr4:16391982-16392067	86	chr4:16391809-16391981=16392068-16392308:+	IR	pATHB8	UP	2	6	39.73	3.09	36.64	50.29	1.91	1.63	5.93	pAPL,pATHB8,pCASP1,pPXY,pSCR,pSMLX5,pTMO5	AT4G34240
	AthINT0031801	chr4:770242-770325	84	chr4:770181-770241=770326-770424:+	IR	pATHB8	UP	2	6	50.0	13.46	36.54	70.71	6.97	5.25	26.36	pAPL,pATHB8,pCASP1,pPXY,pSCR,pSMLX5,pTMO5	AT4G01790
FBX14	AthINT0074722	chr4:12615276-12615364	89	chr4:12615365-12616117=12614777-12615275:-	IR	pATHB8	DOWN	3	6	60.68	89.27	-28.59	47.26	7.41	75.85	96.87	pAPL,pATHB8,pCASP1,pPXY,pSCR,pSMLX5,pTMO5	AT4G24390
MRB1	AthINT0086510	chr4:11775673-11775768	96	chr4:11775547-11775672=11775769-11776039:+	IR	pATHB8	UP	3	6	93.53	54.1	39.43	8.94	7.78	39.44	61.55	pAPL,pATHB8,pCASP1,pPXY,pSCR,pSMLX5,pTMO5	AT4G22270
	AthINT0038748	chr4:17282413-17282510	98	chr4:17282511-17282730=17280528-17282412:-	IR	pATHB8	DOWN	3	6	0.0	33.96	-33.96	0.0	2.88	30.78	38.97	pAPL,pATHB8,pCASP1,pPXY,pSCR,pSMLX5,pTMO5	AT4G36648
	AthINT0019802	chr2:16403206-16403428	223	chr2:16403429-16403832=16403159-16403205:-	IR	pATHB8	DOWN	2	5	3.19	72.61	-69.42	4.51	5.6	68.16	81.64	pAPL,pATHB8,pPXY,pSCR,pSMLX5,pTMO5	AT2G39280
TBL30	AthINT0107226	chr2:16778397-16778480	84	chr2:16778194-16778396=16778481-16778645:+	IR	pATHB8	UP	3	5	33.33	7.07	26.26	57.74	5.36	2.75	14.44	pAPL,pATHB8,pCASP1,pPXY,pSCR,pSMLX5	AT2G40160
SERK4	AthINT0103154	chr2:5744375-5745133	759	chr2:5744298-5744374=5745134-5745262:+	IR	pATHB8	DOWN	2	6	0.0	37.56	-37.56	0.0	14.65	27.02	65.52	pAPL,pATHB8,pCASP1,pPXY,pSCR,pSMLX5,pTMO5	AT2G13790
SERK4	AthINT0103154	chr2:5744375-5745133	759	chr2:5744298-5744374=5745134-5745262:+	IR	pSCR	UP	5	6	65.52	26.64	38.88	13.29	14.05	0.0	40.94	pAPL,pATHB8,pCASP1,pPXY,pSCR,pSMLX5,pTMO5	AT2G13790
P5CSA	AthINT0090910	chr2:16602050-16602268	219	chr2:16602269-16602372=16601947-16602049:-	IR	pATHB8	DOWN	2	6	0.0	31.82	-31.82	0.0	6.95	22.24	38.7	pAPL,pATHB8,pCASP1,pPXY,pSCR,pSMLX5,pTMO5	AT2G39800
	AthINT0018021	chr2:12751809-12751894	86	chr2:12751895-12752839=12751669-12751808:-	IR	pATHB8	UP	2	6	36.37	10.29	26.08	51.43	4.94	6.02	18.31	pAPL,pATHB8,pCASP1,pPXY,pSCR,pSMLX5,pTMO5	AT2G29910
	AthINT0020540	chr2:17776578-17776665	88	chr2:17776666-17777717=17776241-17776577:-	IR	pATHB8	DOWN	2	5	0.0	58.78	-58.78	0.0	29.19	27.46	100.0	pATHB8,pCASP1,pPXY,pSCR,pSMLX5,pTMO5	AT2G42690
	AthINT0020540	chr2:17776578-17776665	88	chr2:17776666-17777717=17776241-17776577:-	IR	pSCR	UP	2	5	100.0	38.78	61.22	0.0	28.13	0.0	70.2	pATHB8,pCASP1,pPXY,pSCR,pSMLX5,pTMO5	AT2G42690
FKBP16-3	AthINT0075279	chr2:18074115-18074211	97	chr2:18074212-18074286=18073859-18074114:-	IR	pATHB8	UP	2	4	50.0	2.09	47.91	70.71	0.41	1.48	2.33	pATHB8,pCASP1,pPXY,pSCR,pTMO5	AT2G43560
	AthINT0015614	chr2:7345777-7345945	169	chr2:7345946-7345985=7345695-7345776:-	IR	pATHB8	DOWN	3	6	2.38	28.99	-26.61	4.12	5.2	22.08	37.25	pAPL,pATHB8,pCASP1,pPXY,pSCR,pSMLX5,pTMO5	AT2G16940
APC7	AthINT0056950	chr2:16313780-16313907	128	chr2:16313908-16314001=16313634-16313779:-	IR	pATHB8	DOWN	2	6	0.0	34.93	-34.93	0.0	4.34	30.01	41.66	pAPL,pATHB8,pCASP1,pPXY,pSCR,pSMLX5,pTMO5	AT2G39090
	AthINT0017228	chr2:10930720-10930827	108	chr2:10930828-10931062=10930299-10930719:-	IR	pATHB8	UP	2	6	69.35	37.55	31.8	43.35	6.56	28.72	46.41	pAPL,pATHB8,pCASP1,pPXY,pSCR,pSMLX5,pTMO5	AT2G25670
CSLA7	AthINT0068725	chr2:14986394-14986475	82	chr2:14986064-14986393=14986476-14986574:+	IR	pPXY	UP	5	5	39.33	9.43	29.9	12.29	6.87	0.0	17.11	pAPL,pATHB8,pCASP1,pPXY,pSCR,pSMLX5	AT2G35650
ALKBH2	AthINT0056160	chr2:9462775-9462856	82	chr2:9462582-9462774=9462857-9463192:+	IR	pATHB8	UP	2	6	39.26	7.6	31.66	55.52	1.84	5.6	10.41	pAPL,pATHB8,pCASP1,pPXY,pSCR,pSMLX5,pTMO5	AT2G22260
ATG4A	AthINT0059348	chr2:18257236-18257897	662	chr2:18257898-18258035=18256709-18257235:-	IR	pPXY	UP	5	6	47.12	16.21	30.91	14.72	10.6	0.0	29.09	pAPL,pATHB8,pCASP1,pPXY,pSCR,pSMLX5,pTMO5	AT2G44140
ATG4A	AthINT0059349	chr2:18256629-18256708	80	chr2:18256709-18257235=18256543-18256628:-	IR	pPXY	UP	5	6	69.18	40.03	29.15	5.38	11.55	22.15	52.73	pAPL,pATHB8,pCASP1,pPXY,pSCR,pSMLX5,pTMO5	AT2G44140
ATG4A	AthINT0059350	chr2:18256468-18256542	75	chr2:18256543-18256628=18256420-18256467:-	IR	pATHB8	DOWN	3	6	20.09	60.32	-40.23	24.56	14.04	40.45	79.52	pAPL,pATHB8,pCASP1,pPXY,pSCR,pSMLX5,pTMO5	AT2G44140
ATG4A	AthINT0059351	chr2:18256329-18256419	91	chr2:18256420-18256467=18255949-18256328:-	IR	pATHB8	DOWN	3	6	16.3	59.43	-43.13	17.85	13.69	42.96	78.99	pAPL,pATHB8,pCASP1,pPXY,pSCR,pSMLX5,pTMO5	AT2G44140
ATG4A	AthINT0059352	chr2:18255855-18255948	94	chr2:18255949-18256328=18255716-18255854:-	IR	pATHB8	DOWN	3	6	14.5	52.7	-38.2	17.95	14.48	36.42	73.51	pAPL,pATHB8,pCASP1,pPXY,pSCR,pSMLX5,pTMO5	AT2G44140
ATG4A	AthINT0059353	chr2:18255569-18255715	147	chr2:18255716-18255854=18255513-18255568:-	IR	pATHB8	DOWN	3	6	12.25	59.08	-46.83	10.47	13.33	44.13	78.84	pAPL,pATHB8,pCASP1,pPXY,pSCR,pSMLX5,pTMO5	AT2G44140
ATG4A	AthINT0059354	chr2:18255424-18255512	89	chr2:18255513-18255568=18255353-18255423:-	IR	pATHB8	DOWN	3	6	8.4	56.13	-47.73	9.17	13.92	37.43	77.19	pAPL,pATHB8,pCASP1,pPXY,pSCR,pSMLX5,pTMO5	AT2G44140
ATG4A	AthINT0059355	chr2:18255273-18255352	80	chr2:18255353-18255423=18253497-18255272:-	IR	pATHB8	DOWN	2	6	12.29	62.16	-49.87	6.84	10.55	49.73	78.78	pAPL,pATHB8,pCASP1,pPXY,pSCR,pSMLX5,pTMO5	AT2G44140
	AthINT0015660	chr2:7386279-7386376	98	chr2:7386203-7386278=7386377-7386463:+	IR	pATHB8	DOWN	3	6	0.0	33.92	-33.92	0.0	8.13	22.06	45.6	pAPL,pATHB8,pCASP1,pPXY,pSCR,pSMLX5,pTMO5	AT2G16990
	AthINT0015650	chr2:7386796-7386877	82	chr2:7386763-7386795=7386878-7386931:+	IR	pATHB8	DOWN	3	6	0.0	25.9	-25.9	0.0	7.02	15.22	36.87	pAPL,pATHB8,pCASP1,pPXY,pSCR,pSMLX5,pTMO5	AT2G16990
	AthINT0020425	chr2:17544485-17544587	103	chr2:17544441-17544484=17544588-17545230:+	IR	pSCR	UP	5	6	37.72	9.91	27.81	6.05	5.39	0.0	14.25	pAPL,pATHB8,pCASP1,pPXY,pSCR,pSMLX5,pTMO5	AT2G42040
	AthINT0021411	chr2:19640419-19640506	88	chr2:19640507-19640803=19639007-19640418:-	IR	pSCR	DOWN	5	5	37.16	69.65	-32.49	8.51	12.64	52.54	85.43	pAPL,pCASP1,pPXY,pSCR,pSMLX5,pTMO5	AT2G48000
DGAT1	AthINT0070990	chr2:8428908-8429030	123	chr2:8428860-8428907=8429031-8429093:+	IR	pATHB8	UP	2	6	50.0	1.4	48.6	70.71	1.19	0.0	3.45	pAPL,pATHB8,pCASP1,pPXY,pSCR,pSMLX5,pTMO5	AT2G19450
DGAT1	AthINT0070992	chr2:8429226-8429350	125	chr2:8429175-8429225=8429351-8429736:+	IR	pATHB8	UP	2	6	50.0	6.78	43.22	70.71	2.99	3.45	12.44	pAPL,pATHB8,pCASP1,pPXY,pSCR,pSMLX5,pTMO5	AT2G19450
	AthINT0020115	chr2:16960221-16960313	93	chr2:16960158-16960220=16960314-16960543:+	IR	pATHB8	UP	3	6	33.33	3.58	29.75	57.74	1.85	0.71	6.25	pAPL,pATHB8,pCASP1,pPXY,pSCR,pSMLX5,pTMO5	AT2G40630
	AthINT0020116	chr2:16960544-16960643	100	chr2:16960314-16960543=16960644-16960747:+	IR	pATHB8	UP	3	6	33.33	1.02	32.31	57.74	1.28	0.0	3.15	pAPL,pATHB8,pCASP1,pPXY,pSCR,pSMLX5,pTMO5	AT2G40630
BUB1	AthINT0063778	chr2:8900710-8900876	167	chr2:8900562-8900709=8900877-8901034:+	IR	pATHB8	DOWN	2	6	0.0	29.08	-29.08	0.0	9.73	18.2	42.35	pAPL,pATHB8,pCASP1,pPXY,pSCR,pSMLX5,pTMO5	AT2G20635
	AthINT0020017	chr2:16827670-16827868	199	chr2:16827869-16828398=16827520-16827669:-	IR	pATHB8	UP	2	6	50.0	20.88	29.12	70.71	3.62	16.64	26.89	pAPL,pATHB8,pCASP1,pPXY,pSCR,pSMLX5,pTMO5	AT2G40280
	AthINT0019241	chr2:15367303-15367399	97	chr2:15367400-15367414=15367173-15367302:-	IR	pSMLX5	UP	4	5	33.77	6.72	27.05	8.5	5.69	0.0	13.52	pATHB8,pCASP1,pPXY,pSCR,pSMLX5,pTMO5	AT2G36670
GSTU3	AthINT0078487	chr2:12629020-12629166	147	chr2:12629167-12629543=12628541-12629019:-	IR	pATHB8	UP	2	6	100.0	29.14	70.86	0.0	6.64	19.51	35.65	pAPL,pATHB8,pCASP1,pPXY,pSCR,pSMLX5,pTMO5	AT2G29470
	AthINT0016505	chr2:9150559-9150646	88	chr2:9150493-9150558=9150647-9150763:+	IR	pATHB8	DOWN	3	6	0.35	31.75	-31.4	0.61	5.68	23.49	38.0	pAPL,pATHB8,pCASP1,pPXY,pSCR,pSMLX5,pTMO5	AT2G21385
MPK17	AthINT0086388	chr2:200793-200947	155	chr2:200948-201097=200637-200792:-	IR	pATHB8	DOWN	3	6	20.61	67.78	-47.17	9.8	5.18	63.12	77.23	pAPL,pATHB8,pCASP1,pPXY,pSCR,pSMLX5,pTMO5	AT2G01450
	AthINT0021245	chr2:19320701-19320847	147	chr2:19320848-19320925=19320542-19320700:-	IR	pTMO5	UP	3	5	53.75	9.33	44.42	12.66	5.56	0.0	14.57	pAPL,pATHB8,pPXY,pSCR,pSMLX5,pTMO5	AT2G47020
	AthINT0021246	chr2:19320459-19320541	83	chr2:19320542-19320700=19320363-19320458:-	IR	pTMO5	UP	2	6	53.98	14.87	39.11	2.49	8.11	0.57	23.28	pAPL,pATHB8,pCASP1,pPXY,pSCR,pSMLX5,pTMO5	AT2G47020
	AthINT0021238	chr2:19320285-19320362	78	chr2:19320363-19320458=19319685-19320284:-	IR	pATHB8	DOWN	2	6	6.63	46.23	-39.6	9.38	15.94	29.77	75.52	pAPL,pATHB8,pCASP1,pPXY,pSCR,pSMLX5,pTMO5	AT2G47020
	AthINT0021238	chr2:19320285-19320362	78	chr2:19320363-19320458=19319685-19320284:-	IR	pTMO5	UP	3	6	75.52	34.75	40.77	7.71	15.43	6.63	51.44	pAPL,pATHB8,pCASP1,pPXY,pSCR,pSMLX5,pTMO5	AT2G47020
	AthINT0018128	chr2:13039284-13039381	98	chr2:13039146-13039283=13039382-13039543:+	IR	pATHB8	DOWN	3	6	5.45	33.31	-27.86	9.45	2.62	29.99	37.21	pAPL,pATHB8,pCASP1,pPXY,pSCR,pSMLX5,pTMO5	AT2G30600
HO2	AthINT0079891	chr2:11292875-11292951	77	chr2:11292952-11293445=11292651-11292874:-	IR	pATHB8	UP	3	6	33.33	1.81	31.52	57.74	1.07	0.0	2.9	pAPL,pATHB8,pCASP1,pPXY,pSCR,pSMLX5,pTMO5	AT2G26550
SK1	AthINT0103800	chr2:9352570-9352668	99	chr2:9352491-9352569=9352669-9352733:+	IR	pATHB8	DOWN	3	6	0.0	34.99	-34.99	0.0	2.81	32.38	40.31	pAPL,pATHB8,pCASP1,pPXY,pSCR,pSMLX5,pTMO5	AT2G21940
anac036	AthINT0114465	chr2:7407280-7407362	83	chr2:7407123-7407279=7407363-7407631:+	IR	pATHB8	UP	2	4	50.0	17.48	32.52	70.71	4.6	11.7	22.64	pATHB8,pCASP1,pPXY,pSMLX5,pTMO5	AT2G17040
AGL17	AthINT0054663	chr2:9621669-9621767	99	chr2:9621507-9621668=9621768-9621957:+	IR	pATHB8	UP	2	5	50.0	21.85	28.15	70.71	1.16	20.37	23.03	pAPL,pATHB8,pCASP1,pPXY,pSCR,pSMLX5	AT2G22630
XI-F	AthINT0113527	chr2:13569270-13569402	133	chr2:13569403-13569531=13569126-13569269:-	IR	pSCR	UP	4	5	69.53	3.13	66.4	11.95	2.97	0.0	7.66	pAPL,pATHB8,pPXY,pSCR,pSMLX5,pTMO5	AT2G31900
XI-F	AthINT0113528	chr2:13569026-13569125	100	chr2:13569126-13569269=13568880-13569025:-	IR	pSCR	UP	4	6	69.51	6.85	62.66	18.89	9.75	0.0	26.24	pAPL,pATHB8,pCASP1,pPXY,pSCR,pSMLX5,pTMO5	AT2G31900
	AthINT0015835	chr2:7819426-7819511	86	chr2:7819512-7819583=7818940-7819425:-	IR	pSCR	UP	5	5	37.33	11.96	25.37	17.53	7.88	0.0	21.45	pAPL,pATHB8,pPXY,pSCR,pSMLX5,pTMO5	AT2G17970
HSP70-8	AthINT0080181	chr2:13653428-13653746	319	chr2:13653747-13653920=13651510-13653427:-	IR	pTMO5	DOWN	3	5	50.22	77.4	-27.18	22.3	4.54	72.62	82.63	pAPL,pCASP1,pPXY,pSCR,pSMLX5,pTMO5	AT2G32120
PRS1	AthINT0096259	chr2:14897108-14897437	330	chr2:14897438-14897822=14896685-14897107:-	IR	pATHB8	DOWN	2	6	0.0	27.38	-27.38	0.0	9.36	15.99	39.79	pAPL,pATHB8,pCASP1,pPXY,pSCR,pSMLX5,pTMO5	AT2G35390
LUH	AthINT0084021	chr2:13870262-13870342	81	chr2:13870117-13870261=13870343-13870452:+	IR	pATHB8	DOWN	3	6	0.0	31.25	-31.25	0.0	6.28	21.56	40.6	pAPL,pATHB8,pCASP1,pPXY,pSCR,pSMLX5,pTMO5	AT2G32700
RD2	AthINT0098152	chr2:9248999-9249088	90	chr2:9248573-9248998=9249089-9249168:+	IR	pATHB8	DOWN	3	6	0.19	46.61	-46.42	0.33	11.36	30.69	62.4	pAPL,pATHB8,pCASP1,pPXY,pSCR,pSMLX5,pTMO5	AT2G21620
PAP10	AthINT0091424	chr2:19272777-19272868	92	chr2:19272654-19272776=19272869-19273003:+	IR	pPXY	UP	3	4	55.23	26.44	28.79	15.55	10.42	17.37	38.15	pAPL,pCASP1,pPXY,pSCR,pSMLX5	AT2G46910
PAT23	AthINT0091940	chr2:6037423-6037583	161	chr2:6037282-6037422=6037584-6037696:+	IR	pATHB8	DOWN	2	6	31.48	72.73	-41.25	26.71	5.91	64.52	81.36	pAPL,pATHB8,pCASP1,pPXY,pSCR,pSMLX5,pTMO5	AT2G14255
EMB2001	AthINT0072998	chr2:9740625-9740711	87	chr2:9740462-9740624=9740712-9741104:+	IR	pATHB8	DOWN	2	6	1.02	56.1	-55.08	1.44	20.5	22.53	73.2	pAPL,pATHB8,pCASP1,pPXY,pSCR,pSMLX5,pTMO5	AT2G22870
	AthINT0019710	chr2:16213684-16213885	202	chr2:16213590-16213683=16213886-16214232:+	IR	pCASP1	UP	3	6	31.83	4.08	27.75	15.33	4.04	0.0	11.6	pAPL,pATHB8,pCASP1,pPXY,pSCR,pSMLX5,pTMO5	AT2G38780
IQD6	AthINT0081324	chr2:11144843-11144916	74	chr2:11144917-11145103=11144615-11144842:-	IR	pATHB8	DOWN	2	4	0.0	69.55	-69.55	0.0	25.41	32.48	86.88	pAPL,pATHB8,pPXY,pSCR,pSMLX5	AT2G26180
IQD6	AthINT0081325	chr2:11144538-11144614	77	chr2:11144615-11144842=11144310-11144537:-	IR	pATHB8	DOWN	2	5	0.0	75.21	-75.21	0.0	25.77	32.35	98.18	pAPL,pATHB8,pCASP1,pPXY,pSCR,pSMLX5	AT2G26180
IQD6	AthINT0081326	chr2:11144238-11144309	72	chr2:11144310-11144537=11144124-11144237:-	IR	pATHB8	DOWN	2	6	0.0	80.41	-80.41	0.0	21.87	40.64	100.0	pAPL,pATHB8,pCASP1,pPXY,pSCR,pSMLX5,pTMO5	AT2G26180
	AthINT0020808	chr2:18331029-18331132	104	chr2:18330846-18331028=18331133-18331197:+	IR	pATHB8	UP	2	6	50.0	6.02	43.98	70.71	2.97	2.76	10.38	pAPL,pATHB8,pCASP1,pPXY,pSCR,pSMLX5,pTMO5	AT2G44420
	AthINT0024588	chr3:5701778-5701976	199	chr3:5701977-5702067=5701471-5701777:-	IR	pATHB8	DOWN	3	6	0.0	38.62	-38.62	0.0	13.75	22.5	60.82	pAPL,pATHB8,pCASP1,pPXY,pSCR,pSMLX5,pTMO5	AT3G16750
	AthINT0024588	chr3:5701778-5701976	199	chr3:5701977-5702067=5701471-5701777:-	IR	pSMLX5	UP	3	6	60.82	28.48	32.34	13.31	16.29	0.0	41.99	pAPL,pATHB8,pCASP1,pPXY,pSCR,pSMLX5,pTMO5	AT3G16750
RNU1	AthINT0099613	chr3:18827440-18828348	909	chr3:18828349-18828411=18827358-18827439:-	IR	pATHB8	DOWN	3	6	0.0	37.03	-37.03	0.0	6.32	28.53	46.9	pAPL,pATHB8,pCASP1,pPXY,pSCR,pSMLX5,pTMO5	AT3G50670
	AthINT0023289	chr3:3016805-3017142	338	chr3:3016494-3016804=3017143-3017576:+	IR	pSCR	DOWN	2	4	8.05	34.65	-26.6	4.32	4.62	28.47	39.56	pCASP1,pPXY,pSCR,pSMLX5,pTMO5	AT3G09830
	AthINT0028056	chr3:16983374-16983453	80	chr3:16983296-16983373=16983454-16983516:+	IR	pSCR	UP	5	6	33.84	4.94	28.9	5.32	4.7	0.0	11.98	pAPL,pATHB8,pCASP1,pPXY,pSCR,pSMLX5,pTMO5	AT3G46220
	AthINT0028057	chr3:16983517-16983660	144	chr3:16983454-16983516=16983661-16983753:+	IR	pSCR	UP	5	6	54.83	20.78	34.05	8.8	13.37	0.0	37.78	pAPL,pATHB8,pCASP1,pPXY,pSCR,pSMLX5,pTMO5	AT3G46220
	AthINT0028058	chr3:16983754-16983859	106	chr3:16983661-16983753=16983860-16984082:+	IR	pATHB8	DOWN	3	6	3.22	40.78	-37.56	5.58	16.31	21.5	67.69	pAPL,pATHB8,pCASP1,pPXY,pSCR,pSMLX5,pTMO5	AT3G46220
	AthINT0028058	chr3:16983754-16983859	106	chr3:16983661-16983753=16983860-16984082:+	IR	pSCR	UP	5	6	67.69	30.03	37.66	8.02	16.27	3.22	49.91	pAPL,pATHB8,pCASP1,pPXY,pSCR,pSMLX5,pTMO5	AT3G46220
	AthINT0030675	chr3:21926136-21926247	112	chr3:21926248-21926305=21925941-21926135:-	IR	pATHB8	DOWN	3	6	5.75	34.62	-28.87	9.95	7.97	23.67	46.14	pAPL,pATHB8,pCASP1,pPXY,pSCR,pSMLX5,pTMO5	AT3G59320
	AthINT0026887	chr3:11590424-11590501	78	chr3:11590502-11590568=11590238-11590423:-	IR	pATHB8	DOWN	2	6	0.0	25.62	-25.62	0.0	8.3	15.67	40.43	pAPL,pATHB8,pCASP1,pPXY,pSCR,pSMLX5,pTMO5	AT3G29760
	AthINT0029334	chr3:19383711-19383915	205	chr3:19383916-19384051=19383614-19383710:-	IR	pATHB8	DOWN	3	5	10.75	49.51	-38.76	18.62	1.94	47.41	51.83	pAPL,pATHB8,pCASP1,pPXY,pSCR,pSMLX5	AT3G52260
	AthINT0029335	chr3:19383509-19383613	105	chr3:19383614-19383710=19383419-19383508:-	IR	pATHB8	DOWN	2	6	0.0	30.95	-30.95	0.0	5.6	22.15	38.02	pAPL,pATHB8,pCASP1,pPXY,pSCR,pSMLX5,pTMO5	AT3G52260
	AthINT0025985	chr3:9122421-9122611	191	chr3:9122197-9122420=9122612-9123502:+	IR	pATHB8	UP	2	4	65.58	6.73	58.85	48.68	2.47	3.12	8.74	pATHB8,pCASP1,pPXY,pSCR,pSMLX5	AT3G25030
	AthINT0022034	chr3:952274-952387	114	chr3:952235-952273=952388-952568:+	IR	pTMO5	UP	3	6	57.06	5.7	51.36	14.94	6.51	0.61	17.74	pAPL,pATHB8,pCASP1,pPXY,pSCR,pSMLX5,pTMO5	AT3G03773
EXLA3	AthINT0074162	chr3:16892947-16893034	88	chr3:16892756-16892946=16893035-16893329:+	IR	pATHB8	UP	2	5	82.13	55.5	26.63	25.27	5.97	45.69	60.93	pATHB8,pCASP1,pPXY,pSCR,pSMLX5,pTMO5	AT3G45960
	AthINT0023456	chr3:3370840-3370917	78	chr3:3369580-3370839=3370918-3371227:+	IR	pATHB8	DOWN	3	6	10.11	38.72	-28.61	8.88	4.75	30.41	43.29	pAPL,pATHB8,pCASP1,pPXY,pSCR,pSMLX5,pTMO5	AT3G10760
NFYA9	AthINT0088438	chr3:7327255-7327356	102	chr3:7327166-7327254=7327357-7327431:+	IR	pSCR	UP	5	5	43.07	16.34	26.73	8.04	9.27	0.0	21.84	pAPL,pATHB8,pCASP1,pPXY,pSCR,pSMLX5	AT3G20910
	AthINT0021830	chr3:607456-607552	97	chr3:607553-607886=607362-607455:-	IR	pATHB8	UP	3	6	30.14	2.68	27.46	27.01	0.99	1.65	3.95	pAPL,pATHB8,pCASP1,pPXY,pSCR,pSMLX5,pTMO5	AT3G02800
	AthINT0021831	chr3:607276-607361	86	chr3:607362-607455=607218-607275:-	IR	pATHB8	UP	2	6	50.7	11.05	39.65	0.03	2.69	7.65	14.83	pAPL,pATHB8,pCASP1,pPXY,pSCR,pSMLX5,pTMO5	AT3G02800
PAP17	AthINT0091489	chr3:6090247-6090332	86	chr3:6090090-6090246=6090333-6091231:+	IR	pSCR	UP	5	5	73.34	33.54	39.8	13.34	11.61	24.0	49.69	pAPL,pCASP1,pPXY,pSCR,pSMLX5,pTMO5	AT3G17790
	AthINT0026700	chr3:10759779-10759842	64	chr3:10759559-10759778=10759843-10759904:+	IR	pATHB8	UP	2	6	50.0	6.44	43.56	70.71	3.04	1.28	10.33	pAPL,pATHB8,pCASP1,pPXY,pSCR,pSMLX5,pTMO5	AT3G28700
NFYA6	AthINT0088424	chr3:4643620-4643699	80	chr3:4643539-4643619=4643700-4643870:+	IR	pSCR	UP	4	4	60.63	14.33	46.3	6.04	8.1	5.55	25.05	pAPL,pCASP1,pPXY,pSCR,pSMLX5	AT3G14020
	AthINT0031022	chr3:22574184-22574454	271	chr3:22574455-22574491=22574073-22574183:-	IR	pATHB8	DOWN	2	6	50.0	80.75	-30.75	70.71	4.65	76.48	89.52	pAPL,pATHB8,pCASP1,pPXY,pSCR,pSMLX5,pTMO5	AT3G61010
	AthINT0028765	chr3:18403808-18403983	176	chr3:18403984-18404124=18403766-18403807:-	IR	pATHB8	DOWN	2	5	0.0	26.76	-26.76	0.0	8.39	17.93	37.97	pAPL,pATHB8,pCASP1,pPXY,pSCR,pSMLX5	AT3G49645
	AthINT0030683	chr3:21927054-21927141	88	chr3:21927142-21927224=21926961-21927053:-	IR	pATHB8	DOWN	2	5	0.0	31.18	-31.18	0.0	5.42	24.66	38.94	pATHB8,pCASP1,pPXY,pSCR,pSMLX5,pTMO5	AT3G59330
	AthINT0021697	chr3:361079-361340	262	chr3:360921-361078=361341-361511:+	IR	pATHB8	DOWN	3	6	0.16	25.9	-25.74	0.28	4.83	21.61	34.86	pAPL,pATHB8,pCASP1,pPXY,pSCR,pSMLX5,pTMO5	AT3G02070
	AthINT0021700	chr3:361908-362015	108	chr3:361853-361907=362016-362090:+	IR	pATHB8	DOWN	3	6	0.0	29.66	-29.66	0.0	5.16	23.54	38.47	pAPL,pATHB8,pCASP1,pPXY,pSCR,pSMLX5,pTMO5	AT3G02070
SUA	AthINT0105808	chr3:20073306-20073402	97	chr3:20073102-20073305=20073403-20073471:+	IR	pATHB8	DOWN	2	6	14.71	43.5	-28.79	20.8	4.65	36.35	48.63	pAPL,pATHB8,pCASP1,pPXY,pSCR,pSMLX5,pTMO5	AT3G54230
SUA	AthINT0105819	chr3:20075061-20075150	90	chr3:20074346-20075060=20075151-20075222:+	IR	pATHB8	DOWN	2	5	0.0	53.24	-53.24	0.0	7.96	43.08	64.72	pAPL,pATHB8,pCASP1,pPXY,pSCR,pSMLX5	AT3G54230
PYRB	AthINT0097221	chr3:7091962-7092407	446	chr3:7092408-7092670=7091391-7091961:-	IR	pCASP1	UP	2	6	42.92	12.51	30.41	2.93	8.91	0.0	24.74	pAPL,pATHB8,pCASP1,pPXY,pSCR,pSMLX5,pTMO5	AT3G20330
	AthINT0030555	chr3:21773966-21774054	89	chr3:21772838-21773965=21774055-21774195:+	IR	pATHB8	DOWN	2	5	0.0	31.88	-31.88	0.0	13.33	18.26	48.25	pATHB8,pCASP1,pPXY,pSCR,pSMLX5,pTMO5	AT3G58900
	AthINT0030758	chr3:22034697-22034783	87	chr3:22034784-22034847=22034635-22034696:-	IR	pATHB8	DOWN	3	6	0.34	27.09	-26.75	0.59	3.69	23.98	31.88	pAPL,pATHB8,pCASP1,pPXY,pSCR,pSMLX5,pTMO5	AT3G59660
GIG1	AthINT0077303	chr3:21426416-21426719	304	chr3:21426314-21426415=21426720-21427077:+	IR	pPXY	UP	5	4	54.48	16.44	38.04	22.32	17.14	0.0	38.51	pATHB8,pCASP1,pPXY,pSCR,pSMLX5	AT3G57860
	AthINT0031419	chr3:23365071-23365143	73	chr3:23365144-23365337=23364962-23365070:-	IR	pATHB8	DOWN	2	5	0.0	26.23	-26.23	0.0	7.58	19.93	39.24	pAPL,pATHB8,pPXY,pSCR,pSMLX5,pTMO5	AT3G63240
GTE8	AthINT0078623	chr3:10070373-10070645	273	chr3:10070300-10070372=10070646-10070726:+	IR	pATHB8	DOWN	2	6	20.94	72.0	-51.06	29.61	7.3	62.02	81.29	pAPL,pATHB8,pCASP1,pPXY,pSCR,pSMLX5,pTMO5	AT3G27260
	AthINT0023145	chr3:2743315-2743570	256	chr3:2743076-2743314=2743571-2743685:+	IR	pPXY	UP	3	4	35.9	8.95	26.95	38.3	6.1	0.0	13.67	pAPL,pATHB8,pPXY,pSMLX5,pTMO5	AT3G08990
	AthINT0031202	chr3:22978616-22978699	84	chr3:22978418-22978615=22978700-22979023:+	IR	pATHB8	UP	2	5	50.0	10.55	39.45	70.71	1.69	8.14	12.55	pATHB8,pCASP1,pPXY,pSCR,pSMLX5,pTMO5	AT3G62050
TFB1-3	AthINT0107526	chr3:22728910-22729092	183	chr3:22729093-22729216=22728853-22728909:-	IR	pATHB8	DOWN	2	4	26.68	58.22	-31.54	37.72	14.35	42.7	77.37	pAPL,pATHB8,pCASP1,pPXY,pSCR	AT3G61420
TFB1-3	AthINT0107526	chr3:22728910-22729092	183	chr3:22729093-22729216=22728853-22728909:-	IR	pPXY	UP	2	4	77.37	45.55	31.82	7.31	14.19	26.68	57.75	pAPL,pATHB8,pCASP1,pPXY,pSCR	AT3G61420
	AthINT0021506	chr3:72627-72700	74	chr3:72528-72626=72701-73220:+	IR	pSCR	UP	2	5	77.06	45.46	31.6	24.13	11.78	32.89	59.56	pAPL,pCASP1,pPXY,pSCR,pSMLX5,pTMO5	AT3G01210
	AthINT0026538	chr3:10371475-10371573	99	chr3:10371574-10371627=10371391-10371474:-	IR	pATHB8	DOWN	3	6	0.0	25.09	-25.09	0.0	5.33	15.81	29.57	pAPL,pATHB8,pCASP1,pPXY,pSCR,pSMLX5,pTMO5	AT3G27930
PUR5	AthINT0096909	chr3:20386691-20386815	125	chr3:20386619-20386690=20386816-20387121:+	IR	pATHB8	UP	2	4	100.0	38.1	61.9	0.0	2.5	34.37	39.62	pAPL,pATHB8,pPXY,pSCR,pSMLX5	AT3G55010
LAF3	AthINT0082834	chr3:20724460-20724648	189	chr3:20724649-20724721=20724353-20724459:-	IR	pATHB8	DOWN	2	6	0.0	54.73	-54.73	0.0	8.13	41.91	62.69	pAPL,pATHB8,pCASP1,pPXY,pSCR,pSMLX5,pTMO5	AT3G55850
	AthINT0023594	chr3:3671575-3671663	89	chr3:3671664-3671774=3671501-3671574:-	IR	pATHB8	DOWN	2	5	0.0	29.01	-29.01	0.0	8.26	17.15	38.88	pAPL,pATHB8,pCASP1,pPXY,pSCR,pSMLX5	AT3G11620
MYB48	AthINT0087344	chr3:16945551-16945620	70	chr3:16945433-16945550=16945621-16945750:+	IR	pTMO5	UP	2	4	69.58	44.03	25.55	18.23	7.95	34.97	51.09	pCASP1,pPXY,pSCR,pSMLX5,pTMO5	AT3G46130
PRMT6	AthINT0096080	chr3:6984098-6984173	76	chr3:6984174-6984292=6983705-6984097:-	IR	pCASP1	UP	5	6	67.78	8.66	59.12	4.28	7.62	0.0	17.66	pAPL,pATHB8,pCASP1,pPXY,pSCR,pSMLX5,pTMO5	AT3G20020
	AthINT0029291	chr3:19329631-19330106	476	chr3:19329206-19329630=19330107-19330233:+	IR	pATHB8	DOWN	3	6	6.04	36.88	-30.84	8.19	4.01	33.39	43.5	pAPL,pATHB8,pCASP1,pPXY,pSCR,pSMLX5,pTMO5	AT3G52120
	AthINT0023212	chr3:2840255-2840355	101	chr3:2839741-2840254=2840356-2840418:+	IR	pCASP1	DOWN	5	4	56.2	92.76	-36.56	15.38	4.08	86.72	95.65	pAPL,pCASP1,pPXY,pSCR,pSMLX5	AT3G09250
GLO3	AthINT0077584	chr3:4692248-4692332	85	chr3:4692333-4692457=4692201-4692247:-	IR	pATHB8	DOWN	2	6	0.0	38.18	-38.18	0.0	7.21	24.98	46.51	pAPL,pATHB8,pCASP1,pPXY,pSCR,pSMLX5,pTMO5	AT3G14150
	AthINT0022804	chr3:2296568-2296708	141	chr3:2296709-2297729=2296164-2296567:-	IR	pATHB8	DOWN	2	6	17.67	70.11	-52.44	24.99	12.7	56.43	90.28	pAPL,pATHB8,pCASP1,pPXY,pSCR,pSMLX5,pTMO5	AT3G07215
	AthINT0022765	chr3:2241933-2242026	94	chr3:2241036-2241932=2242027-2242447:+	IR	pATHB8	DOWN	2	6	0.0	35.78	-35.78	0.0	18.01	16.25	62.28	pAPL,pATHB8,pCASP1,pPXY,pSCR,pSMLX5,pTMO5	AT3G07080
	AthINT0022766	chr3:2242448-2242611	164	chr3:2242027-2242447=2242612-2243124:+	IR	pATHB8	DOWN	3	6	0.0	33.2	-33.2	0.0	15.19	17.2	54.64	pAPL,pATHB8,pCASP1,pPXY,pSCR,pSMLX5,pTMO5	AT3G07080
SIS3	AthINT0103767	chr3:17715404-17715487	84	chr3:17715488-17715554=17715330-17715403:-	IR	pATHB8	DOWN	3	6	0.0	27.49	-27.49	0.0	5.93	19.75	34.68	pAPL,pATHB8,pCASP1,pPXY,pSCR,pSMLX5,pTMO5	AT3G47990
	AthINT0029001	chr3:18881480-18881556	77	chr3:18881557-18881982=18881351-18881479:-	IR	pATHB8	DOWN	3	6	0.0	31.77	-31.77	0.0	8.09	20.14	42.9	pAPL,pATHB8,pCASP1,pPXY,pSCR,pSMLX5,pTMO5	AT3G50790
	AthINT0031081	chr3:22695209-22695297	89	chr3:22695002-22695208=22695298-22695754:+	IR	pSCR	UP	2	4	70.3	26.27	44.03	4.75	20.73	5.16	53.59	pAPL,pCASP1,pPXY,pSCR,pSMLX5	AT3G61320
NPF2.7	AthINT0088996	chr3:16760869-16760946	78	chr3:16760348-16760868=16760947-16761266:+	IR	pSCR	UP	5	5	39.75	11.74	28.01	6.94	6.95	0.0	17.87	pAPL,pATHB8,pCASP1,pPXY,pSCR,pSMLX5	AT3G45650
VLN3	AthINT0112134	chr3:21250846-21250981	136	chr3:21250982-21251100=21250820-21250845:-	IR	pATHB8	UP	2	4	62.69	27.33	35.36	52.76	8.73	18.0	37.86	pATHB8,pCASP1,pPXY,pSMLX5,pTMO5	AT3G57410
AP3BA	AthINT0056768	chr3:20570721-20570792	72	chr3:20570793-20570869=20570471-20570720:-	IR	pSCR	UP	2	6	37.54	9.1	28.44	5.95	6.54	0.0	16.04	pAPL,pATHB8,pCASP1,pPXY,pSCR,pSMLX5,pTMO5	AT3G55480
ZIP1	AthINT0114360	chr3:4052262-4052400	139	chr3:4052401-4053201=4051651-4052261:-	IR	pATHB8	DOWN	3	5	3.03	31.71	-28.68	5.25	16.97	18.56	59.0	pAPL,pATHB8,pCASP1,pPXY,pSCR,pSMLX5	AT3G12750
ZIP1	AthINT0114360	chr3:4052262-4052400	139	chr3:4052401-4053201=4051651-4052261:-	IR	pSCR	UP	3	5	59.0	20.51	38.49	11.12	12.27	3.03	36.88	pAPL,pATHB8,pCASP1,pPXY,pSCR,pSMLX5	AT3G12750
PTI13	AthINT0096625	chr3:21932972-21933307	336	chr3:21932685-21932971=21933308-21933488:+	IR	pATHB8	DOWN	3	5	0.27	32.42	-32.15	0.3	16.36	17.09	60.16	pAPL,pATHB8,pPXY,pSCR,pSMLX5,pTMO5	AT3G59350
PTI13	AthINT0096625	chr3:21932972-21933307	336	chr3:21932685-21932971=21933308-21933488:+	IR	pPXY	UP	4	5	60.16	20.44	39.72	12.73	12.42	0.27	31.13	pAPL,pATHB8,pPXY,pSCR,pSMLX5,pTMO5	AT3G59350
FPGS2	AthINT0075614	chr3:3140825-3140917	93	chr3:3140918-3141076=3140522-3140824:-	IR	pATHB8	DOWN	2	6	7.67	33.05	-25.38	10.85	6.57	25.56	42.44	pAPL,pATHB8,pCASP1,pPXY,pSCR,pSMLX5,pTMO5	AT3G10160
TRP3	AthINT0109581	chr3:3983553-3983715	163	chr3:3983716-3983889=3983473-3983552:-	IR	pATHB8	DOWN	3	6	2.97	30.67	-27.7	4.65	4.47	25.77	36.58	pAPL,pATHB8,pCASP1,pPXY,pSCR,pSMLX5,pTMO5	AT3G12560
	AthINT0028359	chr3:17578779-17579312	534	chr3:17579313-17579577=17577398-17578778:-	IR	pATHB8	DOWN	2	6	0.0	36.55	-36.55	0.0	8.14	25.01	45.77	pAPL,pATHB8,pCASP1,pPXY,pSCR,pSMLX5,pTMO5	AT3G47680
	AthINT0030000	chr3:20831118-20831303	186	chr3:20830587-20831117=20831304-20831411:+	IR	pATHB8	DOWN	3	4	10.45	44.77	-34.32	18.11	13.43	30.0	62.23	pAPL,pATHB8,pCASP1,pSCR,pSMLX5	AT3G56140
	AthINT0030000	chr3:20831118-20831303	186	chr3:20830587-20831117=20831304-20831411:+	IR	pSMLX5	UP	3	4	62.23	31.83	30.4	20.36	15.75	10.45	46.12	pAPL,pATHB8,pCASP1,pSCR,pSMLX5	AT3G56140
HCC1	AthINT0079084	chr3:2728575-2728653	79	chr3:2728362-2728574=2728654-2728743:+	IR	pATHB8	UP	2	6	50.0	2.26	47.74	70.71	2.48	0.0	6.97	pAPL,pATHB8,pCASP1,pPXY,pSCR,pSMLX5,pTMO5	AT3G08950
	AthINT0026446	chr3:10149379-10149464	86	chr3:10149274-10149378=10149465-10149551:+	IR	pATHB8	DOWN	3	5	0.0	32.52	-32.52	0.0	10.32	18.8	43.7	pAPL,pATHB8,pCASP1,pPXY,pSCR,pSMLX5	AT3G27420
CSLA14	AthINT0068693	chr3:20785078-20785185	108	chr3:20785186-20785284=20784816-20785077:-	IR	pSCR	UP	2	6	47.68	17.62	30.06	2.33	6.76	10.09	27.04	pAPL,pATHB8,pCASP1,pPXY,pSCR,pSMLX5,pTMO5	AT3G56000
	AthINT0028939	chr3:18715821-18715902	82	chr3:18715759-18715820=18715903-18716008:+	IR	pPXY	UP	3	4	48.49	15.77	32.72	18.19	6.53	7.35	22.73	pAPL,pATHB8,pPXY,pSCR,pSMLX5	AT3G50430
FLK	AthINT0075432	chr3:1254283-1254768	486	chr3:1254769-1254873=1253574-1254282:-	IR	pATHB8	DOWN	3	6	0.0	27.72	-27.72	0.0	3.43	23.02	30.69	pAPL,pATHB8,pCASP1,pPXY,pSCR,pSMLX5,pTMO5	AT3G04610
	AthINT0026489	chr3:10227809-10227887	79	chr3:10227888-10227986=10227724-10227808:-	IR	pATHB8	DOWN	2	6	0.0	39.29	-39.29	0.0	8.76	24.76	47.77	pAPL,pATHB8,pCASP1,pPXY,pSCR,pSMLX5,pTMO5	AT3G27610
	AthINT0026490	chr3:10227551-10227723	173	chr3:10227724-10227808=10227481-10227550:-	IR	pATHB8	DOWN	2	6	0.0	40.99	-40.99	0.0	6.11	29.13	44.93	pAPL,pATHB8,pCASP1,pPXY,pSCR,pSMLX5,pTMO5	AT3G27610
AHL6	AthINT0055259	chr5:25009092-25009273	182	chr5:25009027-25009091=25009274-25009760:+	IR	pATHB8	DOWN	3	4	9.43	37.47	-28.04	16.34	2.97	33.27	40.26	pAPL,pATHB8,pCASP1,pSCR,pSMLX5	AT5G62260
	AthINT0051425	chr5:26172531-26172947	417	chr5:26172131-26172530=26172948-26173004:+	IR	pSCR	UP	5	6	42.97	15.62	27.35	6.08	8.64	0.0	23.61	pAPL,pATHB8,pCASP1,pPXY,pSCR,pSMLX5,pTMO5	AT5G65470
	AthINT0044279	chr5:8521552-8521645	94	chr5:8521646-8521732=8521462-8521551:-	IR	pATHB8	DOWN	2	6	0.0	35.85	-35.85	0.0	3.61	30.32	39.78	pAPL,pATHB8,pCASP1,pPXY,pSCR,pSMLX5,pTMO5	AT5G24810
AMC3	AthINT0056346	chr5:25696242-25696330	89	chr5:25695620-25696241=25696331-25696661:+	IR	pATHB8	DOWN	3	6	2.42	69.94	-67.52	4.19	23.64	42.37	93.0	pAPL,pATHB8,pCASP1,pPXY,pSCR,pSMLX5,pTMO5	AT5G64240
AMC3	AthINT0056347	chr5:25696662-25696742	81	chr5:25696331-25696661=25696743-25696860:+	IR	pATHB8	DOWN	3	6	2.69	65.97	-63.28	4.65	26.09	35.49	92.13	pAPL,pATHB8,pCASP1,pPXY,pSCR,pSMLX5,pTMO5	AT5G64240
AMC3	AthINT0056348	chr5:25696861-25696947	87	chr5:25696743-25696860=25696948-25697121:+	IR	pATHB8	DOWN	3	6	1.18	65.84	-64.66	2.04	25.88	36.47	93.07	pAPL,pATHB8,pCASP1,pPXY,pSCR,pSMLX5,pTMO5	AT5G64240
AMC3	AthINT0056349	chr5:25697122-25697189	68	chr5:25696948-25697121=25697190-25697416:+	IR	pATHB8	DOWN	3	6	4.37	66.96	-62.59	6.96	24.51	38.53	91.53	pAPL,pATHB8,pCASP1,pPXY,pSCR,pSMLX5,pTMO5	AT5G64240
GAUT12	AthINT0076534	chr5:22220108-22220188	81	chr5:22220189-22220938=22219805-22220107:-	IR	pCASP1	UP	2	4	85.91	6.24	79.67	9.84	6.87	0.0	14.02	pATHB8,pCASP1,pPXY,pSMLX5,pTMO5	AT5G54690
	AthINT0043509	chr5:6986735-6986818	84	chr5:6986235-6986734=6986819-6987057:+	IR	pATHB8	UP	3	6	33.33	5.65	27.68	57.74	2.57	3.59	10.66	pAPL,pATHB8,pCASP1,pPXY,pSCR,pSMLX5,pTMO5	AT5G20660
	AthINT0048458	chr5:20323240-20323316	77	chr5:20323317-20323616=20323150-20323239:-	IR	pATHB8	UP	3	6	28.57	2.29	26.28	49.48	2.02	0.0	5.74	pAPL,pATHB8,pCASP1,pPXY,pSCR,pSMLX5,pTMO5	AT5G49950
	AthINT0040695	chr5:2413194-2413337	144	chr5:2413119-2413193=2413338-2413409:+	IR	pATHB8	DOWN	2	5	0.0	49.66	-49.66	0.0	13.69	33.73	65.32	pAPL,pATHB8,pPXY,pSCR,pSMLX5,pTMO5	AT5G07630
SHA1	AthINT0103544	chr5:25526237-25526326	90	chr5:25526162-25526236=25526327-25526593:+	IR	pATHB8	DOWN	3	6	4.85	46.16	-41.31	8.41	18.71	20.45	64.45	pAPL,pATHB8,pCASP1,pPXY,pSCR,pSMLX5,pTMO5	AT5G63780
	AthINT0043345	chr5:6675374-6675464	91	chr5:6675281-6675373=6675465-6675617:+	IR	pATHB8	DOWN	3	5	0.0	29.08	-29.08	0.0	6.81	17.93	36.14	pAPL,pATHB8,pCASP1,pPXY,pSCR,pSMLX5	AT5G19740
	AthINT0041388	chr5:3423881-3424013	133	chr5:3423686-3423880=3424014-3424720:+	IR	pATHB8	DOWN	3	6	3.34	54.71	-51.37	2.89	11.74	32.34	66.34	pAPL,pATHB8,pCASP1,pPXY,pSCR,pSMLX5,pTMO5	AT5G10830
LHCB3	AthINT0083262	chr5:22038810-22038873	64	chr5:22038648-22038809=22038874-22039568:+	IR	pSMLX5	UP	5	6	36.28	9.48	26.8	8.16	7.07	0.0	17.11	pAPL,pATHB8,pCASP1,pPXY,pSCR,pSMLX5,pTMO5	AT5G54270
	AthINT0044840	chr5:9875446-9875644	199	chr5:9875645-9875707=9875401-9875445:-	IR	pATHB8	DOWN	2	6	28.25	71.54	-43.29	18.13	6.64	62.3	77.32	pAPL,pATHB8,pCASP1,pPXY,pSCR,pSMLX5,pTMO5	AT5G27860
	AthINT0042417	chr5:5148845-5148949	105	chr5:5148744-5148844=5148950-5149014:+	IR	pATHB8	DOWN	3	5	66.67	96.78	-30.11	57.74	3.03	92.27	100.0	pAPL,pATHB8,pCASP1,pSCR,pSMLX5,pTMO5	AT5G15790
	AthINT0046878	chr5:17119529-17119597	69	chr5:17119598-17119838=17119403-17119528:-	IR	pATHB8	DOWN	2	6	0.0	53.24	-53.24	0.0	6.72	46.88	63.35	pAPL,pATHB8,pCASP1,pPXY,pSCR,pSMLX5,pTMO5	AT5G42690
	AthINT0039592	chr5:333545-333638	94	chr5:333420-333544=333639-333797:+	IR	pATHB8	DOWN	3	5	7.41	33.79	-26.38	12.83	3.04	28.97	37.41	pAPL,pATHB8,pCASP1,pPXY,pSCR,pSMLX5	AT5G01850
AGL31	AthINT0054724	chr5:25985003-25985088	86	chr5:25984941-25985002=25985089-25985188:+	IR	pATHB8	DOWN	3	6	17.84	49.81	-31.97	9.38	5.96	45.35	60.79	pAPL,pATHB8,pCASP1,pPXY,pSCR,pSMLX5,pTMO5	AT5G65050
FIPS5	AthINT0075207	chr5:23493015-23493210	196	chr5:23491413-23493014=23493211-23493705:+	IR	pATHB8	DOWN	3	6	1.09	30.68	-29.59	1.88	5.69	21.39	36.17	pAPL,pATHB8,pCASP1,pPXY,pSCR,pSMLX5,pTMO5	AT5G58040
	AthINT0051471	chr5:26275408-26275480	73	chr5:26275481-26275514=26275329-26275407:-	IR	pATHB8	UP	2	6	63.4	14.81	48.59	14.72	4.68	6.72	20.73	pAPL,pATHB8,pCASP1,pPXY,pSCR,pSMLX5,pTMO5	AT5G65685
TPPI	AthINT0109002	chr5:3158820-3158939	120	chr5:3158724-3158819=3158940-3158996:+	IR	pATHB8	DOWN	3	6	0.0	28.18	-28.18	0.0	9.2	17.5	43.5	pAPL,pATHB8,pCASP1,pPXY,pSCR,pSMLX5,pTMO5	AT5G10100
	AthINT0040935	chr5:2748480-2748660	181	chr5:2748193-2748479=2748661-2748807:+	IR	pATHB8	DOWN	2	6	7.54	35.93	-28.39	10.66	7.79	25.27	46.91	pAPL,pATHB8,pCASP1,pPXY,pSCR,pSMLX5,pTMO5	AT5G08500
	AthINT0045395	chr5:13474508-13474591	84	chr5:13474592-13474642=13474196-13474507:-	IR	pATHB8	DOWN	3	6	12.77	42.12	-29.35	12.88	6.42	30.75	48.79	pAPL,pATHB8,pCASP1,pPXY,pSCR,pSMLX5,pTMO5	AT5G35210
	AthINT0039546	chr5:227130-227756	627	chr5:227024-227129=227757-227838:+	IR	pSCR	UP	3	5	55.85	11.48	44.37	14.07	8.54	0.0	23.41	pATHB8,pCASP1,pPXY,pSCR,pSMLX5,pTMO5	AT5G01595
MIR162A	AthINT0085691	chr5:2635227-2635321	95	chr5:2635322-2635438=2635134-2635226:-	IR	pATHB8	DOWN	3	6	10.54	39.39	-28.85	12.81	7.04	31.71	49.18	pAPL,pATHB8,pCASP1,pPXY,pSCR,pSMLX5,pTMO5	AT5G08185
	AthINT0047486	chr5:18561229-18561330	102	chr5:18561111-18561228=18561331-18561427:+	IR	pTMO5	UP	3	5	42.54	11.48	31.06	23.92	4.01	5.42	15.83	pAPL,pCASP1,pPXY,pSCR,pSMLX5,pTMO5	AT5G45760
	AthINT0047487	chr5:18561428-18561517	90	chr5:18561331-18561427=18561518-18561579:+	IR	pTMO5	UP	2	5	35.0	9.56	25.44	21.21	3.23	4.95	13.15	pAPL,pCASP1,pPXY,pSCR,pSMLX5,pTMO5	AT5G45760
CPK8	AthINT0067802	chr5:6560143-6560412	270	chr5:6560413-6560556=6559990-6560142:-	IR	pATHB8	DOWN	3	6	0.0	29.75	-29.75	0.0	8.33	19.37	43.08	pAPL,pATHB8,pCASP1,pPXY,pSCR,pSMLX5,pTMO5	AT5G19450
	AthINT0042640	chr5:5549112-5549613	502	chr5:5548914-5549111=5549614-5550176:+	IR	pATHB8	DOWN	3	6	0.0	38.35	-38.35	0.0	6.65	27.85	46.72	pAPL,pATHB8,pCASP1,pPXY,pSCR,pSMLX5,pTMO5	AT5G16880
VNI1	AthINT0112202	chr5:2895063-2895310	248	chr5:2895311-2895421=2894552-2895062:-	IR	pATHB8	DOWN	2	5	0.0	36.13	-36.13	0.0	5.06	29.55	40.97	pAPL,pATHB8,pCASP1,pPXY,pSCR,pSMLX5	AT5G09330
	AthINT0043721	chr5:7519693-7519921	229	chr5:7519922-7520253=7519587-7519692:-	IR	pATHB8	UP	3	6	33.33	3.2	30.13	57.74	1.47	1.57	5.03	pAPL,pATHB8,pCASP1,pPXY,pSCR,pSMLX5,pTMO5	AT5G22620
	AthINT0047189	chr5:17843494-17843576	83	chr5:17843577-17843678=17843433-17843493:-	IR	pATHB8	DOWN	3	6	10.38	76.36	-65.98	17.97	10.18	62.49	86.61	pAPL,pATHB8,pCASP1,pPXY,pSCR,pSMLX5,pTMO5	AT5G44290
NUDT2	AthINT0089834	chr5:19311430-19311532	103	chr5:19311533-19311598=19311292-19311429:-	IR	pCASP1	UP	5	6	47.06	17.11	29.95	3.88	8.6	3.64	28.95	pAPL,pATHB8,pCASP1,pPXY,pSCR,pSMLX5,pTMO5	AT5G47650
NUDT2	AthINT0089835	chr5:19311195-19311291	97	chr5:19311292-19311429=19311117-19311194:-	IR	pCASP1	UP	5	6	47.02	17.33	29.69	8.01	7.7	3.81	24.66	pAPL,pATHB8,pCASP1,pPXY,pSCR,pSMLX5,pTMO5	AT5G47650
NUDT2	AthINT0089836	chr5:19311039-19311116	78	chr5:19311117-19311194=19310988-19311038:-	IR	pCASP1	UP	5	6	44.4	16.44	27.96	9.17	8.0	3.47	28.43	pAPL,pATHB8,pCASP1,pPXY,pSCR,pSMLX5,pTMO5	AT5G47650
NUDT2	AthINT0089838	chr5:19310786-19310857	72	chr5:19310858-19310892=19310677-19310785:-	IR	pCASP1	UP	5	6	40.35	14.38	25.97	10.37	6.84	7.48	25.26	pAPL,pATHB8,pCASP1,pPXY,pSCR,pSMLX5,pTMO5	AT5G47650
NUDT2	AthINT0089839	chr5:19310580-19310676	97	chr5:19310677-19310785=19310192-19310579:-	IR	pCASP1	UP	5	6	43.84	16.15	27.69	14.33	5.89	5.49	22.18	pAPL,pATHB8,pCASP1,pPXY,pSCR,pSMLX5,pTMO5	AT5G47650
	AthINT0039828	chr5:728094-728231	138	chr5:727912-728093=728232-728742:+	IR	pCASP1	UP	4	5	47.77	14.68	33.09	18.88	10.39	7.65	31.44	pAPL,pATHB8,pCASP1,pPXY,pSCR,pSMLX5	AT5G03100
ATMDAR2	AthINT0059954	chr5:924347-924562	216	chr5:924563-924683=924275-924346:-	IR	pATHB8	DOWN	2	6	2.19	32.52	-30.33	1.54	13.69	19.48	56.96	pAPL,pATHB8,pCASP1,pPXY,pSCR,pSMLX5,pTMO5	AT5G03630
ATMDAR2	AthINT0059954	chr5:924347-924562	216	chr5:924563-924683=924275-924346:-	IR	pPXY	UP	5	6	56.96	23.39	33.57	5.46	12.33	2.19	37.59	pAPL,pATHB8,pCASP1,pPXY,pSCR,pSMLX5,pTMO5	AT5G03630
	AthINT0044622	chr5:9398559-9398689	131	chr5:9398690-9398753=9398487-9398558:-	IR	pATHB8	UP	2	6	50.0	9.61	40.39	70.71	5.7	2.08	17.35	pAPL,pATHB8,pCASP1,pPXY,pSCR,pSMLX5,pTMO5	AT5G26749
	AthINT0043126	chr5:6265731-6265812	82	chr5:6265587-6265730=6265813-6266097:+	IR	pATHB8	DOWN	2	6	0.0	25.88	-25.88	0.0	6.98	20.08	37.82	pAPL,pATHB8,pCASP1,pPXY,pSCR,pSMLX5,pTMO5	AT5G18780
	AthINT0048476	chr5:20326268-20326343	76	chr5:20326344-20326526=20326208-20326267:-	IR	pATHB8	DOWN	2	6	0.0	26.09	-26.09	0.0	6.78	17.11	35.43	pAPL,pATHB8,pCASP1,pPXY,pSCR,pSMLX5,pTMO5	AT5G49960
RH46	AthINT0099081	chr5:4714036-4714116	81	chr5:4713758-4714035=4714117-4714506:+	IR	pCASP1	UP	3	6	43.23	5.94	37.29	14.98	10.74	0.62	27.82	pAPL,pATHB8,pCASP1,pPXY,pSCR,pSMLX5,pTMO5	AT5G14610
	AthINT0043083	chr5:6203038-6203415	378	chr5:6202962-6203037=6203416-6203495:+	IR	pATHB8	DOWN	2	6	0.0	30.21	-30.21	0.0	5.31	24.3	39.62	pAPL,pATHB8,pCASP1,pPXY,pSCR,pSMLX5,pTMO5	AT5G18630
	AthINT0045571	chr5:14138246-14138478	233	chr5:14138479-14138514=14137343-14138245:-	IR	pATHB8	DOWN	3	6	7.55	33.83	-26.28	13.07	3.53	28.43	38.66	pAPL,pATHB8,pCASP1,pPXY,pSCR,pSMLX5,pTMO5	AT5G35995
	AthINT0043853	chr5:7872471-7872619	149	chr5:7872620-7872759=7872299-7872470:-	IR	pATHB8	DOWN	3	6	0.0	25.34	-25.34	0.0	7.79	16.02	37.73	pAPL,pATHB8,pCASP1,pPXY,pSCR,pSMLX5,pTMO5	AT5G23390
CHR17	AthINT0066036	chr5:6196208-6196326	119	chr5:6196327-6196431=6195917-6196207:-	IR	pATHB8	DOWN	3	6	1.27	32.0	-30.73	2.21	12.23	17.97	48.92	pAPL,pATHB8,pCASP1,pPXY,pSCR,pSMLX5,pTMO5	AT5G18620
MYB43	AthINT0087341	chr5:5438424-5439000	577	chr5:5438291-5438423=5439001-5439130:+	IR	pATHB8	DOWN	3	6	0.0	38.05	-38.05	0.0	13.79	18.02	58.0	pAPL,pATHB8,pCASP1,pPXY,pSCR,pSMLX5,pTMO5	AT5G16600
	AthINT0050092	chr5:23664039-23664122	84	chr5:23663568-23664038=23664123-23664313:+	IR	pCASP1	DOWN	3	6	35.21	81.59	-46.38	20.94	21.27	50.56	98.82	pAPL,pATHB8,pCASP1,pPXY,pSCR,pSMLX5,pTMO5	AT5G58540
	AthINT0050093	chr5:23664314-23664392	79	chr5:23664123-23664313=23664393-23664525:+	IR	pCASP1	DOWN	3	4	34.47	89.0	-54.53	7.45	15.97	65.08	97.86	pAPL,pATHB8,pCASP1,pSCR,pSMLX5	AT5G58540
	AthINT0050094	chr5:23664526-23664613	88	chr5:23664393-23664525=23664614-23665316:+	IR	pCASP1	DOWN	3	4	29.65	89.44	-59.79	4.86	15.88	65.71	99.29	pAPL,pATHB8,pCASP1,pSCR,pSMLX5	AT5G58540
EMB976	AthINT0073402	chr5:9608609-9608700	92	chr5:9608521-9608608=9608701-9608822:+	IR	pSCR	UP	5	4	81.01	30.68	50.33	7.05	13.35	20.12	50.0	pATHB8,pCASP1,pPXY,pSCR,pSMLX5	AT5G27270
NFYA1	AthINT0088396	chr5:4052332-4052684	353	chr5:4052685-4052963=4052231-4052331:-	IR	pATHB8	DOWN	3	6	0.0	30.37	-30.37	0.0	8.79	21.41	45.42	pAPL,pATHB8,pCASP1,pPXY,pSCR,pSMLX5,pTMO5	AT5G12840
NFYA1	AthINT0088398	chr5:4051697-4052007	311	chr5:4052008-4052079=4051532-4051696:-	IR	pATHB8	DOWN	3	6	0.0	30.73	-30.73	0.0	6.33	22.67	37.75	pAPL,pATHB8,pCASP1,pPXY,pSCR,pSMLX5,pTMO5	AT5G12840
	AthINT0044244	chr5:8492122-8492268	147	chr5:8492269-8492479=8491912-8492121:-	IR	pCASP1	DOWN	3	5	11.17	40.04	-28.87	14.29	8.43	26.82	47.85	pAPL,pCASP1,pPXY,pSCR,pSMLX5,pTMO5	AT5G24750
	AthINT0050148	chr5:23745360-23745467	108	chr5:23745250-23745359=23745468-23745636:+	IR	pATHB8	DOWN	3	6	44.56	73.01	-28.45	50.88	4.99	64.87	79.16	pAPL,pATHB8,pCASP1,pPXY,pSCR,pSMLX5,pTMO5	AT5G58790
	AthINT0050574	chr5:24515956-24516060	105	chr5:24516061-24516738=24515732-24515955:-	IR	pPXY	UP	4	4	45.78	6.99	38.79	24.75	8.45	0.0	17.03	pATHB8,pCASP1,pPXY,pSCR,pSMLX5	AT5G60930
REV1	AthINT0098542	chr5:18057198-18057537	340	chr5:18057125-18057197=18057538-18057606:+	IR	pTMO5	UP	2	4	36.64	9.34	27.3	14.29	3.53	6.81	14.39	pCASP1,pPXY,pSCR,pSMLX5,pTMO5	AT5G44750
IQD12	AthINT0081252	chr5:1068831-1068893	63	chr5:1068894-1069532=1068260-1068830:-	IR	pATHB8	DOWN	3	4	8.27	39.2	-30.93	4.46	5.66	32.7	45.45	pAPL,pATHB8,pPXY,pSMLX5,pTMO5	AT5G03960
	AthINT0049574	chr5:22742068-22742524	457	chr5:22742032-22742067=22742525-22742800:+	IR	pATHB8	DOWN	3	6	1.03	31.36	-30.33	1.78	7.13	21.53	38.57	pAPL,pATHB8,pCASP1,pPXY,pSCR,pSMLX5,pTMO5	AT5G56190
POT1B	AthINT0095308	chr5:1930517-1930591	75	chr5:1930364-1930516=1930592-1930951:+	IR	pCASP1	UP	2	4	61.91	16.34	45.57	13.47	12.29	0.0	28.46	pATHB8,pCASP1,pPXY,pSCR,pSMLX5	AT5G06310
	AthINT0049487	chr5:22503847-22503926	80	chr5:22503927-22504011=22503757-22503846:-	IR	pATHB8	DOWN	3	6	2.27	35.42	-33.15	3.94	9.06	24.02	49.39	pAPL,pATHB8,pCASP1,pPXY,pSCR,pSMLX5,pTMO5	AT5G55550
	AthINT0049488	chr5:22503670-22503756	87	chr5:22503757-22503846=22503437-22503669:-	IR	pATHB8	DOWN	3	6	0.0	30.37	-30.37	0.0	8.55	16.23	40.68	pAPL,pATHB8,pCASP1,pPXY,pSCR,pSMLX5,pTMO5	AT5G55550
	AthINT0049247	chr5:21882435-21882590	156	chr5:21882591-21882734=21882329-21882434:-	IR	pATHB8	DOWN	2	4	0.0	34.41	-34.41	0.0	9.3	25.54	45.6	pATHB8,pCASP1,pPXY,pSCR,pSMLX5	AT5G53900
	AthINT0049984	chr5:23549904-23550031	128	chr5:23549882-23549903=23550032-23550143:+	IR	pATHB8	DOWN	2	6	0.0	63.99	-63.99	0.0	6.73	56.08	73.06	pAPL,pATHB8,pCASP1,pPXY,pSCR,pSMLX5,pTMO5	AT5G58200
PDE149	AthINT0092236	chr5:3921571-3921685	115	chr5:3921492-3921570=3921686-3921744:+	IR	pATHB8	DOWN	3	6	6.28	45.52	-39.24	10.87	15.33	24.22	59.29	pAPL,pATHB8,pCASP1,pPXY,pSCR,pSMLX5,pTMO5	AT5G12130
PDE149	AthINT0092237	chr5:3921745-3921901	157	chr5:3921686-3921744=3921902-3921959:+	IR	pATHB8	DOWN	2	6	6.45	47.77	-41.32	9.12	14.1	26.95	57.92	pAPL,pATHB8,pCASP1,pPXY,pSCR,pSMLX5,pTMO5	AT5G12130
APRR1	AthINT0057157	chr5:24676740-24676823	84	chr5:24676572-24676739=24676824-24676977:+	IR	pATHB8	DOWN	3	6	0.0	26.04	-26.04	0.0	4.48	18.99	32.14	pAPL,pATHB8,pCASP1,pPXY,pSCR,pSMLX5,pTMO5	AT5G61380
XPB1	AthINT0113753	chr5:16552364-16552694	331	chr5:16552307-16552363=16552695-16552838:+	IR	pSMLX5	UP	3	5	37.97	10.6	27.37	16.16	7.72	0.0	18.53	pATHB8,pCASP1,pPXY,pSCR,pSMLX5,pTMO5	AT5G41370
	AthINT0051228	chr5:25773800-25773947	148	chr5:25773948-25774022=25773711-25773799:-	IR	pATHB8	DOWN	3	6	0.0	29.73	-29.73	0.0	4.08	24.6	33.7	pAPL,pATHB8,pCASP1,pPXY,pSCR,pSMLX5,pTMO5	AT5G64460
ATL27	AthINT0059809	chr5:26422050-26422168	119	chr5:26421855-26422049=26422169-26422347:+	IR	pSCR	UP	5	6	44.78	16.28	28.5	6.93	8.78	0.0	26.43	pAPL,pATHB8,pCASP1,pPXY,pSCR,pSMLX5,pTMO5	AT5G66070
STN8	AthINT0105653	chr5:359715-359783	69	chr5:359107-359714=359784-359957:+	IR	pTMO5	UP	2	6	61.73	12.83	48.9	7.68	9.13	0.0	24.94	pAPL,pATHB8,pCASP1,pPXY,pSCR,pSMLX5,pTMO5	AT5G01920
STN8	AthINT0105654	chr5:359958-360041	84	chr5:359784-359957=360042-360446:+	IR	pTMO5	UP	2	6	43.03	12.9	30.13	14.45	8.35	0.0	22.08	pAPL,pATHB8,pCASP1,pPXY,pSCR,pSMLX5,pTMO5	AT5G01920
STN8	AthINT0105655	chr5:360447-360519	73	chr5:360042-360446=360520-361079:+	IR	pTMO5	UP	2	6	42.55	14.99	27.56	4.5	8.38	0.0	23.59	pAPL,pATHB8,pCASP1,pPXY,pSCR,pSMLX5,pTMO5	AT5G01920
BHLH78	AthINT0063048	chr5:19686694-19686772	79	chr5:19686460-19686693=19686773-19687151:+	IR	pSCR	UP	5	6	49.17	19.84	29.33	8.42	10.73	3.13	31.27	pAPL,pATHB8,pCASP1,pPXY,pSCR,pSMLX5,pTMO5	AT5G48560
ENGASE1	AthINT0073536	chr5:1617949-1618042	94	chr5:1617813-1617948=1618043-1618902:+	IR	pATHB8	UP	2	5	37.09	1.15	35.94	52.46	0.42	0.65	1.5	pAPL,pATHB8,pCASP1,pPXY,pSCR,pSMLX5	AT5G05460
	AthINT0046187	chr5:15931499-15931622	124	chr5:15931079-15931498=15931623-15931885:+	IR	pATHB8	UP	2	6	50.0	7.29	42.71	70.71	2.79	2.57	10.7	pAPL,pATHB8,pCASP1,pPXY,pSCR,pSMLX5,pTMO5	AT5G39785
PAP14	AthINT0091479	chr5:21690791-21690872	82	chr5:21690703-21690790=21690873-21690953:+	IR	pATHB8	UP	3	6	45.95	11.1	34.85	20.78	9.73	1.9	25.62	pAPL,pATHB8,pCASP1,pPXY,pSCR,pSMLX5,pTMO5	AT5G53450
PAP14	AthINT0091468	chr5:21690954-21691028	75	chr5:21690873-21690953=21691029-21691105:+	IR	pATHB8	UP	3	6	70.42	13.89	56.53	19.14	10.23	3.86	28.67	pAPL,pATHB8,pCASP1,pPXY,pSCR,pSMLX5,pTMO5	AT5G53450
	AthINT0044091	chr5:8237857-8238159	303	chr5:8238160-8238244=8237463-8237856:-	IR	pATHB8	UP	2	6	50.0	9.5	40.5	70.71	6.42	3.33	21.69	pAPL,pATHB8,pCASP1,pPXY,pSCR,pSMLX5,pTMO5	AT5G24260
	AthINT0041082	chr5:2856812-2857182	371	chr5:2856740-2856811=2857183-2857332:+	IR	pATHB8	DOWN	2	5	0.0	33.91	-33.91	0.0	8.63	20.76	43.91	pATHB8,pCASP1,pPXY,pSCR,pSMLX5,pTMO5	AT5G08780
	AthINT0041083	chr5:2857333-2857420	88	chr5:2857183-2857332=2857421-2858202:+	IR	pATHB8	DOWN	2	5	0.0	33.8	-33.8	0.0	7.33	25.67	41.39	pATHB8,pCASP1,pPXY,pSCR,pSMLX5,pTMO5	AT5G08780
	AthINT0041084	chr5:2858203-2858294	92	chr5:2857421-2858202=2858295-2858382:+	IR	pAPL	UP	5	6	90.59	52.77	37.82	5.98	27.0	0.0	73.58	pAPL,pATHB8,pCASP1,pPXY,pSCR,pSMLX5,pTMO5	AT5G08780
	AthINT0041084	chr5:2858203-2858294	92	chr5:2857421-2858202=2858295-2858382:+	IR	pATHB8	DOWN	2	6	0.0	67.86	-67.86	0.0	13.59	53.94	90.59	pAPL,pATHB8,pCASP1,pPXY,pSCR,pSMLX5,pTMO5	AT5G08780
	AthINT0041085	chr5:2858383-2858486	104	chr5:2858295-2858382=2858487-2859006:+	IR	pATHB8	DOWN	2	6	0.0	68.75	-68.75	0.0	12.03	53.52	85.25	pAPL,pATHB8,pCASP1,pPXY,pSCR,pSMLX5,pTMO5	AT5G08780
	AthINT0044597	chr5:9376055-9376195	141	chr5:9375900-9376054=9376196-9376339:+	IR	pATHB8	DOWN	3	6	11.0	46.54	-35.54	19.06	4.02	42.05	53.13	pAPL,pATHB8,pCASP1,pPXY,pSCR,pSMLX5,pTMO5	AT5G26610
	AthINT0041329	chr5:3378408-3378492	85	chr5:3378493-3378867=3378229-3378407:-	IR	pATHB8	DOWN	3	6	48.3	80.94	-32.64	28.09	8.05	69.53	87.84	pAPL,pATHB8,pCASP1,pPXY,pSCR,pSMLX5,pTMO5	AT5G10700
OPT4	AthINT0090424	chr5:25751719-25751800	82	chr5:25751801-25752053=25750845-25751718:-	IR	pATHB8	DOWN	3	6	0.0	65.4	-65.4	0.0	11.45	48.17	75.11	pAPL,pATHB8,pCASP1,pPXY,pSCR,pSMLX5,pTMO5	AT5G64410
AGAL2	AthINT0054416	chr5:2692812-2692888	77	chr5:2692889-2692923=2692708-2692811:-	IR	pATHB8	DOWN	3	5	0.58	28.25	-27.67	0.86	4.51	20.2	30.52	pAPL,pATHB8,pPXY,pSCR,pSMLX5,pTMO5	AT5G08370
	AthINT0014091	chr1:30386286-30386382	97	chr1:30386383-30386440=30386202-30386285:-	IR	pSCR	DOWN	5	5	37.34	74.05	-36.71	12.81	13.08	56.4	86.38	pAPL,pCASP1,pPXY,pSCR,pSMLX5,pTMO5	AT1G80850
	AthINT0014093	chr1:30385877-30385970	94	chr1:30385971-30386112=30385449-30385876:-	IR	pSCR	DOWN	5	5	32.53	67.27	-34.74	12.44	7.6	56.8	73.85	pAPL,pCASP1,pPXY,pSCR,pSMLX5,pTMO5	AT1G80850
	AthINT0012163	chr1:26818359-26818656	298	chr1:26818083-26818358=26818657-26818835:+	IR	pATHB8	DOWN	3	6	0.0	26.8	-26.8	0.0	7.12	17.09	36.34	pAPL,pATHB8,pCASP1,pPXY,pSCR,pSMLX5,pTMO5	AT1G71110
MCCA	AthINT0084641	chr1:741208-741508	301	chr1:741148-741207=741509-741601:+	IR	pATHB8	DOWN	2	5	0.7	28.05	-27.35	0.99	6.17	18.81	32.89	pAPL,pATHB8,pPXY,pSCR,pSMLX5,pTMO5	AT1G03090
	AthINT0000121	chr1:280738-280888	151	chr1:280657-280737=280889-281121:+	IR	pATHB8	DOWN	2	6	0.0	27.48	-27.48	0.0	9.84	17.27	45.95	pAPL,pATHB8,pCASP1,pPXY,pSCR,pSMLX5,pTMO5	AT1G01770
	AthINT0000121	chr1:280738-280888	151	chr1:280657-280737=280889-281121:+	IR	pTMO5	UP	2	6	45.95	19.82	26.13	19.86	10.46	0.0	29.38	pAPL,pATHB8,pCASP1,pPXY,pSCR,pSMLX5,pTMO5	AT1G01770
	AthINT0013128	chr1:28542016-28542153	138	chr1:28541813-28542015=28542154-28542232:+	IR	pATHB8	DOWN	2	6	0.0	37.16	-37.16	0.0	10.79	25.04	56.11	pAPL,pATHB8,pCASP1,pPXY,pSCR,pSMLX5,pTMO5	AT1G76050
	AthINT0000662	chr1:1219353-1219578	226	chr1:1219579-1219633=1218282-1219352:-	IR	pSMLX5	UP	3	6	49.24	20.19	29.05	5.66	8.78	7.58	30.25	pAPL,pATHB8,pCASP1,pPXY,pSCR,pSMLX5,pTMO5	AT1G04490
	AthINT0005467	chr1:9641289-9641364	76	chr1:9641365-9641479=9640800-9641288:-	IR	pATHB8	UP	2	6	50.0	3.92	46.08	70.71	1.53	2.27	6.33	pAPL,pATHB8,pCASP1,pPXY,pSCR,pSMLX5,pTMO5	AT1G27700
SHW1	AthINT0103650	chr1:26342835-26342914	80	chr1:26342915-26343126=26342610-26342834:-	IR	pATHB8	UP	2	5	50.0	22.13	27.87	70.71	7.5	11.93	32.85	pATHB8,pCASP1,pPXY,pSCR,pSMLX5,pTMO5	AT1G69935
B3GALT6	AthINT0061502	chr1:11932714-11932792	79	chr1:11932793-11932913=11932626-11932713:-	IR	pCASP1	UP	2	6	32.12	5.18	26.94	20.82	3.84	0.0	10.98	pAPL,pATHB8,pCASP1,pPXY,pSCR,pSMLX5,pTMO5	AT1G32930
	AthINT0002606	chr1:4749047-4749591	545	chr1:4748873-4749046=4749592-4749747:+	IR	pATHB8	DOWN	2	6	0.0	25.14	-25.14	0.0	7.14	17.55	37.03	pAPL,pATHB8,pCASP1,pPXY,pSCR,pSMLX5,pTMO5	AT1G13880
	AthINT0003653	chr1:6408846-6408966	121	chr1:6408706-6408845=6408967-6409297:+	IR	pATHB8	UP	2	4	53.34	18.95	34.39	65.99	5.4	12.32	25.55	pAPL,pATHB8,pCASP1,pSCR,pSMLX5	AT1G18610
	AthINT0013826	chr1:29951764-29951880	117	chr1:29951881-29952108=29950318-29951763:-	IR	pATHB8	UP	2	6	44.28	9.88	34.4	62.63	3.46	5.56	15.48	pAPL,pATHB8,pCASP1,pPXY,pSCR,pSMLX5,pTMO5	AT1G79600
	AthINT0014082	chr1:30365731-30365820	90	chr1:30365527-30365730=30365821-30366002:+	IR	pPXY	UP	2	4	37.37	6.25	31.12	35.99	8.65	0.0	18.77	pAPL,pCASP1,pPXY,pSCR,pSMLX5	AT1G80810
	AthINT0014085	chr1:30366508-30366588	81	chr1:30366310-30366507=30366589-30367314:+	IR	pPXY	UP	5	5	74.73	27.05	47.68	16.81	19.98	7.25	58.5	pAPL,pCASP1,pPXY,pSCR,pSMLX5,pTMO5	AT1G80810
CRWN2	AthINT0068587	chr1:4517383-4517572	190	chr1:4517299-4517382=4517573-4519482:+	IR	pAPL	UP	4	6	64.54	34.98	29.56	9.98	15.87	5.41	47.38	pAPL,pATHB8,pCASP1,pPXY,pSCR,pSMLX5,pTMO5	AT1G13220
CRWN2	AthINT0068587	chr1:4517383-4517572	190	chr1:4517299-4517382=4517573-4519482:+	IR	pATHB8	DOWN	2	6	5.41	44.84	-39.43	7.64	11.62	29.11	64.54	pAPL,pATHB8,pCASP1,pPXY,pSCR,pSMLX5,pTMO5	AT1G13220
	AthINT0001156	chr1:2011188-2011353	166	chr1:2011087-2011187=2011354-2011435:+	IR	pCASP1	UP	3	5	39.61	9.78	29.83	2.55	1.66	7.27	11.32	pAPL,pATHB8,pCASP1,pPXY,pSCR,pSMLX5	AT1G06560
	AthINT0001148	chr1:2011601-2011712	112	chr1:2011539-2011600=2011713-2012006:+	IR	pCASP1	UP	5	6	36.33	11.17	25.16	12.47	3.98	5.86	16.7	pAPL,pATHB8,pCASP1,pPXY,pSCR,pSMLX5,pTMO5	AT1G06560
SPPL4	AthINT0104873	chr1:237024-237503	480	chr1:237504-237817=236865-237023:-	IR	pATHB8	DOWN	3	6	0.0	33.61	-33.61	0.0	9.34	22.72	46.14	pAPL,pATHB8,pCASP1,pPXY,pSCR,pSMLX5,pTMO5	AT1G01650
RBOHF	AthINT0097993	chr1:23775299-23775386	88	chr1:23775139-23775298=23775387-23775566:+	IR	pATHB8	UP	2	6	29.36	2.73	26.63	41.53	1.19	1.86	5.12	pAPL,pATHB8,pCASP1,pPXY,pSCR,pSMLX5,pTMO5	AT1G64060
AGL27	AthINT0054700	chr1:28958392-28958601	210	chr1:28958334-28958391=28958602-28958663:+	IR	pATHB8	DOWN	2	5	0.0	29.98	-29.98	0.0	4.5	23.54	34.29	pAPL,pATHB8,pCASP1,pPXY,pSCR,pSMLX5	AT1G77080
	AthINT0001806	chr1:3232778-3232964	187	chr1:3232965-3233109=3232670-3232777:-	IR	pSCR	UP	5	5	59.44	30.6	28.84	4.33	5.22	24.62	38.83	pAPL,pCASP1,pPXY,pSCR,pSMLX5,pTMO5	AT1G09932
	AthINT0012907	chr1:27935638-27935703	66	chr1:27935298-27935637=27935704-27936608:+	IR	pATHB8	DOWN	2	5	0.0	77.81	-77.81	0.0	8.62	66.44	86.43	pATHB8,pCASP1,pPXY,pSCR,pSMLX5,pTMO5	AT1G74300
DOX2	AthINT0071426	chr1:27707149-27707324	176	chr1:27707325-27707518=27706888-27707148:-	IR	pATHB8	UP	3	4	69.28	17.71	51.57	39.7	8.28	10.39	27.53	pATHB8,pCASP1,pPXY,pSCR,pTMO5	AT1G73680
LPA1	AthINT0083606	chr1:657278-657391	114	chr1:657392-657495=657142-657277:-	IR	pATHB8	UP	2	6	26.0	0.87	25.13	36.77	0.75	0.0	1.72	pAPL,pATHB8,pCASP1,pPXY,pSCR,pSMLX5,pTMO5	AT1G02910
	AthINT0011768	chr1:25810426-25810529	104	chr1:25810530-25810658=25810321-25810425:-	IR	pTMO5	UP	2	6	26.46	0.95	25.51	16.57	1.27	0.0	3.2	pAPL,pATHB8,pCASP1,pPXY,pSCR,pSMLX5,pTMO5	AT1G68730
	AthINT0000482	chr1:878457-878539	83	chr1:878540-878655=877862-878456:-	IR	pATHB8	DOWN	3	6	0.0	26.14	-26.14	0.0	4.63	21.02	34.66	pAPL,pATHB8,pCASP1,pPXY,pSCR,pSMLX5,pTMO5	AT1G03520
	AthINT0013133	chr1:28559138-28559227	90	chr1:28559228-28560473=28558670-28559137:-	IR	pATHB8	UP	2	6	31.64	3.14	28.5	44.74	2.96	0.0	8.41	pAPL,pATHB8,pCASP1,pPXY,pSCR,pSMLX5,pTMO5	AT1G76120
	AthINT0007793	chr1:17885493-17885568	76	chr1:17885569-17885614=17884645-17885492:-	IR	pSCR	UP	4	5	43.23	14.55	28.68	8.28	1.82	12.52	17.05	pAPL,pCASP1,pPXY,pSCR,pSMLX5,pTMO5	AT1G48405
SNRNP65	AthINT0104482	chr1:2981399-2981540	142	chr1:2981541-2981622=2981258-2981398:-	IR	pATHB8	DOWN	3	6	0.24	29.21	-28.97	0.41	7.0	23.25	41.41	pAPL,pATHB8,pCASP1,pPXY,pSCR,pSMLX5,pTMO5	AT1G09230
SPPA	AthINT0104834	chr1:27828231-27828310	80	chr1:27828143-27828230=27828311-27828454:+	IR	pATHB8	DOWN	2	6	0.0	39.79	-39.79	0.0	8.65	33.25	54.72	pAPL,pATHB8,pCASP1,pPXY,pSCR,pSMLX5,pTMO5	AT1G73990
BRXL3	AthINT0063578	chr1:20229164-20229259	96	chr1:20229031-20229163=20229260-20229573:+	IR	pATHB8	UP	2	4	50.0	19.88	30.12	70.71	6.64	9.94	23.86	pAPL,pATHB8,pSCR,pSMLX5,pTMO5	AT1G54180
BIG3	AthINT0063148	chr1:331424-331533	110	chr1:331534-332183=330588-331423:-	IR	pATHB8	UP	3	6	31.17	2.57	28.6	27.1	0.73	1.92	3.91	pAPL,pATHB8,pCASP1,pPXY,pSCR,pSMLX5,pTMO5	AT1G01960
TADA	AthINT0106927	chr1:25808481-25808558	78	chr1:25808353-25808480=25808559-25808982:+	IR	pTMO5	UP	3	6	43.46	3.19	40.27	25.61	4.7	0.0	12.47	pAPL,pATHB8,pCASP1,pPXY,pSCR,pSMLX5,pTMO5	AT1G68720
	AthINT0006124	chr1:10906973-10907052	80	chr1:10907053-10907150=10906856-10906972:-	IR	pSCR	UP	5	5	75.63	1.4	74.23	18.71	1.18	0.0	2.73	pATHB8,pCASP1,pPXY,pSCR,pSMLX5,pTMO5	AT1G30755
	AthINT0006125	chr1:10906761-10906855	95	chr1:10906856-10906972=10906684-10906760:-	IR	pSCR	UP	5	4	73.12	3.09	70.03	10.83	2.11	0.0	4.61	pCASP1,pPXY,pSCR,pSMLX5,pTMO5	AT1G30755
	AthINT0006116	chr1:10906608-10906683	76	chr1:10906684-10906760=10906563-10906607:-	IR	pSCR	UP	4	4	76.76	3.31	73.45	6.65	2.3	0.0	5.19	pCASP1,pPXY,pSCR,pSMLX5,pTMO5	AT1G30755
	AthINT0006117	chr1:10906478-10906562	85	chr1:10906563-10906607=10905817-10906477:-	IR	pSCR	UP	2	4	90.92	7.03	83.89	5.32	2.97	4.72	11.39	pCASP1,pPXY,pSCR,pSMLX5,pTMO5	AT1G30755
	AthINT0000430	chr1:783176-783317	142	chr1:782948-783175=783318-783596:+	IR	pATHB8	DOWN	2	6	0.0	27.22	-27.22	0.0	8.72	17.14	37.97	pAPL,pATHB8,pCASP1,pPXY,pSCR,pSMLX5,pTMO5	AT1G03210
SAC1	AthINT0101366	chr1:7999835-7999922	88	chr1:7999923-8000307=7999713-7999834:-	IR	pATHB8	UP	2	6	50.0	0.9	49.1	70.71	0.77	0.0	2.12	pAPL,pATHB8,pCASP1,pPXY,pSCR,pSMLX5,pTMO5	AT1G22620
ERF073	AthINT0073836	chr1:27242091-27242175	85	chr1:27241812-27242090=27242176-27242827:+	IR	pSMLX5	UP	4	4	41.38	15.24	26.14	10.78	6.93	8.85	25.03	pCASP1,pPXY,pSCR,pSMLX5,pTMO5	AT1G72360
RAD51D	AthINT0097728	chr1:2401104-2401187	84	chr1:2401188-2401258=2400948-2401103:-	IR	pATHB8	DOWN	3	6	0.0	43.13	-43.13	0.0	11.41	26.45	57.11	pAPL,pATHB8,pCASP1,pPXY,pSCR,pSMLX5,pTMO5	AT1G07745
	AthINT0011779	chr1:25866865-25866961	97	chr1:25866795-25866864=25866962-25867031:+	IR	pATHB8	DOWN	2	6	0.0	34.79	-34.79	0.0	5.91	28.4	45.4	pAPL,pATHB8,pCASP1,pPXY,pSCR,pSMLX5,pTMO5	AT1G68820
PLDEPSILON	AthINT0094386	chr1:20587449-20587536	88	chr1:20587537-20587629=20586067-20587448:-	IR	pATHB8	DOWN	2	5	0.0	77.2	-77.2	0.0	34.81	16.69	100.0	pAPL,pATHB8,pCASP1,pSCR,pSMLX5,pTMO5	AT1G55180
PLDEPSILON	AthINT0094387	chr1:20585984-20586066	83	chr1:20586067-20587448=20585598-20585983:-	IR	pATHB8	DOWN	3	6	1.72	79.11	-77.39	2.98	30.69	17.83	100.0	pAPL,pATHB8,pCASP1,pPXY,pSCR,pSMLX5,pTMO5	AT1G55180
TPL	AthINT0108868	chr1:5420432-5420538	107	chr1:5420539-5420630=5420280-5420431:-	IR	pSCR	UP	3	6	44.54	14.74	29.8	12.67	4.9	9.3	21.99	pAPL,pATHB8,pCASP1,pPXY,pSCR,pSMLX5,pTMO5	AT1G15750
ENDO2	AthINT0073502	chr1:25596841-25596921	81	chr1:25596671-25596840=25596922-25597093:+	IR	pSCR	UP	3	4	93.94	17.79	76.15	10.5	4.07	12.76	21.44	pAPL,pPXY,pSCR,pSMLX5,pTMO5	AT1G68290
ENDO2	AthINT0073504	chr1:25597298-25597392	95	chr1:25597187-25597297=25597393-25597448:+	IR	pSCR	UP	5	5	98.37	40.06	58.31	3.65	19.13	25.76	66.23	pAPL,pCASP1,pPXY,pSCR,pSMLX5,pTMO5	AT1G68290
ENDO2	AthINT0073505	chr1:25597449-25597521	73	chr1:25597393-25597448=25597522-25597605:+	IR	pSCR	UP	4	5	100.0	39.03	60.97	0.0	19.57	21.58	70.77	pAPL,pCASP1,pPXY,pSCR,pSMLX5,pTMO5	AT1G68290
ENDO2	AthINT0073509	chr1:25598094-25598169	76	chr1:25598020-25598093=25598170-25598438:+	IR	pSCR	UP	5	5	98.62	39.18	59.44	3.09	18.99	23.6	67.35	pAPL,pCASP1,pPXY,pSCR,pSMLX5,pTMO5	AT1G68290
	AthINT0000545	chr1:1002068-1002142	75	chr1:1001809-1002067=1002143-1002384:+	IR	pATHB8	DOWN	2	6	0.0	54.64	-54.64	0.0	12.44	32.15	66.3	pAPL,pATHB8,pCASP1,pPXY,pSCR,pSMLX5,pTMO5	AT1G03920
AAP3	AthINT0052195	chr1:29075496-29075592	97	chr1:29075593-29075951=29074888-29075495:-	IR	pCASP1	UP	4	4	79.9	27.74	52.16	7.5	8.4	16.78	36.56	pAPL,pCASP1,pPXY,pSMLX5,pTMO5	AT1G77380
	AthINT0009995	chr1:22203750-22204826	1077	chr1:22204827-22205288=22203493-22203749:-	IR	pATHB8	DOWN	2	5	0.0	26.59	-26.59	0.0	3.48	23.34	32.19	pAPL,pATHB8,pCASP1,pPXY,pSMLX5,pTMO5	AT1G60200
BHLH112	AthINT0062778	chr1:22754007-22754369	363	chr1:22754370-22754521=22753715-22754006:-	IR	pATHB8	DOWN	2	5	4.05	38.99	-34.94	5.15	8.41	28.47	51.87	pAPL,pATHB8,pCASP1,pPXY,pSCR,pSMLX5	AT1G61660
	AthINT0013525	chr1:29294049-29294266	218	chr1:29293976-29294048=29294267-29294328:+	IR	pATHB8	DOWN	2	5	0.0	33.85	-33.85	0.0	4.49	29.73	41.25	pAPL,pATHB8,pCASP1,pPXY,pSCR,pSMLX5	AT1G77890
emb1427	AthINT0114733	chr1:30176826-30176919	94	chr1:30176663-30176825=30176920-30177030:+	IR	pATHB8	UP	3	6	33.33	3.6	29.73	57.74	2.22	0.28	6.69	pAPL,pATHB8,pCASP1,pPXY,pSCR,pSMLX5,pTMO5	AT1G80260
U2AF65B	AthINT0110030	chr1:22425297-22425926	630	chr1:22425229-22425296=22425927-22426003:+	IR	pATHB8	DOWN	3	6	0.0	34.15	-34.15	0.0	7.24	24.99	46.74	pAPL,pATHB8,pCASP1,pPXY,pSCR,pSMLX5,pTMO5	AT1G60900
	AthINT0012591	chr1:27488382-27488620	239	chr1:27488217-27488381=27488621-27488816:+	IR	pSCR	DOWN	4	5	21.62	56.32	-34.7	7.73	8.81	47.16	67.2	pAPL,pCASP1,pPXY,pSCR,pSMLX5,pTMO5	AT1G73090
ARF19	AthINT0057726	chr1:6631935-6632018	84	chr1:6632019-6632075=6631779-6631934:-	IR	pATHB8	DOWN	2	4	0.0	60.77	-60.77	0.0	21.11	37.51	78.75	pATHB8,pCASP1,pPXY,pSMLX5,pTMO5	AT1G19220
ARF19	AthINT0057730	chr1:6630911-6630987	77	chr1:6630988-6631348=6630772-6630910:-	IR	pATHB8	DOWN	2	6	0.0	57.09	-57.09	0.0	24.38	16.71	83.63	pAPL,pATHB8,pCASP1,pPXY,pSCR,pSMLX5,pTMO5	AT1G19220
ARF19	AthINT0057722	chr1:6628854-6628944	91	chr1:6628945-6630689=6628663-6628853:-	IR	pATHB8	DOWN	3	6	1.64	48.54	-46.9	2.85	20.26	18.49	78.91	pAPL,pATHB8,pCASP1,pPXY,pSCR,pSMLX5,pTMO5	AT1G19220
ARF19	AthINT0057722	chr1:6628854-6628944	91	chr1:6628945-6630689=6628663-6628853:-	IR	pPXY	UP	5	6	78.91	35.66	43.25	10.88	21.61	1.64	57.91	pAPL,pATHB8,pCASP1,pPXY,pSCR,pSMLX5,pTMO5	AT1G19220
ARF19	AthINT0057723	chr1:6628579-6628662	84	chr1:6628663-6628853=6628068-6628578:-	IR	pATHB8	DOWN	3	6	1.09	46.52	-45.43	1.89	18.35	20.19	74.89	pAPL,pATHB8,pCASP1,pPXY,pSCR,pSMLX5,pTMO5	AT1G19220
ARF19	AthINT0057723	chr1:6628579-6628662	84	chr1:6628663-6628853=6628068-6628578:-	IR	pPXY	UP	5	6	74.89	34.22	40.67	11.82	20.17	1.09	57.18	pAPL,pATHB8,pCASP1,pPXY,pSCR,pSMLX5,pTMO5	AT1G19220
	AthINT0002010	chr1:3599591-3599676	86	chr1:3599271-3599590=3599677-3599877:+	IR	pAPL	UP	4	5	92.1	32.5	59.6	5.81	24.55	0.0	65.45	pAPL,pATHB8,pPXY,pSCR,pSMLX5,pTMO5	AT1G10810
	AthINT0002010	chr1:3599591-3599676	86	chr1:3599271-3599590=3599677-3599877:+	IR	pATHB8	DOWN	2	5	0.0	50.92	-50.92	0.0	28.33	19.62	92.1	pAPL,pATHB8,pPXY,pSCR,pSMLX5,pTMO5	AT1G10810
	AthINT0002011	chr1:3599878-3599961	84	chr1:3599677-3599877=3599962-3600134:+	IR	pAPL	UP	3	5	93.59	31.09	62.5	5.63	24.71	0.53	60.46	pAPL,pATHB8,pPXY,pSCR,pSMLX5,pTMO5	AT1G10810
	AthINT0002012	chr1:3600135-3600223	89	chr1:3599962-3600134=3600224-3600326:+	IR	pAPL	UP	4	5	92.77	25.05	67.72	5.34	23.05	0.0	60.12	pAPL,pATHB8,pPXY,pSCR,pSMLX5,pTMO5	AT1G10810
	AthINT0002013	chr1:3600327-3600421	95	chr1:3600224-3600326=3600422-3600877:+	IR	pAPL	UP	5	5	92.71	25.82	66.89	5.53	25.62	0.0	64.62	pAPL,pATHB8,pPXY,pSCR,pSMLX5,pTMO5	AT1G10810
	AthINT0005727	chr1:10178147-10178230	84	chr1:10178039-10178146=10178231-10178521:+	IR	pATHB8	DOWN	3	6	43.85	81.89	-38.04	38.01	3.69	76.66	86.19	pAPL,pATHB8,pCASP1,pPXY,pSCR,pSMLX5,pTMO5	AT1G29120
	AthINT0002811	chr1:5179294-5179378	85	chr1:5179208-5179293=5179379-5179470:+	IR	pCASP1	UP	5	6	70.28	11.41	58.87	4.43	8.5	0.0	25.01	pAPL,pATHB8,pCASP1,pPXY,pSCR,pSMLX5,pTMO5	AT1G15030
	AthINT0002812	chr1:5179471-5179623	153	chr1:5179379-5179470=5179624-5180049:+	IR	pATHB8	DOWN	3	6	0.0	35.05	-35.05	0.0	21.59	20.82	76.72	pAPL,pATHB8,pCASP1,pPXY,pSCR,pSMLX5,pTMO5	AT1G15030
	AthINT0002812	chr1:5179471-5179623	153	chr1:5179379-5179470=5179624-5180049:+	IR	pCASP1	UP	5	6	76.72	22.26	54.46	10.77	12.97	0.0	40.38	pAPL,pATHB8,pCASP1,pPXY,pSCR,pSMLX5,pTMO5	AT1G15030
NLP5	AthINT0088802	chr1:28640938-28641023	86	chr1:28640116-28640937=28641024-28641071:+	IR	pATHB8	DOWN	2	6	0.0	28.2	-28.2	0.0	10.42	18.21	48.0	pAPL,pATHB8,pCASP1,pPXY,pSCR,pSMLX5,pTMO5	AT1G76350
NLP5	AthINT0088802	chr1:28640938-28641023	86	chr1:28640116-28640937=28641024-28641071:+	IR	pTMO5	UP	3	6	48.0	20.2	27.8	45.84	10.6	0.0	28.57	pAPL,pATHB8,pCASP1,pPXY,pSCR,pSMLX5,pTMO5	AT1G76350
	AthINT0004576	chr1:8073328-8073407	80	chr1:8073249-8073327=8073408-8073495:+	IR	pPXY	UP	5	6	31.65	4.37	27.28	18.06	5.71	0.0	15.01	pAPL,pATHB8,pCASP1,pPXY,pSCR,pSMLX5,pTMO5	AT1G22800
	AthINT0006493	chr1:12068655-12068828	174	chr1:12068829-12068925=12068559-12068654:-	IR	pATHB8	DOWN	2	6	0.0	27.93	-27.93	0.0	5.63	20.8	34.48	pAPL,pATHB8,pCASP1,pPXY,pSCR,pSMLX5,pTMO5	AT1G33270
ALY3	AthINT0056309	chr1:24696917-24697661	745	chr1:24697662-24697910=24696767-24696916:-	IR	pATHB8	DOWN	2	6	0.0	30.53	-30.53	0.0	6.84	17.84	38.14	pAPL,pATHB8,pCASP1,pPXY,pSCR,pSMLX5,pTMO5	AT1G66260
	AthINT0005549	chr1:9803547-9803623	77	chr1:9803489-9803546=9803624-9803680:+	IR	pTMO5	UP	3	6	35.61	6.91	28.7	19.23	4.76	2.68	12.83	pAPL,pATHB8,pCASP1,pPXY,pSCR,pSMLX5,pTMO5	AT1G28100
	AthINT0000369	chr1:667282-667372	91	chr1:667373-667464=667151-667281:-	IR	pATHB8	DOWN	3	6	10.6	36.68	-26.08	18.35	2.74	31.77	39.16	pAPL,pATHB8,pCASP1,pPXY,pSCR,pSMLX5,pTMO5	AT1G02960
	AthINT0012379	chr1:27167527-27167618	92	chr1:27167619-27167831=27167363-27167526:-	IR	pTMO5	UP	3	5	36.9	6.88	30.02	13.47	3.06	3.04	10.27	pAPL,pCASP1,pPXY,pSCR,pSMLX5,pTMO5	AT1G72190
	AthINT0005966	chr1:10552464-10552635	172	chr1:10552636-10552978=10551740-10552463:-	IR	pATHB8	DOWN	2	5	0.0	32.52	-32.52	0.0	6.95	23.78	40.0	pAPL,pATHB8,pCASP1,pPXY,pSMLX5,pTMO5	AT1G30080
RCD1	AthINT0098130	chr1:11614907-11615231	325	chr1:11614659-11614906=11615232-11615311:+	IR	pATHB8	DOWN	2	6	8.01	36.81	-28.8	4.96	5.71	30.73	44.8	pAPL,pATHB8,pCASP1,pPXY,pSCR,pSMLX5,pTMO5	AT1G32230
HAL3B	AthINT0078973	chr1:17970093-17970256	164	chr1:17970257-17970282=17969769-17970092:-	IR	pSCR	DOWN	5	4	38.3	84.08	-45.78	14.29	10.52	75.21	95.95	pAPL,pCASP1,pPXY,pSCR,pSMLX5	AT1G48605
HAL3B	AthINT0078974	chr1:17969689-17969768	80	chr1:17969769-17970092=17969395-17969688:-	IR	pSCR	DOWN	5	4	28.54	77.97	-49.43	21.5	12.04	66.31	90.18	pAPL,pCASP1,pPXY,pSCR,pSMLX5	AT1G48605
	AthINT0005025	chr1:8897949-8898039	91	chr1:8898040-8898108=8897755-8897948:-	IR	pATHB8	DOWN	2	6	2.94	34.18	-31.24	4.16	9.46	22.95	46.32	pAPL,pATHB8,pCASP1,pPXY,pSCR,pSMLX5,pTMO5	AT1G25370
	AthINT0009007	chr1:19947944-19948010	67	chr1:19947872-19947943=19948011-19948082:+	IR	pCASP1	DOWN	2	4	22.58	67.11	-44.53	3.58	4.28	60.7	69.62	pAPL,pCASP1,pPXY,pSMLX5,pTMO5	AT1G53440
	AthINT0011141	chr1:24550527-24550756	230	chr1:24550757-24550840=24550386-24550526:-	IR	pCASP1	DOWN	2	5	33.84	59.5	-25.66	1.85	7.0	48.84	67.33	pAPL,pCASP1,pPXY,pSCR,pSMLX5,pTMO5	AT1G65950
ARV1	AthINT0058345	chr1:7836-7941	106	chr1:7942-7987=7762-7835:-	IR	pATHB8	DOWN	3	6	1.19	32.95	-31.76	2.06	1.76	30.24	35.06	pAPL,pATHB8,pCASP1,pPXY,pSCR,pSMLX5,pTMO5	AT1G01020
RH29	AthINT0098978	chr1:28948267-28948356	90	chr1:28948357-28948483=28947743-28948266:-	IR	pATHB8	UP	3	5	99.7	23.88	75.82	0.53	16.57	0.8	44.13	pAPL,pATHB8,pPXY,pSCR,pSMLX5,pTMO5	AT1G77030
DOF1.8	AthINT0071383	chr1:24007312-24007425	114	chr1:24006992-24007311=24007426-24008694:+	IR	pATHB8	DOWN	2	5	0.0	25.16	-25.16	0.0	7.1	20.96	37.47	pAPL,pATHB8,pCASP1,pPXY,pSCR,pSMLX5	AT1G64620
	AthINT0008724	chr1:19506523-19507017	495	chr1:19506435-19506522=19507018-19507175:+	IR	pATHB8	DOWN	2	6	0.0	38.41	-38.41	0.0	14.5	26.01	65.62	pAPL,pATHB8,pCASP1,pPXY,pSCR,pSMLX5,pTMO5	AT1G52370
	AthINT0008724	chr1:19506523-19507017	495	chr1:19506435-19506522=19507018-19507175:+	IR	pTMO5	UP	3	6	65.62	27.48	38.14	9.99	14.62	0.0	39.38	pAPL,pATHB8,pCASP1,pPXY,pSCR,pSMLX5,pTMO5	AT1G52370
	AthINT0013502	chr1:29259866-29259983	118	chr1:29259464-29259865=29259984-29260617:+	IR	pSCR	UP	4	4	82.41	43.14	39.27	14.27	5.28	35.49	47.42	pATHB8,pCASP1,pPXY,pSCR,pSMLX5	AT1G77800
HB-1	AthINT0079046	chr1:9986058-9986137	80	chr1:9985500-9986057=9986138-9986242:+	IR	pATHB8	UP	3	6	40.45	7.33	33.12	12.84	6.21	0.51	17.33	pAPL,pATHB8,pCASP1,pPXY,pSCR,pSMLX5,pTMO5	AT1G28420
HB-1	AthINT0079047	chr1:9986243-9986336	94	chr1:9986138-9986242=9986337-9986579:+	IR	pATHB8	UP	3	6	42.0	11.13	30.87	21.04	6.38	4.05	19.85	pAPL,pATHB8,pCASP1,pPXY,pSCR,pSMLX5,pTMO5	AT1G28420
	AthINT0013804	chr1:29861758-29861829	72	chr1:29861644-29861757=29861830-29861927:+	IR	pATHB8	DOWN	3	6	17.86	53.27	-35.41	4.46	2.75	50.27	57.12	pAPL,pATHB8,pCASP1,pPXY,pSCR,pSMLX5,pTMO5	AT1G79380
	AthINT0001163	chr1:2030208-2031090	883	chr1:2030003-2030207=2031091-2031388:+	IR	pATHB8	DOWN	2	6	33.42	67.77	-34.35	18.39	11.91	52.33	79.89	pAPL,pATHB8,pCASP1,pPXY,pSCR,pSMLX5,pTMO5	AT1G06630
ATMYB58	AthINT0060116	chr1:5630625-5630705	81	chr1:5630706-5630995=5630495-5630624:-	IR	pATHB8	DOWN	2	4	0.0	46.95	-46.95	0.0	27.97	23.46	84.32	pAPL,pATHB8,pPXY,pSCR,pSMLX5	AT1G16490
ATMYB58	AthINT0060116	chr1:5630625-5630705	81	chr1:5630706-5630995=5630495-5630624:-	IR	pSCR	UP	3	4	84.32	25.87	58.45	10.42	21.42	0.0	52.3	pAPL,pATHB8,pPXY,pSCR,pSMLX5	AT1G16490
	AthINT0012729	chr1:27634293-27634521	229	chr1:27634522-27634598=27634185-27634292:-	IR	pATHB8	DOWN	2	6	0.0	46.48	-46.48	0.0	5.18	38.99	53.67	pAPL,pATHB8,pCASP1,pPXY,pSCR,pSMLX5,pTMO5	AT1G73490
	AthINT0012967	chr1:28127165-28127391	227	chr1:28126928-28127164=28127392-28127458:+	IR	pATHB8	DOWN	3	5	0.0	29.71	-29.71	0.0	8.55	16.66	38.66	pAPL,pATHB8,pCASP1,pPXY,pSCR,pSMLX5	AT1G74870
SKI3	AthINT0103849	chr1:28764764-28764848	85	chr1:28763925-28764763=28764849-28765042:+	IR	pATHB8	DOWN	2	6	0.0	55.75	-55.75	0.0	6.55	43.17	60.68	pAPL,pATHB8,pCASP1,pPXY,pSCR,pSMLX5,pTMO5	AT1G76630
ATB	AthINT0059045	chr1:20770853-20770942	90	chr1:20770943-20771033=20769320-20770852:-	IR	pATHB8	DOWN	2	5	21.75	49.69	-27.94	30.77	5.55	42.91	57.19	pAPL,pATHB8,pCASP1,pPXY,pSCR,pSMLX5	AT1G55590
CEL5	AthINT0065613	chr1:8096550-8096636	87	chr1:8096046-8096549=8096637-8096786:+	IR	pAPL	UP	2	6	87.88	25.81	62.07	8.57	14.33	5.61	44.38	pAPL,pATHB8,pCASP1,pPXY,pSCR,pSMLX5,pTMO5	AT1G22880
CEL5	AthINT0065614	chr1:8096787-8096864	78	chr1:8096637-8096786=8096865-8096976:+	IR	pAPL	UP	3	6	78.7	31.27	47.43	32.07	17.97	7.38	53.55	pAPL,pATHB8,pCASP1,pPXY,pSCR,pSMLX5,pTMO5	AT1G22880
CEL5	AthINT0065615	chr1:8096977-8097045	69	chr1:8096865-8096976=8097046-8097709:+	IR	pAPL	UP	3	6	97.53	30.56	66.97	4.28	18.9	6.08	51.46	pAPL,pATHB8,pCASP1,pPXY,pSCR,pSMLX5,pTMO5	AT1G22880
	AthINT0012827	chr1:27792653-27792746	94	chr1:27792354-27792652=27792747-27792815:+	IR	pATHB8	DOWN	2	6	0.0	34.04	-34.04	0.0	5.46	27.33	40.74	pAPL,pATHB8,pCASP1,pPXY,pSCR,pSMLX5,pTMO5	AT1G73920
	AthINT0013886	chr1:30017906-30017971	66	chr1:30017972-30018231=30017830-30017905:-	IR	pATHB8	DOWN	3	6	0.0	30.79	-30.79	0.0	3.72	25.22	35.99	pAPL,pATHB8,pCASP1,pPXY,pSCR,pSMLX5,pTMO5	AT1G79790
	AthINT0012333	chr1:27119271-27119413	143	chr1:27119414-27119708=27119208-27119270:-	IR	pSCR	DOWN	5	4	21.61	70.51	-48.9	4.32	8.08	64.03	80.92	pCASP1,pPXY,pSCR,pSMLX5,pTMO5	AT1G72070
	AthINT0004728	chr1:8327634-8327843	210	chr1:8327312-8327633=8327844-8327972:+	IR	pATHB8	DOWN	3	6	0.09	54.94	-54.85	0.16	23.63	16.4	82.11	pAPL,pATHB8,pCASP1,pPXY,pSCR,pSMLX5,pTMO5	AT1G23460
HAB1	AthINT0078862	chr1:27392394-27392516	123	chr1:27392288-27392393=27392517-27393281:+	IR	pATHB8	DOWN	2	6	4.97	39.31	-34.34	7.03	6.31	28.83	47.8	pAPL,pATHB8,pCASP1,pPXY,pSCR,pSMLX5,pTMO5	AT1G72770
	AthINT0000060	chr1:164687-164770	84	chr1:164225-164686=164771-165380:+	IR	pCASP1	UP	5	6	29.07	0.87	28.2	12.41	0.54	0.0	1.51	pAPL,pATHB8,pCASP1,pPXY,pSCR,pSMLX5,pTMO5	AT1G01448
CNGC10	AthEX0019003	chr1:135193-135269	77	chr1:135708,135188+135193-135269,135104	S	pSCR	UP	2	5	94.42	59.87	34.55	0.96	8.49	51.83	73.56	pAPL,pATHB8,pCASP1,pPXY,pSCR,pSMLX5	AT1G01340
RF4	AthEX0029093	chr1:827255-829182	1928	chr1:826737,827179+827255-829182,829721	S	pATHB8	UP	2	6	100.0	69.04	30.96	0.0	10.12	48.89	76.47	pAPL,pATHB8,pCASP1,pPXY,pSCR,pSMLX5,pTMO5	AT1G03365
RF4	AthEX0029093	chr1:827255-829182	1928	chr1:826737,827179+827255-829182,829721	S	pTMO5	DOWN	3	6	48.89	77.55	-28.66	28.24	11.22	70.93	100.0	pAPL,pATHB8,pCASP1,pPXY,pSCR,pSMLX5,pTMO5	AT1G03365
ABCI19	AthEX0014484	chr1:993830-993951	122	chr1:993612+993631,993706+993830-993951,994046+994051	S	pATHB8	DOWN	2	6	0.0	50.35	-50.35	0.0	10.2	35.01	63.38	pAPL,pATHB8,pCASP1,pPXY,pSCR,pSMLX5,pTMO5	AT1G03905
B''EPSILON	AthEX0017097	chr1:1014638-1014672	35	chr1:1014543,1014621+1014625+1014635+1014638-1014672+1014676,1014767	S	pATHB8	DOWN	2	4	0.0	25.8	-25.8	0.0	5.65	20.06	32.86	pAPL,pATHB8,pPXY,pSCR,pSMLX5	AT1G03960
	AthEX0000632	chr1:3895802-3895845	44	chr1:3895935,3895802-3895845+3895848,3895700+3895801	S	pATHB8	DOWN	3	6	60.03	87.79	-27.76	52.93	4.87	80.42	94.33	pAPL,pATHB8,pCASP1,pPXY,pSCR,pSMLX5,pTMO5	AT1G11592
TTN10	AthEX0032925	chr1:6584453-6584556	104	chr1:6584318+6584354,6584426+6584453-6584556+6584609+6584727+6584739,6585037	S	pATHB8	DOWN	2	6	2.38	29.07	-26.69	3.37	3.32	25.93	33.66	pAPL,pATHB8,pCASP1,pPXY,pSCR,pSMLX5,pTMO5	AT1G19080
CYCT1-3	AthEX0019743	chr1:9612372-9612429	58	chr1:9611876+9611994,9612009+9612067+9612338+9612372-9612429,9612590+9612632	S	pATHB8	DOWN	2	6	0.8	31.29	-30.49	1.12	5.14	21.68	36.32	pAPL,pATHB8,pCASP1,pPXY,pSCR,pSMLX5,pTMO5	AT1G27630
	AthEX0003058	chr1:25753404-25753422	19	chr1:25753118,25753368+25753400+25753404-25753422,25753544	S	pATHB8	UP	2	6	54.61	10.56	44.05	11.72	3.72	5.59	15.37	pAPL,pATHB8,pCASP1,pPXY,pSCR,pSMLX5,pTMO5	AT1G68580
MBR1	AthEX0024653	chr2:6773255-6773392	138	chr2:6773163,6773255-6773392,6773917	S	pATHB8	UP	3	6	84.13	39.23	44.9	27.49	12.54	21.06	56.09	pAPL,pATHB8,pCASP1,pPXY,pSCR,pSMLX5,pTMO5	AT2G15530
NFD6	AthEX0025810	chr2:8866348-8866403	56	chr2:8865779,8866093+8866348-8866403,8866574	S	pATHB8	UP	3	6	51.32	24.35	26.97	42.41	2.22	22.29	28.64	pAPL,pATHB8,pCASP1,pPXY,pSCR,pSMLX5,pTMO5	AT2G20585
	AthEX0004764	chr2:13039259-13039283	25	chr2:13039013,13039125+13039146+13039259-13039283,13039382	S	pATHB8	DOWN	2	5	8.38	57.47	-49.09	11.84	6.36	47.84	64.41	pAPL,pATHB8,pCASP1,pPXY,pSCR,pSMLX5	AT2G30600
UBA2B	AthEX0033022	chr2:17128775-17128808	34	chr2:17128506,17128775-17128808+17129205,17129295	S	pATHB8	DOWN	3	6	0.0	34.64	-34.64	0.0	8.63	25.51	48.87	pAPL,pATHB8,pCASP1,pPXY,pSCR,pSMLX5,pTMO5	AT2G41060
IDM1	AthEX0023370	chr3:5044953-5045022	70	chr3:5045124,5044953-5045022,5044874	S	pATHB8	UP	3	6	44.12	13.68	30.44	49.49	5.19	8.82	22.22	pAPL,pATHB8,pCASP1,pPXY,pSCR,pSMLX5,pTMO5	AT3G14980
	AthEX0006721	chr3:5641836-5641898	63	chr3:5642142,5641836-5641898+5641905+5641934,5641741	S	pATHB8	UP	2	6	50.0	20.99	29.01	70.71	7.03	13.01	32.45	pAPL,pATHB8,pCASP1,pPXY,pSCR,pSMLX5,pTMO5	AT3G16565
	AthEX0006917	chr3:7200838-7200931	94	chr3:7201990,7200788+7200838-7200931,7199997	S	pATHB8	UP	3	6	63.86	6.13	57.73	50.28	4.31	3.1	14.74	pAPL,pATHB8,pCASP1,pPXY,pSCR,pSMLX5,pTMO5	AT3G20620
ACG9	AthEX0014635	chr3:10086412-10086488	77	chr3:10086606,10086412-10086488,10086310+10086332	S	pATHB8	UP	3	6	38.14	8.48	29.66	54.06	3.18	3.66	12.36	pAPL,pATHB8,pCASP1,pPXY,pSCR,pSMLX5,pTMO5	AT3G27300
OSCA1	AthEX0026544	chr4:2123073-2123117	45	chr4:2122895,2123073-2123117,2123194	S	pSCR	UP	5	6	34.01	7.41	26.6	15.15	3.47	3.52	13.63	pAPL,pATHB8,pCASP1,pPXY,pSCR,pSMLX5,pTMO5	AT4G04340
MEBL	AthEX0024726	chr4:13879605-13879664	60	chr4:13879340,13879605-13879664,13879846	S	pATHB8	UP	2	6	34.45	6.45	28.0	48.71	1.15	5.18	8.01	pAPL,pATHB8,pCASP1,pPXY,pSCR,pSMLX5,pTMO5	AT4G27870
PPH	AthEX0028181	chr5:4454310-4454360	51	chr5:4454512,4454248+4454310-4454360,4454150	S	pATHB8	UP	2	6	100.0	70.39	29.61	0.0	3.04	65.94	73.18	pAPL,pATHB8,pCASP1,pPXY,pSCR,pSMLX5,pTMO5	AT5G13800
	AthEX0011400	chr5:4819687-4819778	92	chr5:4819594,4819687-4819778,4819872	S	pAPL	DOWN	3	5	68.05	96.91	-28.86	23.45	3.0	92.78	100.0	pAPL,pATHB8,pCASP1,pPXY,pSMLX5,pTMO5	AT5G14890
	AthEX0011567	chr5:5752627-5752673	47	chr5:5752492,5752624+5752627-5752673,5752796	S	pCASP1	UP	5	6	65.23	32.79	32.44	14.26	8.66	17.54	44.38	pAPL,pATHB8,pCASP1,pPXY,pSCR,pSMLX5,pTMO5	AT5G17440
	AthEX0012093	chr5:8888098-8888248	151	chr5:8887956,8888098-8888248+8888268+8888304,8888531	S	pATHB8	DOWN	2	6	5.33	30.65	-25.32	7.54	5.51	26.32	40.95	pAPL,pATHB8,pCASP1,pPXY,pSCR,pSMLX5,pTMO5	AT5G25520
AGL42	AthEX0015054	chr5:24967695-24967736	42	chr5:24967427,24967562+24967695-24967736,24967841	S	pATHB8	UP	3	6	72.6	47.3	25.3	22.86	6.26	40.57	55.1	pAPL,pATHB8,pCASP1,pPXY,pSCR,pSMLX5,pTMO5	AT5G62165
	AthEX0013783	chr5:25207372-25207427	56	chr5:25207833,25207372-25207427+25207478,25206187	S	pSCR	DOWN	4	5	19.22	45.92	-26.7	8.58	3.96	40.79	50.47	pAPL,pCASP1,pPXY,pSCR,pSMLX5,pTMO5	AT5G62760
TPL	AthEX0032618	chr1:5420539-5420573	35	chr1:5420837,5420539-5420573,5420431	S	pTMO5	UP	2	5	57.08	30.63	26.45	3.78	5.71	24.71	38.85	pAPL,pCASP1,pPXY,pSCR,pSMLX5,pTMO5	AT1G15750
	AthEX0001595	chr1:9969772-9969836	65	chr1:9971073,9969772-9969836,9969587	C2	pATHB8	UP	3	6	78.48	51.03	27.45	29.04	4.1	43.77	55.83	pAPL,pATHB8,pCASP1,pPXY,pSCR,pSMLX5,pTMO5	AT1G28395
ATG12A	AthEX0016458	chr1:20241650-20241718	69	chr1:20241509,20241650-20241718,20241961	C3	pATHB8	DOWN	3	6	66.67	96.43	-29.76	57.74	3.09	90.78	99.13	pAPL,pATHB8,pCASP1,pPXY,pSCR,pSMLX5,pTMO5	AT1G54210
ATG12A	AthEX0016459	chr1:20241806-20241868	63	chr1:20241509,20241806-20241868,20241961	C2	pATHB8	DOWN	2	6	50.0	97.14	-47.14	70.71	2.39	92.76	99.66	pAPL,pATHB8,pCASP1,pPXY,pSCR,pSMLX5,pTMO5	AT1G54210
	AthEX0002644	chr1:22204506-22204553	48	chr1:22204827,22204473+22204506-22204553,22203749	C1	pATHB8	DOWN	2	6	0.0	25.21	-25.21	0.0	8.11	17.85	36.8	pAPL,pATHB8,pCASP1,pPXY,pSCR,pSMLX5,pTMO5	AT1G60200
	AthEX0007109	chr3:8887515-8887864	350	chr3:8888371,8887515-8887864,8886874	C2	pSCR	UP	3	4	72.73	5.68	67.05	3.67	6.57	0.0	11.71	pATHB8,pPXY,pSCR,pSMLX5,pTMO5	AT3G24460
	AthEX0007110	chr3:8887323-8887442	120	chr3:8888371,8887313+8887323-8887442,8886874	C2	pSCR	UP	4	4	67.92	5.54	62.38	7.04	6.42	0.0	11.71	pATHB8,pPXY,pSCR,pSMLX5,pTMO5	AT3G24460
	AthEX0008650	chr4:1227480-1227979	500	chr4:1228663,1227480-1227979+1228011,1227256	C1	pATHB8	DOWN	3	6	66.0	92.23	-26.23	55.03	4.24	86.93	96.95	pAPL,pATHB8,pCASP1,pPXY,pSCR,pSMLX5,pTMO5	AT4G02760
	AthEX0008651	chr4:1227081-1227256	176	chr4:1228663,1227081-1227256,1226397+1226404+1226412	C3	pATHB8	DOWN	3	6	66.45	98.2	-31.75	53.43	1.39	95.82	99.44	pAPL,pATHB8,pCASP1,pPXY,pSCR,pSMLX5,pTMO5	AT4G02760
	AthEX0008652	chr4:1226886-1226987	102	chr4:1228663,1226886-1226987+1227007,1226691	C3	pATHB8	DOWN	2	6	53.49	96.74	-43.25	65.78	2.12	93.54	98.91	pAPL,pATHB8,pCASP1,pPXY,pSCR,pSMLX5,pTMO5	AT4G02760
	AthEX0008653	chr4:1226581-1226691	111	chr4:1226886,1226581-1226691,1226397+1226404+1226412	S	pATHB8	DOWN	2	6	53.49	96.42	-42.93	65.78	3.12	91.52	100.0	pAPL,pATHB8,pCASP1,pPXY,pSCR,pSMLX5,pTMO5	AT4G02760
RAD51D	AthEX0028853	chr1:2401737-2401871	135	chr1:2402081,2401737-2401871,2401636	C1	pTMO5	DOWN	2	5	67.09	93.82	-26.73	0.91	4.45	88.39	100.0	pATHB8,pCASP1,pPXY,pSCR,pSMLX5,pTMO5	AT1G07745
	AthEX0003041	chr1:25540794-25540810	17	chr1:25541436,25540794-25540810,25540430	C3	pTMO5	UP	3	6	34.67	9.5	25.17	17.25	3.74	3.9	13.78	pAPL,pATHB8,pCASP1,pPXY,pSCR,pSMLX5,pTMO5	AT1G68140
	AthEX0007238	chr3:9999052-9999148	97	chr3:9998925,9999052-9999148,9999324	S	pSCR	UP	5	6	79.75	53.93	25.82	10.62	3.52	49.81	58.4	pAPL,pATHB8,pCASP1,pPXY,pSCR,pSMLX5,pTMO5	AT3G27110
	AthEX0009339	chr4:9748598-9748679	82	chr4:9748787,9748598-9748679,9748503	S	pATHB8	UP	3	6	94.31	51.67	42.64	9.85	15.28	23.62	65.97	pAPL,pATHB8,pCASP1,pPXY,pSCR,pSMLX5,pTMO5	AT4G17483
	AthEX0009339	chr4:9748598-9748679	82	chr4:9748787,9748598-9748679,9748503	S	pPXY	DOWN	2	6	23.62	63.45	-39.83	3.56	16.53	50.06	94.31	pAPL,pATHB8,pCASP1,pPXY,pSCR,pSMLX5,pTMO5	AT4G17483
	AthEX0009809	chr4:13787859-13787937	79	chr4:13788084,13787859-13787937,13787373	S	pATHB8	DOWN	3	4	6.5	42.34	-35.84	9.95	14.8	26.32	59.78	pATHB8,pCASP1,pPXY,pSCR,pSMLX5	AT4G27610
HHP2	AthEX0022934	chr4:15021703-15021781	79	chr4:15021879,15021703-15021781,15021211	S	pATHB8	UP	3	6	98.0	61.85	36.15	3.46	8.7	49.56	73.46	pAPL,pATHB8,pCASP1,pPXY,pSCR,pSMLX5,pTMO5	AT4G30850
ZCF61	AthEX6010953	chr1:21882034-21882158	125	chr1:21881950,21882034-21882158,21882239	ANN	pAPL	DOWN	2	4	42.23	89.7	-47.47	9.96	20.6	58.8	100.0	pAPL,pATHB8,pCASP1,pPXY,pSCR	AT1G59560
SERK4	AthEX6042021	chr2:5745134-5745262	129	chr2:5744374,5745134-5745262,5745345	ANN	pATHB8	DOWN	2	6	74.92	100.0	-25.08	35.46	0.0	100.0	100.0	pAPL,pATHB8,pCASP1,pPXY,pSCR,pSMLX5,pTMO5	AT2G13790
	AthEX6042315	chr2:7346108-7346177	70	chr2:7346571,7346108-7346177,7345776	ANN	pATHB8	DOWN	3	6	10.43	36.18	-25.75	10.32	7.16	25.53	47.16	pAPL,pATHB8,pCASP1,pPXY,pSCR,pSMLX5,pTMO5	AT2G16940
	AthEX6031491	chr3:2839479-2839626	148	chr3:2839112,2839479-2839626,2839741	ANN	pCASP1	DOWN	5	5	54.0	94.12	-40.12	24.48	4.76	89.88	100.0	pAPL,pATHB8,pCASP1,pPXY,pSCR,pSMLX5	AT3G09250

## Sheet: Cell_type-spe_ASE_AERIAL
GENE	EventID	COORD	LENGTH	FullCO	COMPLEX	Tissue	Direction	N_Rep	Total_N_others	Av_Tis	Av_Others	dPSI	SD_Tis	SD_Others	Min_Others	Max_Others	Valid_Tis	GeneID
FKFBP	AthALTA0029785-3/4	chr1:2181537-2181582	7	chr1:2181761,2181537-2181575+2181578+2181582+2181606	Alt3	pREV	DOWN	4	3	54.17	82.71	-28.54	39.27	4.27	78.48	87.02	pLTP1,pML1,pREV,pUFO	AT1G07110
FKFBP	AthALTA0029785-4/4	chr1:2181537-2181606	31	chr1:2181761,2181537-2181575+2181578+2181582+2181606	Alt3	pREV	UP	4	3	45.13	17.23	27.9	39.88	4.27	12.98	21.52	pLTP1,pML1,pREV,pUFO	AT1G07110
RBP45B	AthALTA0039733-2/2	chr1:3916143-3916157	3	chr1:3915893,3916146+3916143-3916157	Alt3	pREV	UP	2	3	30.92	3.62	27.3	43.73	2.54	0.68	5.14	pLTP1,pML1,pREV,pUFO	AT1G11650
	AthALTA0003447-2/2	chr1:19687277-19687392	4	chr1:19687201,19687281+19687277-19687392	Alt3	pUFO	UP	4	3	73.12	41.28	31.84	23.63	12.52	32.66	55.64	pLTP1,pML1,pREV,pUFO	AT1G52870
ASK4	AthALTA0022849-4/4	chr1:21434737-21434972	66	chr1:21435253,21434737-21434906+21434930+21434968+21434972	Alt3	pREV	UP	2	3	83.22	55.92	27.3	3.94	5.83	49.2	59.53	pLTP1,pML1,pREV,pUFO	AT1G57870
	AthALTA0004168-3/3	chr1:23934691-23934794	22	chr1:23934529,23934713+23934694+23934691-23934794	Alt3	pREV	UP	2	3	70.58	42.54	28.04	11.02	7.35	37.39	50.95	pLTP1,pML1,pREV,pUFO	AT1G64430
	AthALTA0006996-3/3	chr2:13437535-13437683	83	chr2:13437422,13437618+13437595+13437535-13437683	Alt3	pML1	DOWN	2	3	36.31	65.9	-29.59	7.84	6.92	57.99	70.83	pLTP1,pML1,pREV,pUFO	AT2G31560
PARG2	AthALTA0036904-2/4	chr2:13547182-13547352	91	chr2:13547452,13547182-13547261+13547352+13547355+13547382	Alt3	pML1	DOWN	2	3	37.84	65.2	-27.36	24.26	5.77	61.86	71.87	pLTP1,pML1,pREV,pUFO	AT2G31865
PARG2	AthALTA0036904-4/4	chr2:13547182-13547382	121	chr2:13547452,13547182-13547261+13547352+13547355+13547382	Alt3	pML1	UP	2	3	62.16	33.44	28.72	24.26	7.06	25.32	38.14	pLTP1,pML1,pREV,pUFO	AT2G31865
CSLA7	AthALTA0027053-2/2	chr2:14986697-14986945	7	chr2:14986574,14986704+14986697-14986945	Alt3	pREV	UP	2	3	56.98	25.69	31.29	60.85	6.99	19.65	33.34	pLTP1,pML1,pREV,pUFO	AT2G35650
	AthALTA0007635-2/2	chr2:16468975-16469147	3	chr2:16469497,16468975-16469144+16469147	Alt3	pREV	DOWN	2	3	54.66	85.01	-30.35	25.55	2.32	83.13	87.6	pLTP1,pML1,pREV,pUFO	AT2G39440
LACS6	AthALTA0033114-2/3	chr3:1787912-1788032	5	chr3:1788138,1787912-1788027+1788032+1788035	Alt3	pREV	UP	2	3	29.66	0.0	29.66	41.95	0.0	0.0	0.0	pLTP1,pML1,pREV,pUFO	AT3G05970
LACS6	AthALTA0033114-3/3	chr3:1787912-1788035	8	chr3:1788138,1787912-1788027+1788032+1788035	Alt3	pREV	DOWN	2	3	70.34	100.0	-29.66	41.95	0.0	100.0	100.0	pLTP1,pML1,pREV,pUFO	AT3G05970
	AthALTA0008884-2/3	chr3:2283341-2283524	53	chr3:2283643,2283341-2283471+2283524+2283556	Alt3	pREV	UP	4	3	31.52	3.32	28.2	46.13	0.18	3.17	3.52	pLTP1,pML1,pREV,pUFO	AT3G07180
	AthALTA0009482-2/2	chr3:5075127-5075208	8	chr3:5074752,5075135+5075127-5075208	Alt3	pREV	DOWN	3	3	56.57	84.3	-27.73	21.22	3.01	80.97	86.82	pLTP1,pML1,pREV,pUFO	AT3G15080
	AthALTA0010547-3/3	chr3:11155954-11156082	10	chr3:11156184,11155954-11156072+11156079+11156082	Alt3	pREV	UP	3	3	44.65	15.64	29.01	26.9	2.48	13.89	18.48	pLTP1,pML1,pREV,pUFO	AT3G29185
ATBZIP24	AthALTA0023036-2/3	chr3:19283262-19283568	3	chr3:19283654,19283262-19283565+19283568+19283589	Alt3	pREV	UP	4	3	77.94	52.82	25.12	17.07	3.39	49.08	55.7	pLTP1,pML1,pREV,pUFO	AT3G51960
	AthALTA0011189-2/2	chr3:19308593-19308740	97	chr3:19308510,19308690+19308593-19308740	Alt3	pREV	UP	2	3	27.95	2.12	25.83	39.52	2.15	0.0	4.3	pLTP1,pML1,pREV,pUFO	AT3G52050
	AthALTA0011325-2/3	chr3:19969268-19969629	12	chr3:19969168,19969280+19969268+19969265-19969629	Alt3	pREV	UP	2	3	99.14	72.32	26.82	1.22	10.21	61.96	82.37	pLTP1,pML1,pREV,pUFO	AT3G53930
BASS4	AthALTA0024088-2/2	chr3:20839034-20839141	86	chr3:20839375,20839034-20839055+20839141	Alt3	pREV	UP	3	3	37.84	11.01	26.83	53.87	3.57	8.48	15.09	pLTP1,pML1,pREV,pUFO	AT3G56160
SPHK2	AthALTA0042652-2/3	chr4:11457222-11457297	3	chr4:11456951,11457225+11457222+11457059-11457297	Alt3	pML1	DOWN	2	3	3.11	29.8	-26.69	4.4	7.84	22.6	38.16	pLTP1,pML1,pREV,pUFO	AT4G21534
TIC32	AthALTA0044083-3/6	chr4:12230527-12230680	41	chr4:12230409,12230568+12230557+12230527+12230495+12230491+12230484-12230674	Alt3	pML1	UP	4	3	94.19	68.45	25.74	11.61	12.23	54.33	75.73	pLTP1,pML1,pREV,pUFO	AT4G23430
TIC32	AthALTA0044083-3/6	chr4:12230527-12230680	41	chr4:12230409,12230568+12230557+12230527+12230495+12230491+12230484-12230674	Alt3	pREV	DOWN	3	3	54.33	81.73	-27.4	17.38	10.79	75.28	94.19	pLTP1,pML1,pREV,pUFO	AT4G23430
	AthALTA0013813-2/2	chr4:12943607-12943899	28	chr4:12943985,12943607-12943871+12943899	Alt3	pML1	DOWN	5	3	47.71	75.11	-27.4	16.29	13.7	63.03	90.0	pLTP1,pML1,pREV,pUFO	AT4G25290
	AthALTA0013813-2/2	chr4:12943607-12943899	28	chr4:12943985,12943607-12943871+12943899	Alt3	pREV	UP	2	3	90.0	61.02	28.98	14.14	12.42	47.71	72.31	pLTP1,pML1,pREV,pUFO	AT4G25290
	AthALTA0014513-2/2	chr4:15913299-15913592	17	chr4:15913685,15913299-15913575+15913592	Alt3	pREV	DOWN	2	3	64.03	92.06	-28.03	28.91	6.08	85.12	96.43	pLTP1,pML1,pREV,pUFO	AT4G32970
	AthALTA0014554-2/2	chr4:16113923-16114010	10	chr4:16114223,16113923-16114000+16114010	Alt3	pREV	DOWN	3	3	64.72	93.69	-28.97	34.07	4.63	89.08	98.34	pLTP1,pML1,pREV,pUFO	AT4G33500
	AthALTA0014872-2/2	chr4:17597179-17597781	5	chr4:17598188,17597179-17597776+17597781	Alt3	pREV	UP	4	3	30.16	4.33	25.83	47.57	3.35	0.65	7.2	pLTP1,pML1,pREV,pUFO	AT4G37432
NDC1	AthALTA0035405-2/2	chr5:2850031-2850128	4	chr5:2850268,2850031-2850124+2850128	Alt3	pREV	UP	3	3	59.51	31.93	27.58	17.94	5.56	28.07	38.3	pLTP1,pML1,pREV,pUFO	AT5G08740
	AthALTA0015947-2/4	chr5:3199870-3200615	7	chr5:3199492,3199877+3199870+3199754+3199717-3200615	Alt3	pUFO	DOWN	4	3	56.09	83.7	-27.61	11.93	10.75	72.84	94.34	pLTP1,pML1,pREV,pUFO	AT5G10190
	AthALTA0015947-3/4	chr5:3199754-3200615	123	chr5:3199492,3199877+3199870+3199754+3199717-3200615	Alt3	pUFO	UP	4	3	43.91	15.91	28.0	11.93	10.17	5.66	26.0	pLTP1,pML1,pREV,pUFO	AT5G10190
	AthALTA0016234-2/2	chr5:4398235-4398350	3	chr5:4398028,4398238+4398235-4398350	Alt3	pREV	DOWN	4	3	54.67	80.14	-25.47	10.24	4.31	75.65	84.24	pLTP1,pML1,pREV,pUFO	AT5G13650
	AthALTA0018766-3/3	chr5:20821727-20821830	49	chr5:20821924,20821727-20821781+20821806+20821830	Alt3	pREV	UP	3	3	33.33	0.0	33.33	57.74	0.0	0.0	0.0	pLTP1,pML1,pREV,pUFO	AT5G51220
COQ5	AthALTA0026517-2/3	chr5:23210518-23210660	6	chr5:23211013,23210518-23210654+23210660+23210711	Alt3	pML1	DOWN	2	3	47.73	78.82	-31.09	1.2	4.32	74.68	83.3	pLTP1,pML1,pREV,pUFO	AT5G57300
	AthALTA0019950-2/4	chr5:26400003-	77	chr5:26399628,26400080+26400003+26399909+26399732-	Alt3	pREV	UP	4	3	63.21	35.95	27.26	27.03	8.47	29.06	45.41	pLTP1,pML1,pREV,pUFO	AT5G66010
FZL	AthALTD0017315-2/3	chr1:761886-762391	242	chr1:761886-762149+762391+762414,762510	Alt5	pREV	DOWN	2	3	26.93	65.22	-38.29	38.08	7.99	57.68	73.6	pLTP1,pML1,pREV,pUFO	AT1G03160
FZL	AthALTD0017315-3/3	chr1:761886-762414	265	chr1:761886-762149+762391+762414,762510	Alt5	pREV	UP	2	3	73.08	33.92	39.16	38.08	6.83	26.4	39.74	pLTP1,pML1,pREV,pUFO	AT1G03160
RAD51D	AthALTD0022862-3/3	chr1:2402620-	135	chr1:2402755+2402752+2402620-,2402458	Alt5	pML1	UP	4	3	62.13	35.25	26.88	12.07	5.96	29.21	41.13	pLTP1,pML1,pREV,pUFO	AT1G07745
GAT1	AthALTD0017403-2/2	chr1:2586098-2586477	191	chr1:2586289+2586098-2586477,2585084	Alt5	pUFO	UP	4	3	51.18	17.09	34.09	5.84	8.64	11.7	27.05	pLTP1,pML1,pREV,pUFO	AT1G08230
	AthALTD0000484-2/2	chr1:3232883-	82	chr1:3232965+3232883-,3232777	Alt5	pML1	UP	2	3	32.23	6.24	25.99	12.94	2.0	4.55	8.45	pLTP1,pML1,pREV,pUFO	AT1G09932
	AthALTD0000897-2/2	chr1:6309954-6310037	7	chr1:6309961+6309954-6310037,6309778	Alt5	pREV	UP	2	3	59.72	31.26	28.46	17.68	2.83	28.43	34.09	pLTP1,pML1,pREV,pUFO	AT1G18335
TOM2B	AthALTD0025801-2/3	chr1:11677833-11677923	3	chr1:11677833-11677920+11677923+11677925,11678024	Alt5	pML1	DOWN	2	3	38.94	64.81	-25.87	9.21	6.64	57.15	68.68	pLTP1,pML1,pREV,pUFO	AT1G32370
TOM2B	AthALTD0025801-3/3	chr1:11677833-11677925	5	chr1:11677833-11677920+11677923+11677925,11678024	Alt5	pML1	UP	2	3	61.06	34.99	26.07	9.21	6.3	31.32	42.27	pLTP1,pML1,pREV,pUFO	AT1G32370
SEU	AthALTD0024396-2/2	chr1:-16617492	261	chr1:-16617231+16617492,16617612	Alt5	pREV	UP	3	3	78.27	46.49	31.78	9.42	8.2	37.07	52.07	pLTP1,pML1,pREV,pUFO	AT1G43850
	AthALTD0001994-2/2	chr1:19686914-19687205	4	chr1:19686914-19687201+19687205,19687277	Alt5	pUFO	DOWN	4	3	25.93	58.35	-32.42	23.6	12.23	44.33	66.79	pLTP1,pML1,pREV,pUFO	AT1G52870
emb1427	AthALTD0027430-2/4	chr1:30176674-30176817	16	chr1:30176674-30176801+30176817+30176820+30176825,30176920	Alt5	pML1	UP	2	3	36.98	9.2	27.78	16.61	5.59	3.82	14.98	pLTP1,pML1,pREV,pUFO	AT1G80260
emb1427	AthALTD0027430-4/4	chr1:30176674-30176825	24	chr1:30176674-30176801+30176817+30176820+30176825,30176920	Alt5	pML1	DOWN	2	3	63.02	89.32	-26.3	16.61	7.97	80.58	96.18	pLTP1,pML1,pREV,pUFO	AT1G80260
	AthALTD0003963-2/2	chr2:13437245-13437448	26	chr2:13437245-13437422+13437448,13437618	Alt5	pUFO	UP	2	3	63.66	33.52	30.14	24.03	6.56	26.2	38.86	pLTP1,pML1,pREV,pUFO	AT2G31560
	AthALTD0004011-2/2	chr2:13796242-13796395	14	chr2:13796256+13796242-13796395,13796147	Alt5	pUFO	UP	4	3	72.69	45.45	27.24	7.34	3.85	41.02	48.0	pLTP1,pML1,pREV,pUFO	AT2G32500
bZIP16	AthALTD0027371-2/2	chr2:14925270-14925359	25	chr2:14925295+14925270-14925359,14925178	Alt5	pREV	DOWN	4	3	75.0	100.0	-25.0	50.0	0.0	100.0	100.0	pLTP1,pML1,pREV,pUFO	AT2G35530
CSLA7	AthALTD0015549-2/2	chr2:14986476-14986574	5	chr2:14986476-14986569+14986574,14986704	Alt5	pREV	DOWN	2	3	43.02	79.62	-36.6	60.85	6.96	71.68	84.62	pLTP1,pML1,pREV,pUFO	AT2G35650
PNSL1	AthALTD0022134-3/3	chr2:16476481-16476558	24	chr2:16476481-16476534+16476555+16476558,16476644	Alt5	pREV	DOWN	3	3	53.7	85.74	-32.04	47.33	3.04	82.62	88.69	pLTP1,pML1,pREV,pUFO	AT2G39470
POT2	AthALTD0022212-2/8	chr2:-16931164	117	chr2:-16931047+16931164+16931250+16931254+16931304+16931309+16931312+16931332,16931413	Alt5	pUFO	DOWN	4	3	9.48	41.38	-31.9	4.18	11.53	28.26	49.86	pLTP1,pML1,pREV,pUFO	AT2G40540
	AthALTD0004575-2/2	chr2:18828498-18828715	5	chr2:18828503+18828498-18828715,18828397	Alt5	pML1	DOWN	2	3	57.24	93.15	-35.91	1.99	1.17	92.34	94.49	pLTP1,pML1,pREV,pUFO	AT2G45700
MBD11	AthALTD0019539-2/2	chr3:-5342772	322	chr3:-5342450+5342772,5343184	Alt5	pLTP1	DOWN	5	3	34.48	64.52	-30.04	21.67	8.48	57.43	73.92	pLTP1,pML1,pREV,pUFO	AT3G15790
IQD5	AthALTD0018736-4/4	chr3:7833723-	62	chr3:7833785+7833780+7833736+7833723-,7833556	Alt5	pREV	UP	2	3	41.49	7.07	34.42	4.51	0.42	6.63	7.47	pLTP1,pML1,pREV,pUFO	AT3G22190
	AthALTD0006720-2/2	chr3:22573610-22573718	27	chr3:22573637+22573610-22573718,22573528	Alt5	pUFO	DOWN	4	3	42.74	73.33	-30.59	4.43	12.14	60.3	84.31	pLTP1,pML1,pREV,pUFO	AT3G61010
	AthALTD0007071-2/2	chr4:-2609344	5	chr4:-2609339+2609344,2609439	Alt5	pREV	DOWN	4	3	47.88	79.26	-31.38	22.5	1.4	78.03	80.78	pLTP1,pML1,pREV,pUFO	AT4G05090
	AthALTD0007272-3/3	chr4:7519173-	153	chr4:7519326+7519320+7519173-,7519081	Alt5	pREV	UP	4	3	34.66	8.16	26.5	13.54	5.03	4.04	13.77	pLTP1,pML1,pREV,pUFO	AT4G12790
	AthALTD0008165-2/4	chr4:15297331-15297993	9	chr4:15297331-15297984+15297993+15297997+15298000,15298135	Alt5	pML1	UP	2	3	55.67	16.58	39.09	4.19	10.72	6.48	27.83	pLTP1,pML1,pREV,pUFO	AT4G31570
	AthALTD0008165-3/4	chr4:15297331-15297997	13	chr4:15297331-15297984+15297993+15297997+15298000,15298135	Alt5	pLTP1	UP	2	3	85.74	58.18	27.56	5.54	15.49	40.72	70.28	pLTP1,pML1,pREV,pUFO	AT4G31570
	AthALTD0008165-3/4	chr4:15297331-15297997	13	chr4:15297331-15297984+15297993+15297997+15298000,15298135	Alt5	pML1	DOWN	2	3	40.72	73.19	-32.47	0.91	11.38	63.54	85.74	pLTP1,pML1,pREV,pUFO	AT4G31570
PLR3	AthALTD0022045-2/2	chr4:16499881-16500705	23	chr4:16499881-16500682+16500705,16500819	Alt5	pREV	UP	2	3	35.19	9.57	25.62	26.18	4.45	4.46	12.57	pLTP1,pML1,pREV,pUFO	AT4G34540
LAZ1	AthALTD0019147-3/3	chr4:17968183-17968367	19	chr4:17968183-17968348+17968353+17968367,17968455	Alt5	pREV	DOWN	2	3	72.72	98.61	-25.89	38.57	1.69	96.73	100.0	pLTP1,pML1,pREV,pUFO	AT4G38360
	AthALTD0008795-3/3	chr5:1305673-	252	chr5:1305925+1305751+1305673-,1305567	Alt5	pUFO	UP	4	3	51.78	13.82	37.96	4.85	6.29	6.91	19.21	pLTP1,pML1,pREV,pUFO	AT5G04550
	AthALTD0009062-3/4	chr5:3238449-	102	chr5:3238551+3238544+3238449+3238408-,3238199	Alt5	pUFO	UP	4	3	29.71	1.9	27.81	8.37	1.82	0.0	3.62	pLTP1,pML1,pREV,pUFO	AT5G10290
SPL2	AthALTD0024780-2/3	chr5:17362818-17362973	84	chr5:17362902+17362818+17362722-17362973,17362163	Alt5	pREV	UP	3	3	49.52	13.8	35.72	4.12	10.35	1.87	20.35	pLTP1,pML1,pREV,pUFO	AT5G43270
SPL2	AthALTD0024780-2/3	chr5:17362818-17362973	84	chr5:17362902+17362818+17362722-17362973,17362163	Alt5	pUFO	DOWN	2	3	1.87	29.69	-27.82	2.64	17.19	19.19	49.52	pLTP1,pML1,pREV,pUFO	AT5G43270
	AthALTD0011257-2/2	chr5:25301840-25301983	13	chr5:25301853+25301840-25301983,25301743	Alt5	pREV	UP	2	3	73.84	36.33	37.51	2.3	3.52	32.27	38.41	pLTP1,pML1,pREV,pUFO	AT5G63080
DAR6	AthALTD0015957-2/2	chr5:-26588854	229	chr5:-26588625+26588854,26589196	Alt5	pML1	UP	3	3	92.88	59.8	33.08	6.67	8.67	52.05	69.16	pLTP1,pML1,pREV,pUFO	AT5G66620
CYCD3-1	AthINT0069542	chr4:16358377-16358465	89	chr4:16357639-16358376=16358466-16358667:+	IR	pLTP1	UP	5	3	43.44	6.8	36.64	10.6	5.82	1.88	13.22	pLTP1,pML1,pREV,pUFO	AT4G34160
CYCD3-1	AthINT0069543	chr4:16358668-16358776	109	chr4:16358466-16358667=16358777-16358907:+	IR	pLTP1	UP	5	3	39.9	7.96	31.94	5.44	1.42	6.87	9.57	pLTP1,pML1,pREV,pUFO	AT4G34160
	AthINT0035551	chr4:11130208-11130305	98	chr4:11130054-11130207=11130306-11130770:+	IR	pREV	UP	3	3	33.33	1.61	31.72	57.74	0.93	0.75	2.6	pLTP1,pML1,pREV,pUFO	AT4G20760
	AthINT0037022	chr4:14112752-14112944	193	chr4:14112654-14112751=14112945-14113190:+	IR	pLTP1	UP	5	3	41.6	12.41	29.19	0.84	2.45	9.59	14.0	pLTP1,pML1,pREV,pUFO	AT4G28550
	AthINT0036425	chr4:13066589-13066681	93	chr4:13065774-13066588=13066682-13067228:+	IR	pREV	UP	2	3	32.74	6.0	26.74	16.54	5.22	0.0	9.46	pLTP1,pML1,pREV,pUFO	AT4G25610
	AthINT0036452	chr4:13134459-13134535	77	chr4:13134338-13134458=13134536-13135024:+	IR	pREV	UP	4	3	37.99	9.13	28.86	43.14	4.75	4.21	13.68	pLTP1,pML1,pREV,pUFO	AT4G25830
BET12	AthINT0061973	chr4:8310496-8310798	303	chr4:8310336-8310495=8310799-8310949:+	IR	pLTP1	UP	5	3	37.79	12.4	25.39	4.83	4.1	7.68	15.11	pLTP1,pML1,pREV,pUFO	AT4G14455
	AthINT0034788	chr4:9640529-9640785	257	chr4:9640343-9640528=9640786-9640923:+	IR	pREV	UP	3	3	38.53	11.72	26.81	53.24	3.71	7.8	15.19	pLTP1,pML1,pREV,pUFO	AT4G17150
	AthINT0034778	chr4:9640924-9641005	82	chr4:9640786-9640923=9641006-9641062:+	IR	pREV	UP	3	3	55.04	17.08	37.96	38.94	1.19	15.72	17.93	pLTP1,pML1,pREV,pUFO	AT4G17150
NAGS2	AthINT0087764	chr4:17696397-17696479	83	chr4:17696480-17696639=17696059-17696396:-	IR	pML1	DOWN	5	3	24.04	60.67	-36.63	14.71	12.01	47.61	71.23	pLTP1,pML1,pREV,pUFO	AT4G37670
IAA27	AthINT0080500	chr4:14324354-14324433	80	chr4:14324434-14324687=14324212-14324353:-	IR	pML1	UP	3	3	32.14	2.98	29.16	17.86	3.68	0.43	7.2	pLTP1,pML1,pREV,pUFO	AT4G29080
EDR2	AthINT0072490	chr4:10431901-10431992	92	chr4:10431993-10432094=10431520-10431900:-	IR	pREV	UP	3	3	35.78	0.52	35.26	55.74	0.7	0.0	1.31	pLTP1,pML1,pREV,pUFO	AT4G19040
CBSDUF1	AthINT0064899	chr4:8204969-8205041	73	chr4:8205042-8205437=8204887-8204968:-	IR	pREV	UP	4	3	28.03	1.27	26.76	48.07	0.37	0.93	1.66	pLTP1,pML1,pREV,pUFO	AT4G14240
MRL1	AthINT0086599	chr4:16601005-16601088	84	chr4:16601089-16601320=16600912-16601004:-	IR	pREV	UP	4	3	31.53	4.68	26.85	46.26	0.96	3.58	5.34	pLTP1,pML1,pREV,pUFO	AT4G34830
	AthINT0035338	chr4:10640906-10641002	97	chr4:10641003-10642285=10640613-10640905:-	IR	pREV	UP	2	3	41.48	15.73	25.75	30.38	9.79	6.75	26.16	pLTP1,pML1,pREV,pUFO	AT4G19520
	AthINT0038135	chr4:16114290-16114468	179	chr4:16114469-16114638=16114223-16114289:-	IR	pREV	UP	4	3	58.62	23.61	35.01	37.82	9.53	16.94	34.52	pLTP1,pML1,pREV,pUFO	AT4G33500
	AthINT0033877	chr4:7870260-7870335	76	chr4:7869874-7870259=7870336-7870750:+	IR	pREV	UP	4	3	33.95	7.28	26.67	44.98	1.06	6.4	8.45	pLTP1,pML1,pREV,pUFO	AT4G13540
EXPA20	AthINT0074233	chr4:17923604-17923679	76	chr4:17923680-17923973=17922756-17923603:-	IR	pML1	UP	3	3	54.04	19.6	34.44	40.82	15.33	7.87	36.95	pLTP1,pML1,pREV,pUFO	AT4G38210
	AthINT0032050	chr4:1226692-1226885	194	chr4:1226886-1226987=1226581-1226691:-	IR	pML1	DOWN	2	3	12.38	43.83	-31.45	1.79	12.33	29.61	51.66	pLTP1,pML1,pREV,pUFO	AT4G02760
CBSX2	AthINT0065016	chr4:16341982-16342244	263	chr4:16341933-16341981=16342245-16342297:+	IR	pUFO	UP	4	3	43.52	17.87	25.65	6.12	3.23	15.82	21.59	pLTP1,pML1,pREV,pUFO	AT4G34120
	AthINT0036913	chr4:13946552-13946627	76	chr4:13946328-13946551=13946628-13946697:+	IR	pLTP1	UP	5	3	73.14	32.22	40.92	12.8	7.9	23.69	39.3	pLTP1,pML1,pREV,pUFO	AT4G28070
AKHSDH2	AthINT0055490	chr4:10727782-10727887	106	chr4:10727587-10727781=10727888-10727970:+	IR	pREV	UP	3	3	37.25	0.0	37.25	54.66	0.0	0.0	0.0	pLTP1,pML1,pREV,pUFO	AT4G19710
AKHSDH2	AthINT0055492	chr4:10728351-10728472	122	chr4:10728125-10728350=10728473-10728618:+	IR	pREV	UP	3	3	33.33	0.05	33.28	57.74	0.08	0.0	0.14	pLTP1,pML1,pREV,pUFO	AT4G19710
AKHSDH2	AthINT0055493	chr4:10728619-10728710	92	chr4:10728473-10728618=10728711-10728846:+	IR	pREV	UP	4	3	32.56	1.69	30.87	45.52	1.02	0.94	2.85	pLTP1,pML1,pREV,pUFO	AT4G19710
AKHSDH2	AthINT0055494	chr4:10728847-10728941	95	chr4:10728711-10728846=10728942-10729025:+	IR	pREV	UP	3	3	33.33	0.14	33.19	57.74	0.24	0.0	0.42	pLTP1,pML1,pREV,pUFO	AT4G19710
AKHSDH2	AthINT0055495	chr4:10729026-10729110	85	chr4:10728942-10729025=10729111-10729203:+	IR	pREV	UP	3	3	33.33	2.98	30.35	57.74	1.03	1.97	4.03	pLTP1,pML1,pREV,pUFO	AT4G19710
	AthINT0031857	chr4:872498-872606	109	chr4:872607-872913=871145-872497:-	IR	pREV	UP	3	3	33.33	2.62	30.71	57.74	2.63	0.58	5.59	pLTP1,pML1,pREV,pUFO	AT4G01990
HMGB6	AthINT0079833	chr4:12390558-12390980	423	chr4:12390167-12390557=12390981-12391390:+	IR	pLTP1	UP	4	3	46.39	4.96	41.43	27.54	1.79	2.92	6.29	pLTP1,pML1,pREV,pUFO	AT4G23800
HMGB6	AthINT0079838	chr4:12392153-12392224	72	chr4:12392067-12392152=12392225-12392309:+	IR	pLTP1	UP	4	3	48.78	12.45	36.33	20.65	2.18	10.0	14.18	pLTP1,pML1,pREV,pUFO	AT4G23800
HOP3	AthINT0079948	chr4:7339946-7340402	457	chr4:7340403-7341361=7339657-7339945:-	IR	pLTP1	UP	5	3	37.62	11.07	26.55	3.73	4.76	5.58	14.07	pLTP1,pML1,pREV,pUFO	AT4G12400
HSP23.6	AthINT0080096	chr4:12917288-12917424	137	chr4:12917017-12917287=12917425-12918053:+	IR	pLTP1	UP	4	3	33.33	6.2	27.13	11.31	2.41	4.55	8.96	pLTP1,pML1,pREV,pUFO	AT4G25200
HMA1	AthINT0079715	chr4:17545753-17545851	99	chr4:17545852-17546484=17545602-17545752:-	IR	pUFO	UP	3	3	31.76	3.28	28.48	4.42	2.51	1.21	6.07	pLTP1,pML1,pREV,pUFO	AT4G37270
HMA1	AthINT0079726	chr4:17542899-17543045	147	chr4:17543046-17543210=17542682-17542898:-	IR	pREV	UP	3	3	51.05	12.67	38.38	42.42	11.93	3.13	26.04	pLTP1,pML1,pREV,pUFO	AT4G37270
HMA1	AthINT0079717	chr4:17542327-17542409	83	chr4:17542410-17542597=17542240-17542326:-	IR	pREV	UP	3	3	45.46	8.81	36.65	47.28	8.54	0.34	17.41	pLTP1,pML1,pREV,pUFO	AT4G37270
VPS54	AthINT0112489	chr4:10621532-10621825	294	chr4:10621450-10621531=10621826-10621905:+	IR	pREV	UP	4	3	32.89	7.74	25.15	45.28	2.78	4.68	10.1	pLTP1,pML1,pREV,pUFO	AT4G19490
	AthINT0036495	chr4:13215663-13215945	283	chr4:13215946-13216033=13215558-13215662:-	IR	pREV	UP	4	3	45.64	8.07	37.57	37.02	3.76	3.73	10.47	pLTP1,pML1,pREV,pUFO	AT4G26060
	AthINT0034567	chr4:9386571-9386692	122	chr4:9386180-9386570=9386693-9386893:+	IR	pLTP1	UP	5	3	65.26	25.31	39.95	7.23	9.29	19.2	36.0	pLTP1,pML1,pREV,pUFO	AT4G16670
	AthINT0034570	chr4:9387218-9387331	114	chr4:9387160-9387217=9387332-9387754:+	IR	pLTP1	UP	5	3	74.05	26.88	47.17	12.68	11.38	17.14	39.39	pLTP1,pML1,pREV,pUFO	AT4G16670
	AthINT0031928	chr4:975943-976088	146	chr4:976089-976129=975588-975942:-	IR	pML1	DOWN	3	3	30.36	63.24	-32.88	7.9	5.14	57.36	66.9	pLTP1,pML1,pREV,pUFO	AT4G02210
	AthINT0031930	chr4:975306-975412	107	chr4:975413-975506=974887-975305:-	IR	pML1	DOWN	3	3	22.14	63.23	-41.09	1.06	19.08	41.9	78.69	pLTP1,pML1,pREV,pUFO	AT4G02210
	AthINT0031931	chr4:974797-974886	90	chr4:974887-975305=973924-974796:-	IR	pML1	DOWN	4	3	24.09	59.93	-35.84	10.32	14.53	43.27	70.0	pLTP1,pML1,pREV,pUFO	AT4G02210
TRFL8	AthINT0109502	chr2:15551570-15551649	80	chr2:15551339-15551569=15551650-15551706:+	IR	pREV	UP	2	3	50.0	12.55	37.45	70.71	6.19	8.19	19.64	pLTP1,pML1,pREV,pUFO	AT2G37025
ATJ13	AthINT0059647	chr2:15018138-15018223	86	chr2:15018023-15018137=15018224-15018310:+	IR	pREV	UP	2	3	39.56	4.33	35.23	55.95	2.37	2.73	7.05	pLTP1,pML1,pREV,pUFO	AT2G35720
PARG2	AthINT0091705	chr2:13547383-13547451	69	chr2:13547452-13547536=13547182-13547382:-	IR	pLTP1	UP	5	3	63.39	23.58	39.81	9.26	14.18	14.59	39.93	pLTP1,pML1,pREV,pUFO	AT2G31865
PARG2	AthINT0091706	chr2:13547092-13547181	90	chr2:13547182-13547382=13547029-13547091:-	IR	pREV	DOWN	3	3	27.49	57.79	-30.3	32.54	8.53	48.04	63.86	pLTP1,pML1,pREV,pUFO	AT2G31865
SERK4	AthINT0103154	chr2:5744375-5745133	759	chr2:5744298-5744374=5745134-5745262:+	IR	pML1	DOWN	5	3	33.91	60.89	-26.98	10.7	10.28	49.37	69.13	pLTP1,pML1,pREV,pUFO	AT2G13790
P5CSA	AthINT0090911	chr2:16601867-16601946	80	chr2:16601947-16602049=16601705-16601866:-	IR	pREV	UP	2	3	37.22	0.74	36.48	42.74	0.54	0.15	1.22	pLTP1,pML1,pREV,pUFO	AT2G39800
SNRNP59	AthINT0104470	chr2:18976702-18976817	116	chr2:18976818-18976871=18976492-18976701:-	IR	pREV	UP	3	3	44.61	15.11	29.5	50.86	8.1	8.89	24.27	pLTP1,pML1,pREV,pUFO	AT2G46200
CSLB4	AthINT0068762	chr2:13814949-13815087	139	chr2:13814686-13814948=13815088-13815406:+	IR	pREV	UP	2	3	33.8	3.52	30.28	35.62	5.62	0.08	10.01	pLTP1,pML1,pREV,pUFO	AT2G32540
SWC2	AthINT0106315	chr2:15407513-15407727	215	chr2:15407728-15407770=15407447-15407512:-	IR	pREV	UP	2	3	50.0	16.23	33.77	70.71	5.07	10.53	20.22	pLTP1,pML1,pREV,pUFO	AT2G36740
	AthINT0016463	chr2:9116038-9116146	109	chr2:9116147-9116483=9115939-9116037:-	IR	pREV	UP	3	3	38.4	1.09	37.31	53.89	0.99	0.0	1.92	pLTP1,pML1,pREV,pUFO	AT2G21300
APC7	AthINT0056948	chr2:16314129-16314204	76	chr2:16314205-16314405=16314084-16314128:-	IR	pREV	UP	2	3	37.94	1.61	36.33	46.61	1.57	0.0	3.13	pLTP1,pML1,pREV,pUFO	AT2G39090
	AthINT0015959	chr2:8171708-8171815	108	chr2:8171597-8171707=8171816-8171893:+	IR	pREV	UP	3	3	37.59	8.45	29.14	54.42	1.87	7.23	10.61	pLTP1,pML1,pREV,pUFO	AT2G18876
CSLA7	AthINT0068725	chr2:14986394-14986475	82	chr2:14986064-14986393=14986476-14986574:+	IR	pML1	DOWN	3	3	19.56	48.94	-29.38	12.26	9.57	42.04	59.87	pLTP1,pML1,pREV,pUFO	AT2G35650
CSLA7	AthINT0068726	chr2:14986575-14986703	129	chr2:14986476-14986574=14986704-14986956:+	IR	pML1	DOWN	3	3	33.1	65.13	-32.03	27.78	11.17	56.47	77.73	pLTP1,pML1,pREV,pUFO	AT2G35650
CSLA7	AthINT0068726	chr2:14986575-14986703	129	chr2:14986476-14986574=14986704-14986956:+	IR	pREV	UP	4	3	77.73	50.25	27.48	27.53	15.04	33.1	61.18	pLTP1,pML1,pREV,pUFO	AT2G35650
CSLA7	AthINT0068727	chr2:14986957-14987047	91	chr2:14986704-14986956=14987048-14987158:+	IR	pML1	DOWN	4	3	16.48	54.19	-37.71	4.93	8.7	49.07	64.23	pLTP1,pML1,pREV,pUFO	AT2G35650
BAG6	AthINT0061548	chr2:18988518-18988627	110	chr2:18986551-18988517=18988628-18989947:+	IR	pLTP1	UP	5	3	35.6	7.8	27.8	3.87	0.93	6.74	8.46	pLTP1,pML1,pREV,pUFO	AT2G46240
	AthINT0014268	chr2:279707-279803	97	chr2:279804-279831=279282-279706:-	IR	pUFO	DOWN	4	3	13.29	38.8	-25.51	6.46	7.89	31.11	46.88	pLTP1,pML1,pREV,pUFO	AT2G01630
	AthINT0015277	chr2:5593638-5593725	88	chr2:5593726-5593949=5593545-5593637:-	IR	pREV	UP	3	3	47.21	5.65	41.56	49.32	2.3	3.04	7.39	pLTP1,pML1,pREV,pUFO	AT2G13440
	AthINT0015780	chr2:7694257-7694403	147	chr2:7694177-7694256=7694404-7694746:+	IR	pLTP1	UP	5	3	75.81	33.44	42.37	4.89	20.8	9.48	46.92	pLTP1,pML1,pREV,pUFO	AT2G17710
	AthINT0015780	chr2:7694257-7694403	147	chr2:7694177-7694256=7694404-7694746:+	IR	pREV	DOWN	4	3	9.48	55.55	-46.07	9.16	17.61	43.92	75.81	pLTP1,pML1,pREV,pUFO	AT2G17710
VAMP723	AthINT0111584	chr2:14041453-14041574	122	chr2:14041575-14041619=14041038-14041452:-	IR	pLTP1	UP	5	3	37.99	10.81	27.18	6.14	2.27	9.1	13.39	pLTP1,pML1,pREV,pUFO	AT2G33110
POT1	AthINT0095254	chr2:12835142-12835795	654	chr2:12834993-12835141=12835796-12836039:+	IR	pREV	UP	2	3	27.93	0.07	27.86	14.9	0.13	0.0	0.22	pLTP1,pML1,pREV,pUFO	AT2G30070
POT1	AthINT0095260	chr2:12837183-12837265	83	chr2:12837068-12837182=12837266-12837520:+	IR	pREV	UP	2	3	40.09	14.05	26.04	24.44	3.73	10.3	17.75	pLTP1,pML1,pREV,pUFO	AT2G30070
	AthINT0020228	chr2:17141944-17142029	86	chr2:17142030-17142457=17141796-17141943:-	IR	pUFO	UP	4	3	89.22	33.86	55.36	1.36	27.12	16.57	65.12	pLTP1,pML1,pREV,pUFO	AT2G41120
	AthINT0020229	chr2:17141702-17141795	94	chr2:17141796-17141943=17141275-17141701:-	IR	pUFO	UP	4	3	84.84	27.11	57.73	10.42	27.41	8.45	58.58	pLTP1,pML1,pREV,pUFO	AT2G41120
	AthINT0018638	chr2:14023102-14023190	89	chr2:14023191-14023441=14022037-14023101:-	IR	pUFO	DOWN	4	3	49.44	84.23	-34.79	6.87	13.6	68.77	94.35	pLTP1,pML1,pREV,pUFO	AT2G33051
PUB63	AthINT0096859	chr2:16961447-16961518	72	chr2:16961519-16961589=16961140-16961446:-	IR	pML1	UP	2	3	59.86	26.23	33.63	7.27	6.97	18.92	32.81	pLTP1,pML1,pREV,pUFO	AT2G40640
	AthINT0021246	chr2:19320459-19320541	83	chr2:19320542-19320700=19320363-19320458:-	IR	pLTP1	DOWN	5	3	16.42	53.93	-37.51	11.01	19.29	33.77	72.22	pLTP1,pML1,pREV,pUFO	AT2G47020
	AthINT0021246	chr2:19320459-19320541	83	chr2:19320542-19320700=19320363-19320458:-	IR	pREV	UP	3	3	72.22	35.33	36.89	11.61	19.73	16.42	55.79	pLTP1,pML1,pREV,pUFO	AT2G47020
HISN3	AthINT0079639	chr2:15194572-15194667	96	chr2:15194668-15194769=15194438-15194571:-	IR	pUFO	UP	4	3	47.42	16.67	30.75	5.26	10.4	7.69	28.07	pLTP1,pML1,pREV,pUFO	AT2G36230
HISN3	AthINT0079641	chr2:15194052-15194266	215	chr2:15194267-15194315=15193694-15194051:-	IR	pML1	DOWN	4	3	9.47	40.88	-31.41	6.24	16.08	28.78	59.12	pLTP1,pML1,pREV,pUFO	AT2G36230
HISN3	AthINT0079641	chr2:15194052-15194266	215	chr2:15194267-15194315=15193694-15194051:-	IR	pUFO	UP	4	3	59.12	24.33	34.79	6.79	13.21	9.47	34.73	pLTP1,pML1,pREV,pUFO	AT2G36230
MLO12	AthINT0085913	chr2:16356910-16357011	102	chr2:16357012-16357079=16356849-16356909:-	IR	pREV	UP	2	3	66.79	10.13	56.66	46.97	16.73	0.0	29.44	pLTP1,pML1,pREV,pUFO	AT2G39200
UROS	AthINT0111292	chr2:11288815-11289194	380	chr2:11289195-11289313=11288719-11288814:-	IR	pREV	UP	3	3	46.76	19.71	27.05	14.49	7.51	11.16	25.28	pLTP1,pML1,pREV,pUFO	AT2G26540
UROS	AthINT0111293	chr2:11288428-11288718	291	chr2:11288719-11288814=11288372-11288427:-	IR	pREV	UP	2	3	60.95	15.88	45.07	4.39	10.69	6.98	27.74	pLTP1,pML1,pREV,pUFO	AT2G26540
UROS	AthINT0111294	chr2:11288205-11288371	167	chr2:11288372-11288427=11288119-11288204:-	IR	pREV	UP	2	3	50.59	11.37	39.22	35.38	5.86	4.66	15.45	pLTP1,pML1,pREV,pUFO	AT2G26540
TFIIB1	AthINT0107588	chr2:17356296-17356388	93	chr2:17356389-17356518=17356165-17356295:-	IR	pML1	DOWN	5	3	36.12	61.91	-25.79	11.29	4.19	59.03	66.71	pLTP1,pML1,pREV,pUFO	AT2G41630
HSFA2	AthINT0080070	chr2:11136165-11136488	324	chr2:11135682-11136164=11136489-11137396:+	IR	pLTP1	UP	5	3	45.45	17.69	27.76	3.25	7.67	12.31	26.47	pLTP1,pML1,pREV,pUFO	AT2G26150
CNGC12	AthINT0067186	chr2:19067540-19067622	83	chr2:19067303-19067539=19067623-19067999:+	IR	pREV	UP	4	3	27.72	0.24	27.48	48.26	0.41	0.0	0.71	pLTP1,pML1,pREV,pUFO	AT2G46450
FTSH4	AthINT0075936	chr2:11133453-11133644	192	chr2:11133645-11133769=11132976-11133452:-	IR	pLTP1	DOWN	5	3	12.74	55.49	-42.75	3.85	3.18	51.86	57.8	pLTP1,pML1,pREV,pUFO	AT2G26140
NHX7	AthINT0088583	chr2:461394-461475	82	chr2:461262-461393=461476-461694:+	IR	pLTP1	UP	5	3	33.79	0.0	33.79	6.77	0.0	0.0	0.0	pLTP1,pML1,pREV,pUFO	AT2G01980
NHX7	AthINT0088586	chr2:461985-462071	87	chr2:461781-461984=462072-462342:+	IR	pLTP1	UP	5	3	63.46	0.0	63.46	10.42	0.0	0.0	0.0	pLTP1,pML1,pREV,pUFO	AT2G01980
NHX7	AthINT0088588	chr2:462743-462839	97	chr2:462444-462742=462840-463326:+	IR	pLTP1	UP	5	3	33.55	0.6	32.95	8.46	1.03	0.0	1.79	pLTP1,pML1,pREV,pUFO	AT2G01980
	AthINT0020844	chr2:18436632-18436798	167	chr2:18436540-18436631=18436799-18437132:+	IR	pREV	UP	2	3	41.02	14.98	26.04	29.72	5.52	9.06	19.98	pLTP1,pML1,pREV,pUFO	AT2G44710
EMB2001	AthINT0072998	chr2:9740625-9740711	87	chr2:9740462-9740624=9740712-9741104:+	IR	pML1	DOWN	5	3	42.56	72.69	-30.13	10.19	9.42	62.62	81.28	pLTP1,pML1,pREV,pUFO	AT2G22870
	AthINT0018305	chr2:13384916-13385717	802	chr2:13385718-13386209=13384583-13384915:-	IR	pLTP1	UP	3	3	44.92	11.67	33.25	15.05	3.09	8.33	14.43	pLTP1,pML1,pREV,pUFO	AT2G31390
	AthINT0018307	chr2:13383764-13383890	127	chr2:13383891-13384007=13383423-13383763:-	IR	pLTP1	UP	5	3	79.84	26.35	53.49	3.0	18.93	13.96	48.14	pLTP1,pML1,pREV,pUFO	AT2G31390
BGAL9	AthINT0062325	chr2:13923458-13923614	157	chr2:13923615-13923703=13923352-13923457:-	IR	pREV	UP	3	3	38.21	10.62	27.59	24.36	3.15	8.64	14.25	pLTP1,pML1,pREV,pUFO	AT2G32810
	AthINT0023289	chr3:3016805-3017142	338	chr3:3016494-3016804=3017143-3017576:+	IR	pLTP1	UP	5	3	74.9	48.02	26.88	10.97	3.13	45.64	51.56	pLTP1,pML1,pREV,pUFO	AT3G09830
	AthINT0028053	chr3:16982683-16982999	317	chr3:16982617-16982682=16983000-16983046:+	IR	pLTP1	DOWN	4	3	4.68	36.03	-31.35	3.45	8.02	27.44	43.32	pLTP1,pML1,pREV,pUFO	AT3G46220
	AthINT0028054	chr3:16983047-16983138	92	chr3:16983000-16983046=16983139-16983202:+	IR	pLTP1	DOWN	5	3	9.13	39.97	-30.84	2.03	5.57	34.53	45.66	pLTP1,pML1,pREV,pUFO	AT3G46220
	AthINT0028055	chr3:16983203-16983295	93	chr3:16983139-16983202=16983296-16983373:+	IR	pLTP1	DOWN	5	3	6.02	36.24	-30.22	4.7	6.81	32.14	44.1	pLTP1,pML1,pREV,pUFO	AT3G46220
	AthINT0028056	chr3:16983374-16983453	80	chr3:16983296-16983373=16983454-16983516:+	IR	pLTP1	DOWN	5	3	4.44	37.0	-32.56	2.09	5.93	31.17	43.03	pLTP1,pML1,pREV,pUFO	AT3G46220
	AthINT0028057	chr3:16983517-16983660	144	chr3:16983454-16983516=16983661-16983753:+	IR	pLTP1	DOWN	5	3	8.92	55.62	-46.7	5.99	1.87	54.27	57.75	pLTP1,pML1,pREV,pUFO	AT3G46220
	AthINT0028058	chr3:16983754-16983859	106	chr3:16983661-16983753=16983860-16984082:+	IR	pLTP1	DOWN	5	3	16.78	63.9	-47.12	9.27	2.5	62.11	66.75	pLTP1,pML1,pREV,pUFO	AT3G46220
	AthINT0027822	chr3:16434007-16434071	65	chr3:16433914-16434006=16434072-16434150:+	IR	pML1	DOWN	4	3	17.92	45.73	-27.81	10.41	5.4	41.29	51.74	pLTP1,pML1,pREV,pUFO	AT3G44970
DRB3	AthINT0071529	chr3:9931074-9931152	79	chr3:9931153-9931372=9930270-9931073:-	IR	pREV	UP	3	3	44.38	5.67	38.71	33.52	1.89	4.53	7.86	pLTP1,pML1,pREV,pUFO	AT3G26932
PAP17	AthINT0091488	chr3:6089983-6090089	107	chr3:6089605-6089982=6090090-6090246:+	IR	pML1	DOWN	2	3	21.88	56.61	-34.73	3.75	21.89	38.3	80.85	pLTP1,pML1,pREV,pUFO	AT3G17790
PAP17	AthINT0091488	chr3:6089983-6090089	107	chr3:6089605-6089982=6090090-6090246:+	IR	pUFO	UP	2	3	80.85	36.95	43.9	7.79	14.44	21.88	50.67	pLTP1,pML1,pREV,pUFO	AT3G17790
FKD1	AthINT0075376	chr3:23387095-23387175	81	chr3:23386861-23387094=23387176-23387283:+	IR	pML1	UP	2	3	92.31	9.84	82.47	10.88	4.35	7.15	14.85	pLTP1,pML1,pREV,pUFO	AT3G63300
	AthINT0023971	chr3:4333260-4333336	77	chr3:4333125-4333259=4333337-4333447:+	IR	pREV	UP	4	3	32.01	6.84	25.17	45.36	0.49	6.54	7.41	pLTP1,pML1,pREV,pUFO	AT3G13340
	AthINT0023974	chr3:4333819-4334004	186	chr3:4333713-4333818=4334005-4334091:+	IR	pREV	UP	4	3	33.41	5.72	27.69	44.86	4.59	1.72	10.73	pLTP1,pML1,pREV,pUFO	AT3G13340
NUP107	AthINT0089976	chr3:4683273-4683513	241	chr3:4683084-4683272=4683514-4683685:+	IR	pREV	UP	3	3	39.87	4.7	35.17	52.99	3.57	0.78	7.76	pLTP1,pML1,pREV,pUFO	AT3G14120
CHC1	AthINT0065867	chr3:3487466-3487667	202	chr3:3487668-3487727=3487379-3487465:-	IR	pREV	UP	3	3	33.33	0.37	32.96	57.74	0.64	0.0	1.1	pLTP1,pML1,pREV,pUFO	AT3G11130
	AthINT0023131	chr3:2730567-2730664	98	chr3:2730665-2730734=2730344-2730566:-	IR	pREV	UP	4	3	32.65	4.27	28.38	45.46	3.26	0.79	7.25	pLTP1,pML1,pREV,pUFO	AT3G08960
	AthINT0023132	chr3:2730194-2730343	150	chr3:2730344-2730566=2729819-2730193:-	IR	pREV	UP	4	3	30.99	4.9	26.09	40.24	0.95	3.81	5.55	pLTP1,pML1,pREV,pUFO	AT3G08960
	AthINT0027938	chr3:16790937-16791030	94	chr3:16790761-16790936=16791031-16791134:+	IR	pUFO	DOWN	4	3	33.2	61.33	-28.13	6.57	9.39	51.37	70.03	pLTP1,pML1,pREV,pUFO	AT3G45740
	AthINT0027941	chr3:16791135-16791278	144	chr3:16791031-16791134=16791279-16791314:+	IR	pLTP1	UP	5	3	38.17	4.17	34.0	4.95	2.25	2.4	6.71	pLTP1,pML1,pREV,pUFO	AT3G45740
	AthINT0027942	chr3:16791315-16791397	83	chr3:16791279-16791314=16791398-16791471:+	IR	pLTP1	UP	5	3	38.56	2.93	35.63	4.99	2.12	1.56	5.37	pLTP1,pML1,pREV,pUFO	AT3G45740
	AthINT0027944	chr3:16791648-16791756	109	chr3:16791607-16791647=16791757-16791828:+	IR	pLTP1	UP	5	3	45.72	12.91	32.81	6.72	11.0	5.98	25.59	pLTP1,pML1,pREV,pUFO	AT3G45740
	AthINT0027946	chr3:16792113-16792391	279	chr3:16791926-16792112=16792392-16792487:+	IR	pLTP1	UP	5	3	52.5	24.05	28.45	6.01	6.86	18.36	31.67	pLTP1,pML1,pREV,pUFO	AT3G45740
	AthINT0027939	chr3:16792923-16793030	108	chr3:16792736-16792922=16793031-16793114:+	IR	pLTP1	UP	5	3	51.27	17.07	34.2	5.81	7.14	9.68	23.94	pLTP1,pML1,pREV,pUFO	AT3G45740
PLP3A	AthINT0094486	chr3:18940244-18940312	69	chr3:18940313-18940428=18940143-18940243:-	IR	pLTP1	UP	3	3	49.24	16.83	32.41	7.39	10.05	5.22	22.84	pLTP1,pML1,pREV,pUFO	AT3G50960
PLP3A	AthINT0094486	chr3:18940244-18940312	69	chr3:18940313-18940428=18940143-18940243:-	IR	pML1	DOWN	3	3	5.22	31.5	-26.28	5.01	15.36	22.42	49.24	pLTP1,pML1,pREV,pUFO	AT3G50960
PLP3A	AthINT0094487	chr3:18940007-18940142	136	chr3:18940143-18940243=18939932-18940006:-	IR	pLTP1	UP	5	3	55.78	19.56	36.22	10.51	11.53	10.59	32.56	pLTP1,pML1,pREV,pUFO	AT3G50960
PLP3A	AthINT0094488	chr3:18939858-18939931	74	chr3:18939932-18940006=18939810-18939857:-	IR	pLTP1	UP	2	3	59.04	23.71	35.33	26.45	11.66	10.32	31.66	pLTP1,pML1,pREV,pUFO	AT3G50960
PLP3A	AthINT0094488	chr3:18939858-18939931	74	chr3:18939932-18940006=18939810-18939857:-	IR	pML1	DOWN	3	3	10.32	39.95	-29.63	3.85	16.58	29.15	59.04	pLTP1,pML1,pREV,pUFO	AT3G50960
PLP3A	AthINT0094490	chr3:18939496-18939581	86	chr3:18939582-18939724=18939423-18939495:-	IR	pLTP1	UP	4	3	62.4	17.8	44.6	20.61	10.14	8.27	28.46	pLTP1,pML1,pREV,pUFO	AT3G50960
PLP3A	AthINT0094491	chr3:18939332-18939422	91	chr3:18939423-18939495=18939270-18939331:-	IR	pLTP1	UP	5	3	70.23	22.9	47.33	3.82	16.62	10.98	41.88	pLTP1,pML1,pREV,pUFO	AT3G50960
PLP3A	AthINT0094492	chr3:18939184-18939269	86	chr3:18939270-18939331=18939086-18939183:-	IR	pLTP1	UP	4	3	67.34	18.6	48.74	14.66	13.7	9.59	34.37	pLTP1,pML1,pREV,pUFO	AT3G50960
PLP3A	AthINT0094493	chr3:18939001-18939085	85	chr3:18939086-18939183=18938697-18939000:-	IR	pLTP1	UP	5	3	66.91	24.59	42.32	15.97	15.39	15.03	42.34	pLTP1,pML1,pREV,pUFO	AT3G50960
PLDP1	AthINT0094409	chr3:5717475-5717750	276	chr3:5717373-5717474=5717751-5717882:+	IR	pUFO	UP	4	3	33.19	7.16	26.03	9.71	4.75	2.37	11.86	pLTP1,pML1,pREV,pUFO	AT3G16785
PLDP1	AthINT0094412	chr3:5718318-5718446	129	chr3:5718256-5718317=5718447-5719023:+	IR	pUFO	UP	4	3	36.82	9.76	27.06	11.3	5.92	5.22	16.45	pLTP1,pML1,pREV,pUFO	AT3G16785
NUDT9	AthINT0089948	chr3:16970545-16970622	78	chr3:16970401-16970544=16970623-16970781:+	IR	pREV	UP	3	3	43.28	10.55	32.73	49.2	5.02	4.88	14.44	pLTP1,pML1,pREV,pUFO	AT3G46200
	AthINT0024718	chr3:6077498-6077581	84	chr3:6077390-6077497=6077582-6077860:+	IR	pREV	UP	4	3	29.21	1.35	27.86	47.69	1.76	0.27	3.38	pLTP1,pML1,pREV,pUFO	AT3G17750
	AthINT0024719	chr3:6077861-6077960	100	chr3:6077582-6077860=6077961-6078104:+	IR	pREV	UP	4	3	28.18	0.69	27.49	48.25	0.22	0.54	0.94	pLTP1,pML1,pREV,pUFO	AT3G17750
	AthINT0021701	chr3:362091-362274	184	chr3:362016-362090=362275-362348:+	IR	pLTP1	UP	5	3	40.93	15.9	25.03	4.56	1.89	13.73	17.18	pLTP1,pML1,pREV,pUFO	AT3G02070
MAP1C	AthINT0084312	chr3:9398662-9398782	121	chr3:9398500-9398661=9398783-9398824:+	IR	pUFO	UP	4	3	63.69	36.06	27.63	5.36	5.57	31.69	42.33	pLTP1,pML1,pREV,pUFO	AT3G25740
MAP1C	AthINT0084315	chr3:9399127-9399193	67	chr3:9399047-9399126=9399194-9399294:+	IR	pUFO	UP	4	3	51.57	20.68	30.89	8.59	11.4	11.29	33.36	pLTP1,pML1,pREV,pUFO	AT3G25740
	AthINT0021908	chr3:732233-732425	193	chr3:731891-732232=732426-732875:+	IR	pREV	UP	2	3	50.0	5.55	44.45	70.71	6.06	0.0	12.02	pLTP1,pML1,pREV,pUFO	AT3G03170
SUA	AthINT0105817	chr3:20073920-20074103	184	chr3:20073799-20073919=20074104-20074144:+	IR	pREV	UP	2	3	76.76	50.31	26.45	21.62	10.15	40.6	60.85	pLTP1,pML1,pREV,pUFO	AT3G54230
	AthINT0031256	chr3:23039846-23040223	378	chr3:23040224-23040570=23039657-23039845:-	IR	pLTP1	UP	5	3	67.43	17.52	49.91	5.94	3.76	13.48	20.92	pLTP1,pML1,pREV,pUFO	AT3G62260
CYP97C1	AthINT0070306	chr3:19693310-19693458	149	chr3:19692771-19693309=19693459-19693755:+	IR	pREV	UP	4	3	41.25	16.09	25.16	11.42	4.81	12.28	21.5	pLTP1,pML1,pREV,pUFO	AT3G53130
	AthINT0029238	chr3:19287037-19287112	76	chr3:19287113-19287204=19286886-19287036:-	IR	pREV	UP	3	3	37.36	5.09	32.27	54.59	4.12	1.24	9.44	pLTP1,pML1,pREV,pUFO	AT3G51980
	AthINT0029239	chr3:19286778-19286885	108	chr3:19286886-19287036=19286650-19286777:-	IR	pREV	UP	3	3	34.46	5.6	28.86	56.79	2.94	3.34	8.92	pLTP1,pML1,pREV,pUFO	AT3G51980
	AthINT0029240	chr3:19286555-19286649	95	chr3:19286650-19286777=19286396-19286554:-	IR	pREV	UP	3	3	37.73	9.13	28.6	54.33	4.43	5.85	14.17	pLTP1,pML1,pREV,pUFO	AT3G51980
	AthINT0030891	chr3:22288009-22288092	84	chr3:22287682-22288008=22288093-22288279:+	IR	pREV	UP	2	3	50.0	7.23	42.77	70.71	1.85	5.12	8.57	pLTP1,pML1,pREV,pUFO	AT3G60310
	AthINT0028660	chr3:18239281-18239405	125	chr3:18239406-18240029=18239214-18239280:-	IR	pLTP1	UP	3	3	50.11	22.77	27.34	22.67	8.3	14.57	31.17	pLTP1,pML1,pREV,pUFO	AT3G49210
RSY3	AthINT0101028	chr3:8964050-8964126	77	chr3:8963770-8964049=8964127-8964321:+	IR	pUFO	UP	3	3	42.23	7.48	34.75	11.47	9.43	0.0	18.07	pLTP1,pML1,pREV,pUFO	AT3G24560
	AthINT0026303	chr3:9910793-9911367	575	chr3:9911368-9911589=9909318-9910792:-	IR	pREV	UP	2	3	100.0	70.2	29.8	0.0	9.53	59.87	78.66	pLTP1,pML1,pREV,pUFO	AT3G26890
	AthINT0030340	chr3:21479609-21479763	155	chr3:21479480-21479608=21479764-21479856:+	IR	pREV	UP	2	3	38.34	4.25	34.09	0.43	1.47	2.62	5.49	pLTP1,pML1,pREV,pUFO	AT3G58020
	AthINT0021934	chr3:783135-783226	92	chr3:783016-783134=783227-783464:+	IR	pLTP1	DOWN	5	3	26.74	63.28	-36.54	7.24	4.55	58.1	66.63	pLTP1,pML1,pREV,pUFO	AT3G03320
	AthINT0022917	chr3:2452936-2453183	248	chr3:2452882-2452935=2453184-2453255:+	IR	pREV	UP	2	3	50.0	7.28	42.72	70.71	3.32	3.56	9.95	pLTP1,pML1,pREV,pUFO	AT3G07670
KPHMT2	AthINT0082515	chr3:22772446-22772545	100	chr3:22772546-22772752=22772299-22772445:-	IR	pLTP1	UP	5	3	41.72	13.47	28.25	15.26	11.28	1.82	24.34	pLTP1,pML1,pREV,pUFO	AT3G61530
	AthINT0025042	chr3:6781248-6781583	336	chr3:6780619-6781247=6781584-6781928:+	IR	pREV	UP	4	3	42.74	16.19	26.55	38.32	4.61	10.9	19.39	pLTP1,pML1,pREV,pUFO	AT3G19540
	AthINT0029400	chr3:19527101-19527325	225	chr3:19527029-19527100=19527326-19528196:+	IR	pREV	UP	3	3	33.33	0.0	33.33	57.74	0.0	0.0	0.0	pLTP1,pML1,pREV,pUFO	AT3G52680
	AthINT0031413	chr3:23364226-23364325	100	chr3:23364326-23364636=23363872-23364225:-	IR	pREV	UP	4	3	35.43	6.86	28.57	43.77	4.17	3.16	11.38	pLTP1,pML1,pREV,pUFO	AT3G63240
RTNLB12	AthINT0101091	chr3:20041717-20041780	64	chr3:20041781-20041961=20041505-20041716:-	IR	pREV	DOWN	4	3	19.71	54.09	-34.38	10.25	10.16	44.22	64.52	pLTP1,pML1,pREV,pUFO	AT3G54120
RTNLB12	AthINT0101092	chr3:20041418-20041504	87	chr3:20041505-20041716=20041126-20041417:-	IR	pREV	DOWN	3	3	22.38	54.51	-32.13	5.5	4.26	50.15	58.66	pLTP1,pML1,pREV,pUFO	AT3G54120
	AthINT0023535	chr3:3537305-3537695	391	chr3:3537696-3537843=3537011-3537304:-	IR	pREV	UP	3	3	44.22	7.93	36.29	50.99	5.62	2.95	14.03	pLTP1,pML1,pREV,pUFO	AT3G11290
DEGP7	AthINT0070855	chr3:800961-801161	201	chr3:800902-800960=801162-801198:+	IR	pREV	UP	3	3	41.13	6.61	34.52	51.17	1.77	5.29	8.62	pLTP1,pML1,pREV,pUFO	AT3G03380
NUP93B	AthINT0090146	chr3:21221055-21221157	103	chr3:21221158-21221339=21220763-21221054:-	IR	pREV	UP	2	3	50.0	2.1	47.9	70.71	2.69	0.0	5.13	pLTP1,pML1,pREV,pUFO	AT3G57350
	AthINT0031307	chr3:23082411-23082581	171	chr3:23082342-23082410=23082582-23082682:+	IR	pREV	UP	4	3	38.16	6.47	31.69	39.38	2.66	4.03	9.3	pLTP1,pML1,pREV,pUFO	AT3G62370
BOR3	AthINT0063362	chr3:1978940-1979038	99	chr3:1979039-1979121=1978747-1978939:-	IR	pREV	UP	4	3	25.0	0.0	25.0	50.0	0.0	0.0	0.0	pLTP1,pML1,pREV,pUFO	AT3G06450
BOR3	AthINT0063367	chr3:1977597-1977683	87	chr3:1977684-1977857=1977501-1977596:-	IR	pREV	UP	4	3	28.1	2.91	25.19	48.29	3.27	0.0	6.45	pLTP1,pML1,pREV,pUFO	AT3G06450
BASS3	AthINT0061701	chr3:9215539-9215624	86	chr3:9215625-9215720=9215232-9215538:-	IR	pLTP1	DOWN	3	3	5.43	58.41	-52.98	5.32	28.06	26.05	76.09	pLTP1,pML1,pREV,pUFO	AT3G25410
BASS3	AthINT0061702	chr3:9215156-9215231	76	chr3:9215232-9215538=9214908-9215155:-	IR	pLTP1	DOWN	5	3	16.44	57.19	-40.75	12.33	19.06	35.27	69.83	pLTP1,pML1,pREV,pUFO	AT3G25410
	AthINT0030023	chr3:20870421-20870714	294	chr3:20870000-20870420=20870715-20872049:+	IR	pREV	UP	4	3	29.0	0.78	28.22	47.93	1.35	0.0	2.33	pLTP1,pML1,pREV,pUFO	AT3G56270
MPK19	AthINT0086409	chr3:4948366-4948508	143	chr3:4948205-4948365=4948509-4949042:+	IR	pREV	UP	4	3	25.62	0.18	25.44	26.36	0.31	0.0	0.53	pLTP1,pML1,pREV,pUFO	AT3G14720
	AthINT0031081	chr3:22695209-22695297	89	chr3:22695002-22695208=22695298-22695754:+	IR	pREV	UP	2	3	35.37	5.75	29.62	6.29	4.12	1.02	8.5	pLTP1,pML1,pREV,pUFO	AT3G61320
	AthINT0029109	chr3:19029630-19030056	427	chr3:19029463-19029629=19030057-19030141:+	IR	pREV	UP	4	3	38.81	13.27	25.54	41.49	1.76	11.98	15.27	pLTP1,pML1,pREV,pUFO	AT3G51250
ALY3	AthINT0056319	chr3:7546659-7547090	432	chr3:7547091-7547312=7546500-7546658:-	IR	pREV	UP	3	3	33.33	2.77	30.56	57.74	1.75	0.75	3.8	pLTP1,pML1,pREV,pUFO	AT3G21430
	AthINT0022208	chr3:1256104-1256197	94	chr3:1256198-1256246=1256041-1256103:-	IR	pLTP1	UP	5	3	57.87	27.5	30.37	3.72	4.97	22.15	31.98	pLTP1,pML1,pREV,pUFO	AT3G04620
	AthINT0023152	chr3:2746741-2746855	115	chr3:2746635-2746740=2746856-2747863:+	IR	pREV	UP	3	3	40.83	12.09	28.74	51.26	1.6	10.26	13.25	pLTP1,pML1,pREV,pUFO	AT3G09000
	AthINT0031119	chr3:22800741-22800820	80	chr3:22800641-22800740=22800821-22801205:+	IR	pREV	UP	2	3	57.14	17.74	39.4	60.61	7.84	11.46	26.52	pLTP1,pML1,pREV,pUFO	AT3G61610
PTI13	AthINT0096625	chr3:21932972-21933307	336	chr3:21932685-21932971=21933308-21933488:+	IR	pUFO	UP	4	3	50.08	14.41	35.67	2.91	6.29	8.67	21.14	pLTP1,pML1,pREV,pUFO	AT3G59350
	AthINT0030916	chr3:22335184-22335293	110	chr3:22335025-22335183=22335294-22335402:+	IR	pREV	UP	3	3	32.08	4.39	27.69	29.17	4.39	0.79	9.28	pLTP1,pML1,pREV,pUFO	AT3G60420
	AthINT0030670	chr3:21923063-21923171	109	chr3:21923172-21923254=21922849-21923062:-	IR	pML1	DOWN	5	3	25.22	52.39	-27.17	5.83	10.1	40.78	59.21	pLTP1,pML1,pREV,pUFO	AT3G59310
ATPK1	AthINT0060263	chr3:2652673-2652757	85	chr3:2652758-2653591=2652590-2652672:-	IR	pREV	UP	4	3	31.17	2.83	28.34	30.1	3.38	0.85	6.73	pLTP1,pML1,pREV,pUFO	AT3G08730
ATPK1	AthINT0060266	chr3:2651890-2652016	127	chr3:2652017-2652121=2651447-2651889:-	IR	pREV	UP	4	3	30.71	3.59	27.12	25.24	2.93	1.4	6.92	pLTP1,pML1,pREV,pUFO	AT3G08730
BGLU8	AthINT0062723	chr3:23216084-23216168	85	chr3:23215854-23216083=23216169-23216194:+	IR	pREV	UP	3	3	33.95	4.1	29.85	57.21	1.37	2.95	5.61	pLTP1,pML1,pREV,pUFO	AT3G62750
	AthINT0023789	chr3:4015304-4015605	302	chr3:4015253-4015303=4015606-4016430:+	IR	pREV	UP	2	3	49.14	18.12	31.02	6.65	6.15	11.06	22.29	pLTP1,pML1,pREV,pUFO	AT3G12640
	AthINT0022028	chr3:946164-946236	73	chr3:946237-946442=946120-946163:-	IR	pREV	UP	3	3	45.52	19.41	26.11	19.16	5.61	13.04	23.64	pLTP1,pML1,pREV,pUFO	AT3G03770
TRP3	AthINT0109581	chr3:3983553-3983715	163	chr3:3983716-3983889=3983473-3983552:-	IR	pREV	UP	4	3	58.3	31.73	26.57	28.3	6.6	27.09	39.29	pLTP1,pML1,pREV,pUFO	AT3G12560
	AthINT0029998	chr3:20830063-20830146	84	chr3:20829282-20830062=20830147-20830276:+	IR	pREV	UP	4	3	37.73	7.79	29.94	42.55	1.01	7.09	8.94	pLTP1,pML1,pREV,pUFO	AT3G56140
	AthINT0022767	chr3:2244506-2244756	251	chr3:2244757-2244820=2244468-2244505:-	IR	pLTP1	UP	5	3	49.0	19.76	29.24	7.41	8.73	13.48	29.73	pLTP1,pML1,pREV,pUFO	AT3G07090
	AthINT0051569	chr5:26424631-26424709	79	chr5:26424710-26425406=26424263-26424630:-	IR	pLTP1	UP	5	3	50.58	25.05	25.53	8.24	6.95	18.64	32.43	pLTP1,pML1,pREV,pUFO	AT5G66080
AMC3	AthINT0056347	chr5:25696662-25696742	81	chr5:25696331-25696661=25696743-25696860:+	IR	pML1	DOWN	3	3	15.91	44.77	-28.86	7.21	4.34	41.89	49.76	pLTP1,pML1,pREV,pUFO	AT5G64240
AMC3	AthINT0056348	chr5:25696861-25696947	87	chr5:25696743-25696860=25696948-25697121:+	IR	pML1	DOWN	4	3	10.86	39.61	-28.75	6.08	5.38	35.72	45.75	pLTP1,pML1,pREV,pUFO	AT5G64240
	AthINT0043509	chr5:6986735-6986818	84	chr5:6986235-6986734=6986819-6987057:+	IR	pREV	UP	4	3	29.54	3.34	26.2	47.31	1.83	1.62	5.26	pLTP1,pML1,pREV,pUFO	AT5G20660
	AthINT0050494	chr5:24354186-24354295	110	chr5:24354057-24354185=24354296-24354369:+	IR	pREV	UP	4	3	45.33	14.1	31.23	14.08	9.82	4.05	23.68	pLTP1,pML1,pREV,pUFO	AT5G60580
LOG8	AthINT0083476	chr5:3855183-3855532	350	chr5:3854968-3855182=3855533-3855630:+	IR	pREV	UP	4	3	46.78	19.79	26.99	29.84	2.3	17.19	21.58	pLTP1,pML1,pREV,pUFO	AT5G11950
	AthINT0039422	chr5:5577-5696	120	chr5:5697-5891=5256-5576:-	IR	pREV	UP	3	3	35.29	6.51	28.78	56.11	0.96	5.41	7.21	pLTP1,pML1,pREV,pUFO	AT5G01015
OS9	AthINT0090613	chr5:13354682-13354880	199	chr5:13354881-13354987=13354273-13354681:-	IR	pREV	UP	4	3	37.32	11.94	25.38	42.84	1.48	10.23	12.81	pLTP1,pML1,pREV,pUFO	AT5G35080
	AthINT0041880	chr5:4283700-4283782	83	chr5:4283356-4283699=4283783-4284094:+	IR	pREV	UP	2	3	52.62	3.69	48.93	67.01	1.81	2.58	5.78	pLTP1,pML1,pREV,pUFO	AT5G13360
SHA1	AthINT0103543	chr5:25526069-25526161	93	chr5:25524919-25526068=25526162-25526236:+	IR	pML1	DOWN	5	3	60.31	90.58	-30.27	16.61	5.17	85.29	95.62	pLTP1,pML1,pREV,pUFO	AT5G63780
SHA1	AthINT0103544	chr5:25526237-25526326	90	chr5:25526162-25526236=25526327-25526593:+	IR	pML1	DOWN	5	3	58.02	90.84	-32.82	12.69	5.16	87.28	96.76	pLTP1,pML1,pREV,pUFO	AT5G63780
	AthINT0050733	chr5:24711802-24711888	87	chr5:24711889-24712003=24711764-24711801:-	IR	pREV	UP	3	3	35.8	9.69	26.11	55.72	1.35	8.14	10.59	pLTP1,pML1,pREV,pUFO	AT5G61450
	AthINT0047050	chr5:17559773-17559885	113	chr5:17559541-17559772=17559886-17560062:+	IR	pML1	DOWN	3	3	54.92	81.41	-26.49	18.51	3.77	78.08	85.51	pLTP1,pML1,pREV,pUFO	AT5G43725
NLP3	AthINT0088791	chr5:3886417-3886773	357	chr5:3886323-3886416=3886774-3886848:+	IR	pLTP1	DOWN	5	3	4.09	31.41	-27.32	1.91	5.08	26.16	36.3	pLTP1,pML1,pREV,pUFO	AT5G12040
SAG101	AthINT0101550	chr5:4828774-4828925	152	chr5:4828641-4828773=4828926-4829292:+	IR	pLTP1	UP	4	3	66.57	41.15	25.42	15.44	6.9	33.89	47.62	pLTP1,pML1,pREV,pUFO	AT5G14930
	AthINT0051365	chr5:26051526-26051674	149	chr5:26051675-26052034=26051366-26051525:-	IR	pML1	DOWN	4	3	43.84	78.61	-34.77	10.42	12.57	64.1	86.15	pLTP1,pML1,pREV,pUFO	AT5G65205
	AthINT0051366	chr5:26051281-26051365	85	chr5:26051366-26051525=26050810-26051280:-	IR	pML1	DOWN	5	3	15.18	45.97	-30.79	15.84	8.66	39.7	55.85	pLTP1,pML1,pREV,pUFO	AT5G65205
	AthINT0044433	chr5:8887957-8888530	574	chr5:8887836-8887956=8888531-8888590:+	IR	pREV	UP	2	3	51.55	16.9	34.65	24.15	7.3	11.9	25.27	pLTP1,pML1,pREV,pUFO	AT5G25520
	AthINT0039638	chr5:378529-378829	301	chr5:378830-378951=378298-378528:-	IR	pML1	DOWN	2	3	4.72	32.49	-27.77	3.67	8.28	25.36	41.57	pLTP1,pML1,pREV,pUFO	AT5G01990
	AthINT0039570	chr5:261453-261582	130	chr5:261583-261697=261229-261452:-	IR	pLTP1	UP	4	3	32.24	6.21	26.03	14.62	6.33	0.0	12.65	pLTP1,pML1,pREV,pUFO	AT5G01700
	AthINT0043909	chr5:7927882-7928069	188	chr5:7927790-7927881=7928070-7928118:+	IR	pLTP1	UP	5	3	44.05	15.24	28.81	6.81	8.09	6.29	22.02	pLTP1,pML1,pREV,pUFO	AT5G23510
	AthINT0047148	chr5:17723144-17724322	1179	chr5:17722856-17723143=17724323-17724576:+	IR	pML1	DOWN	3	3	4.85	35.32	-30.47	3.77	5.81	30.3	41.69	pLTP1,pML1,pREV,pUFO	AT5G44050
XI-2	AthINT0113304	chr5:17662875-17663027	153	chr5:17663028-17663065=17662748-17662874:-	IR	pLTP1	UP	3	3	28.01	2.33	25.68	8.83	2.79	0.0	5.42	pLTP1,pML1,pREV,pUFO	AT5G43900
XI-2	AthINT0113307	chr5:17662150-17662243	94	chr5:17662244-17662375=17662040-17662149:-	IR	pREV	UP	3	3	33.33	1.03	32.3	57.74	0.95	0.0	1.87	pLTP1,pML1,pREV,pUFO	AT5G43900
NUDT2	AthINT0089833	chr5:19311599-19311913	315	chr5:19311914-19312109=19311533-19311598:-	IR	pUFO	UP	4	3	57.09	14.62	42.47	5.4	6.09	7.88	19.72	pLTP1,pML1,pREV,pUFO	AT5G47650
NUDT2	AthINT0089834	chr5:19311430-19311532	103	chr5:19311533-19311598=19311292-19311429:-	IR	pUFO	UP	4	3	61.96	16.29	45.67	3.46	4.1	12.43	20.6	pLTP1,pML1,pREV,pUFO	AT5G47650
NUDT2	AthINT0089835	chr5:19311195-19311291	97	chr5:19311292-19311429=19311117-19311194:-	IR	pUFO	UP	4	3	56.85	22.46	34.39	3.47	8.85	13.46	31.16	pLTP1,pML1,pREV,pUFO	AT5G47650
NUDT2	AthINT0089836	chr5:19311039-19311116	78	chr5:19311117-19311194=19310988-19311038:-	IR	pUFO	UP	4	3	59.41	19.98	39.43	6.86	3.57	16.09	23.11	pLTP1,pML1,pREV,pUFO	AT5G47650
NUDT2	AthINT0089837	chr5:19310893-19310987	95	chr5:19310988-19311038=19310858-19310892:-	IR	pUFO	UP	4	3	64.05	19.05	45.0	4.64	6.07	12.31	24.09	pLTP1,pML1,pREV,pUFO	AT5G47650
NUDT2	AthINT0089838	chr5:19310786-19310857	72	chr5:19310858-19310892=19310677-19310785:-	IR	pUFO	UP	4	3	57.09	17.28	39.81	10.16	5.84	10.71	21.88	pLTP1,pML1,pREV,pUFO	AT5G47650
NUDT2	AthINT0089839	chr5:19310580-19310676	97	chr5:19310677-19310785=19310192-19310579:-	IR	pUFO	UP	4	3	59.46	21.92	37.54	5.29	8.63	12.39	29.22	pLTP1,pML1,pREV,pUFO	AT5G47650
	AthINT0046458	chr5:16453726-16453846	121	chr5:16452294-16453725=16453847-16454098:+	IR	pLTP1	UP	4	3	51.03	19.88	31.15	17.31	3.88	15.67	23.31	pLTP1,pML1,pREV,pUFO	AT5G41110
ATMDAR2	AthINT0059959	chr5:923359-923448	90	chr5:923449-923668=923240-923358:-	IR	pLTP1	UP	5	3	51.11	22.73	28.38	3.95	6.68	18.71	30.44	pLTP1,pML1,pREV,pUFO	AT5G03630
MCM3	AthINT0084685	chr5:18770744-18770830	87	chr5:18770831-18770890=18770654-18770743:-	IR	pLTP1	UP	4	3	70.51	13.99	56.52	6.27	5.09	9.21	19.35	pLTP1,pML1,pREV,pUFO	AT5G46280
MCM3	AthINT0084686	chr5:18770562-18770653	92	chr5:18770654-18770743=18770359-18770561:-	IR	pLTP1	UP	5	3	71.91	13.21	58.7	13.13	14.81	2.73	30.16	pLTP1,pML1,pREV,pUFO	AT5G46280
MCM3	AthINT0084687	chr5:18770269-18770358	90	chr5:18770359-18770561=18770049-18770268:-	IR	pLTP1	UP	5	3	74.99	17.36	57.63	5.78	15.42	4.54	34.48	pLTP1,pML1,pREV,pUFO	AT5G46280
HSP23.5	AthINT0080095	chr5:20891447-20891585	139	chr5:20891163-20891446=20891586-20892211:+	IR	pLTP1	UP	4	3	65.07	38.59	26.48	14.05	5.78	34.51	45.2	pLTP1,pML1,pREV,pUFO	AT5G51440
EDL1	AthINT0072444	chr5:5012391-5013112	722	chr5:5012061-5012390=5013113-5013932:+	IR	pUFO	UP	4	3	60.76	18.49	42.27	9.52	5.91	11.79	22.95	pLTP1,pML1,pREV,pUFO	AT5G15440
EDL1	AthINT0072445	chr5:5013933-5014024	92	chr5:5013113-5013932=5014025-5014281:+	IR	pUFO	UP	4	3	50.27	10.27	40.0	9.21	5.39	6.06	16.35	pLTP1,pML1,pREV,pUFO	AT5G15440
GFA2	AthINT0077152	chr5:19466395-19466497	103	chr5:19466498-19466564=19466011-19466394:-	IR	pREV	UP	4	3	29.85	0.82	29.03	47.65	1.05	0.11	2.02	pLTP1,pML1,pREV,pUFO	AT5G48030
EMB976	AthINT0073401	chr5:9608438-9608520	83	chr5:9608333-9608437=9608521-9608608:+	IR	pREV	UP	3	3	36.23	3.25	32.98	55.39	2.37	0.95	5.68	pLTP1,pML1,pREV,pUFO	AT5G27270
	AthINT0040308	chr5:1639552-1639823	272	chr5:1639824-1640606=1639454-1639551:-	IR	pML1	UP	5	3	54.82	28.21	26.61	10.43	4.95	23.27	33.16	pLTP1,pML1,pREV,pUFO	AT5G05550
	AthINT0047431	chr5:18424030-18424130	101	chr5:18422368-18424029=18424131-18424684:+	IR	pREV	DOWN	2	3	50.0	77.24	-27.24	70.71	1.12	75.95	77.9	pLTP1,pML1,pREV,pUFO	AT5G45472
PIMT2	AthINT0093902	chr5:20451494-20451631	138	chr5:20451228-20451493=20451632-20451902:+	IR	pLTP1	DOWN	2	3	34.73	67.67	-32.94	14.16	10.21	55.93	74.51	pLTP1,pML1,pREV,pUFO	AT5G50240
PIMT2	AthINT0093903	chr5:20451903-20451977	75	chr5:20451632-20451902=20451978-20452142:+	IR	pUFO	UP	4	3	53.23	27.39	25.84	8.65	8.73	19.37	36.69	pLTP1,pML1,pREV,pUFO	AT5G50240
PIMT2	AthINT0093904	chr5:20452143-20452210	68	chr5:20451978-20452142=20452211-20452569:+	IR	pUFO	UP	4	3	36.12	10.6	25.52	19.13	4.97	5.46	15.39	pLTP1,pML1,pREV,pUFO	AT5G50240
CNGC4	AthINT0067258	chr5:22026752-22026853	102	chr5:22026854-22027090=22026665-22026751:-	IR	pREV	UP	2	3	35.75	5.78	29.97	1.25	0.49	5.22	6.16	pLTP1,pML1,pREV,pUFO	AT5G54250
	AthINT0045869	chr5:14993059-14993131	73	chr5:14992963-14993058=14993132-14993562:+	IR	pREV	UP	4	3	38.44	3.59	34.85	43.98	3.19	1.18	7.21	pLTP1,pML1,pREV,pUFO	AT5G37740
PDPK1	AthINT0092460	chr5:1288242-1288354	113	chr5:1288133-1288241=1288355-1288433:+	IR	pREV	UP	2	3	49.72	19.42	30.3	29.72	3.82	16.73	23.8	pLTP1,pML1,pREV,pUFO	AT5G04510
SRT2	AthINT0105485	chr5:2872057-2872138	82	chr5:2871819-2872056=2872139-2872204:+	IR	pUFO	UP	4	3	40.8	9.77	31.03	4.43	5.75	5.44	16.3	pLTP1,pML1,pREV,pUFO	AT5G09230
SRT2	AthINT0105486	chr5:2872205-2872304	100	chr5:2872139-2872204=2872305-2872350:+	IR	pUFO	UP	3	3	40.31	8.8	31.51	5.93	3.43	5.98	12.61	pLTP1,pML1,pREV,pUFO	AT5G09230
SRT2	AthINT0105487	chr5:2872351-2872459	109	chr5:2872305-2872350=2872460-2872620:+	IR	pUFO	UP	4	3	56.38	19.44	36.94	15.42	4.92	14.34	24.16	pLTP1,pML1,pREV,pUFO	AT5G09230
SRT2	AthINT0105488	chr5:2872621-2872696	76	chr5:2872460-2872620=2872697-2872826:+	IR	pUFO	UP	4	3	37.21	7.41	29.8	13.32	1.67	5.65	8.96	pLTP1,pML1,pREV,pUFO	AT5G09230
PDE149	AthINT0092239	chr5:3919947-3920094	148	chr5:3919878-3919946=3920095-3920240:+	IR	pUFO	UP	4	3	37.87	11.42	26.45	15.71	9.48	3.71	22.0	pLTP1,pML1,pREV,pUFO	AT5G12130
PDE149	AthINT0092235	chr5:3921407-3921491	85	chr5:3921350-3921406=3921492-3921570:+	IR	pUFO	UP	4	3	62.27	19.12	43.15	3.5	21.7	3.28	43.85	pLTP1,pML1,pREV,pUFO	AT5G12130
PDE149	AthINT0092237	chr5:3921745-3921901	157	chr5:3921686-3921744=3921902-3921959:+	IR	pUFO	UP	4	3	63.95	15.84	48.11	3.39	15.28	3.94	33.08	pLTP1,pML1,pREV,pUFO	AT5G12130
PDE149	AthINT0092238	chr5:3921960-3922056	97	chr5:3921902-3921959=3922057-3922485:+	IR	pUFO	UP	4	3	62.58	15.35	47.23	2.58	16.29	3.08	33.83	pLTP1,pML1,pREV,pUFO	AT5G12130
YKT61	AthINT0114104	chr5:23498850-23498938	89	chr5:23498760-23498849=23498939-23499043:+	IR	pUFO	UP	4	3	38.18	11.67	26.51	2.23	1.86	9.86	13.58	pLTP1,pML1,pREV,pUFO	AT5G58060
YKT61	AthINT0114105	chr5:23499044-23499259	216	chr5:23498939-23499043=23499260-23499325:+	IR	pUFO	UP	4	3	46.07	16.09	29.98	1.75	1.92	13.89	17.43	pLTP1,pML1,pREV,pUFO	AT5G58060
YKT61	AthINT0114106	chr5:23499326-23499536	211	chr5:23499260-23499325=23499537-23499623:+	IR	pUFO	UP	4	3	47.65	15.14	32.51	3.71	2.56	12.46	17.57	pLTP1,pML1,pREV,pUFO	AT5G58060
PGIC	AthINT0093264	chr5:17138083-17138359	277	chr5:17138034-17138082=17138360-17138432:+	IR	pREV	UP	2	3	40.0	8.92	31.08	28.28	5.45	3.95	14.75	pLTP1,pML1,pREV,pUFO	AT5G42740
WIT1	AthINT0112838	chr5:3633778-3633958	181	chr5:3633667-3633777=3633959-3634568:+	IR	pREV	UP	3	3	33.33	3.33	30.0	57.74	5.77	0.0	9.99	pLTP1,pML1,pREV,pUFO	AT5G11390
	AthINT0039857	chr5:809116-809216	101	chr5:809067-809115=809217-809301:+	IR	pREV	UP	4	3	29.79	4.39	25.4	47.67	4.61	0.0	9.2	pLTP1,pML1,pREV,pUFO	AT5G03330
QCR7-2	AthINT0097261	chr5:8857369-8857648	280	chr5:8857211-8857368=8857649-8857696:+	IR	pLTP1	UP	2	3	55.11	19.07	36.04	11.11	4.63	13.97	23.01	pLTP1,pML1,pREV,pUFO	AT5G25450
	AthINT0050385	chr5:24108110-24108197	88	chr5:24108198-24108263=24108012-24108109:-	IR	pREV	UP	4	3	45.23	19.63	25.6	16.88	2.87	17.85	22.94	pLTP1,pML1,pREV,pUFO	AT5G59840
	AthINT0050840	chr5:24954845-24954932	88	chr5:24954933-24955385=24954506-24954844:-	IR	pREV	UP	4	3	57.77	12.09	45.68	34.69	1.81	10.08	13.6	pLTP1,pML1,pREV,pUFO	AT5G62140
CRR7	AthINT0068440	chr5:15703286-15703386	101	chr5:15703121-15703285=15703387-15703529:+	IR	pREV	UP	2	3	50.0	13.08	36.92	70.71	2.82	10.52	16.11	pLTP1,pML1,pREV,pUFO	AT5G39210
	AthINT0048663	chr5:20736969-20737054	86	chr5:20736656-20736968=20737055-20737211:+	IR	pREV	UP	3	3	67.21	38.78	28.43	26.91	4.42	34.99	43.64	pLTP1,pML1,pREV,pUFO	AT5G50970
	AthINT0039746	chr5:597973-598221	249	chr5:597844-597972=598222-598293:+	IR	pML1	DOWN	4	3	9.52	38.04	-28.52	9.5	19.03	26.36	60.0	pLTP1,pML1,pREV,pUFO	AT5G02650
	AthINT0039746	chr5:597973-598221	249	chr5:597844-597972=598222-598293:+	IR	pREV	UP	2	3	60.0	21.22	38.78	56.57	10.15	9.52	27.77	pLTP1,pML1,pREV,pUFO	AT5G02650
TGA2	AthINT0107631	chr5:2153595-2153687	93	chr5:2153323-2153594=2153688-2153933:+	IR	pREV	UP	4	3	29.15	3.86	25.29	47.49	1.52	2.89	5.62	pLTP1,pML1,pREV,pUFO	AT5G06950
OPT4	AthINT0090424	chr5:25751719-25751800	82	chr5:25751801-25752053=25750845-25751718:-	IR	pLTP1	DOWN	5	3	62.22	90.5	-28.28	3.47	2.3	87.86	92.06	pLTP1,pML1,pREV,pUFO	AT5G64410
	AthINT0001532	chr1:2735635-2735715	81	chr1:2735716-2735819=2733657-2735634:-	IR	pREV	UP	3	3	47.79	15.02	32.77	33.14	15.19	6.02	32.56	pLTP1,pML1,pREV,pUFO	AT1G08610
	AthINT0008210	chr1:18676870-18676967	98	chr1:18676288-18676869=18676968-18677177:+	IR	pREV	UP	3	3	55.03	23.08	31.95	39.11	9.37	17.23	33.88	pLTP1,pML1,pREV,pUFO	AT1G50410
	AthINT0000949	chr1:1698030-1698135	106	chr1:1698136-1701025=1697939-1698029:-	IR	pLTP1	UP	5	3	48.62	11.5	37.12	8.77	3.15	8.36	14.65	pLTP1,pML1,pREV,pUFO	AT1G05670
	AthINT0000950	chr1:1697833-1697938	106	chr1:1697939-1698029=1697587-1697832:-	IR	pLTP1	UP	5	3	50.19	21.81	28.38	9.46	4.83	18.73	27.37	pLTP1,pML1,pREV,pUFO	AT1G05670
LACS2	AthINT0082691	chr1:18293957-18294036	80	chr1:18293839-18293956=18294037-18294285:+	IR	pREV	UP	4	3	46.59	1.08	45.51	22.73	0.72	0.27	1.65	pLTP1,pML1,pREV,pUFO	AT1G49430
	AthINT0013299	chr1:28924297-28924397	101	chr1:28924398-28924496=28924183-28924296:-	IR	pLTP1	UP	5	3	31.14	3.59	27.55	8.88	2.08	1.18	4.84	pLTP1,pML1,pREV,pUFO	AT1G76970
REV7	AthINT0098580	chr1:5674086-5674159	74	chr1:5674005-5674085=5674160-5674272:+	IR	pREV	UP	2	3	50.0	8.82	41.18	70.71	5.0	5.62	14.58	pLTP1,pML1,pREV,pUFO	AT1G16590
REV7	AthINT0098581	chr1:5674273-5674361	89	chr1:5674160-5674272=5674362-5674551:+	IR	pREV	UP	3	3	36.36	5.76	30.6	55.3	3.45	2.92	9.6	pLTP1,pML1,pREV,pUFO	AT1G16590
	AthINT0000132	chr1:280371-280448	78	chr1:280180-280370=280449-280568:+	IR	pREV	UP	3	3	30.05	3.19	26.86	30.0	1.71	1.59	5.0	pLTP1,pML1,pREV,pUFO	AT1G01770
	AthINT0000121	chr1:280738-280888	151	chr1:280657-280737=280889-281121:+	IR	pREV	UP	2	3	50.7	14.67	36.03	22.58	4.88	9.31	18.86	pLTP1,pML1,pREV,pUFO	AT1G01770
	AthINT0013128	chr1:28542016-28542153	138	chr1:28541813-28542015=28542154-28542232:+	IR	pUFO	UP	4	3	59.45	32.66	26.79	6.54	6.14	28.18	39.66	pLTP1,pML1,pREV,pUFO	AT1G76050
BGLU6	AthINT0062704	chr1:22222419-22222531	113	chr1:22222532-22222755=22222393-22222418:-	IR	pML1	DOWN	5	3	54.2	82.13	-27.93	3.83	1.99	80.66	84.39	pLTP1,pML1,pREV,pUFO	AT1G60270
FAX5	AthINT0074626	chr1:18808060-18808526	467	chr1:18807672-18808059=18808527-18808614:+	IR	pLTP1	UP	5	3	42.3	16.82	25.48	3.31	6.24	13.1	24.03	pLTP1,pML1,pREV,pUFO	AT1G50740
	AthINT0003059	chr1:5504930-5505014	85	chr1:5504735-5504929=5505015-5505080:+	IR	pUFO	UP	4	3	39.04	9.91	29.13	3.13	4.55	4.83	13.61	pLTP1,pML1,pREV,pUFO	AT1G16040
	AthINT0003060	chr1:5505081-5505311	231	chr1:5505015-5505080=5505312-5505354:+	IR	pLTP1	DOWN	5	3	4.83	34.6	-29.77	2.51	17.37	24.18	54.66	pLTP1,pML1,pREV,pUFO	AT1G16040
	AthINT0003060	chr1:5505081-5505311	231	chr1:5505015-5505080=5505312-5505354:+	IR	pUFO	UP	4	3	54.66	17.99	36.67	6.19	11.41	4.83	24.97	pLTP1,pML1,pREV,pUFO	AT1G16040
	AthINT0000106	chr1:273563-273652	90	chr1:273653-273788=273429-273562:-	IR	pML1	DOWN	3	3	56.21	82.62	-26.41	19.09	7.22	74.31	87.32	pLTP1,pML1,pREV,pUFO	AT1G01740
	AthINT0000107	chr1:273340-273428	89	chr1:273429-273562=273234-273339:-	IR	pML1	DOWN	2	3	49.75	76.31	-26.56	15.04	11.22	69.77	89.27	pLTP1,pML1,pREV,pUFO	AT1G01740
	AthINT0000107	chr1:273340-273428	89	chr1:273429-273562=273234-273339:-	IR	pUFO	UP	4	3	89.27	63.14	26.13	4.1	11.6	49.75	69.9	pLTP1,pML1,pREV,pUFO	AT1G01740
	AthINT0000109	chr1:272984-273063	80	chr1:273064-273149=272651-272983:-	IR	pML1	DOWN	4	3	37.16	74.92	-37.76	14.75	7.84	69.62	83.93	pLTP1,pML1,pREV,pUFO	AT1G01740
	AthINT0000110	chr1:272556-272650	95	chr1:272651-272983=272445-272555:-	IR	pML1	DOWN	2	3	50.0	87.53	-37.53	35.36	4.95	84.4	93.24	pLTP1,pML1,pREV,pUFO	AT1G01740
	AthINT0000111	chr1:272363-272444	82	chr1:272445-272555=272111-272362:-	IR	pML1	DOWN	2	3	47.62	78.03	-30.41	53.39	10.41	66.13	85.42	pLTP1,pML1,pREV,pUFO	AT1G01740
B3GALT6	AthINT0061499	chr1:11933212-11933302	91	chr1:11933303-11933514=11933148-11933211:-	IR	pUFO	DOWN	4	3	29.93	61.7	-31.77	5.03	11.33	50.41	73.06	pLTP1,pML1,pREV,pUFO	AT1G32930
B3GALT6	AthINT0061500	chr1:11933060-11933147	88	chr1:11933148-11933211=11932987-11933059:-	IR	pML1	UP	2	3	91.22	48.12	43.1	5.15	14.41	34.15	62.94	pLTP1,pML1,pREV,pUFO	AT1G32930
B3GALT6	AthINT0061502	chr1:11932714-11932792	79	chr1:11932793-11932913=11932626-11932713:-	IR	pUFO	DOWN	4	3	34.64	62.82	-28.18	8.22	10.43	50.95	70.5	pLTP1,pML1,pREV,pUFO	AT1G32930
B3GALT6	AthINT0061504	chr1:11932333-11932421	89	chr1:11932422-11932547=11932223-11932332:-	IR	pUFO	DOWN	4	3	25.44	56.95	-31.51	2.06	9.65	46.18	64.82	pLTP1,pML1,pREV,pUFO	AT1G32930
B3GALT6	AthINT0061496	chr1:11932129-11932222	94	chr1:11932223-11932332=11931842-11932128:-	IR	pUFO	DOWN	4	3	24.55	56.7	-32.15	4.9	13.26	41.39	64.76	pLTP1,pML1,pREV,pUFO	AT1G32930
	AthINT0008759	chr1:19564837-19564981	145	chr1:19564982-19565272=19564761-19564836:-	IR	pREV	UP	4	3	69.99	31.27	38.72	20.21	15.95	20.25	49.56	pLTP1,pML1,pREV,pUFO	AT1G52510
ECT8	AthINT0072318	chr1:29816191-29816606	416	chr1:29815506-29816190=29816607-29816677:+	IR	pREV	DOWN	3	3	19.36	62.42	-43.06	17.05	13.53	50.49	77.12	pLTP1,pML1,pREV,pUFO	AT1G79270
ECT8	AthINT0072318	chr1:29816191-29816606	416	chr1:29815506-29816190=29816607-29816677:+	IR	pUFO	UP	4	3	77.12	43.17	33.95	9.63	21.12	19.36	59.65	pLTP1,pML1,pREV,pUFO	AT1G79270
	AthINT0005096	chr1:9021575-9021662	88	chr1:9021381-9021574=9021663-9021834:+	IR	pREV	UP	3	3	62.35	17.94	44.41	35.94	4.65	13.17	22.45	pLTP1,pML1,pREV,pUFO	AT1G26090
	AthINT0008559	chr1:19237816-19237901	86	chr1:19237902-19238091=19237407-19237815:-	IR	pREV	UP	2	3	45.37	6.48	38.89	44.73	3.77	2.65	10.18	pLTP1,pML1,pREV,pUFO	AT1G51820
	AthINT0003746	chr1:6569124-6569197	74	chr1:6568853-6569123=6569198-6569303:+	IR	pLTP1	UP	5	3	80.35	54.13	26.22	5.62	6.2	48.83	60.95	pLTP1,pML1,pREV,pUFO	AT1G19025
	AthINT0003747	chr1:6569304-6569379	76	chr1:6569198-6569303=6569380-6569600:+	IR	pLTP1	UP	5	3	79.74	50.67	29.07	4.83	4.97	47.59	56.41	pLTP1,pML1,pREV,pUFO	AT1G19025
	AthINT0003748	chr1:6569601-6569681	81	chr1:6569380-6569600=6569682-6570939:+	IR	pLTP1	UP	5	3	49.23	20.0	29.23	5.38	2.91	16.79	22.45	pLTP1,pML1,pREV,pUFO	AT1G19025
	AthINT0014084	chr1:30366228-30366309	82	chr1:30366101-30366227=30366310-30366507:+	IR	pREV	UP	2	3	78.16	17.68	60.48	2.75	26.66	0.58	48.4	pLTP1,pML1,pREV,pUFO	AT1G80810
CRWN2	AthINT0068587	chr1:4517383-4517572	190	chr1:4517299-4517382=4517573-4519482:+	IR	pML1	DOWN	3	3	30.32	56.16	-25.84	21.2	2.23	53.65	57.89	pLTP1,pML1,pREV,pUFO	AT1G13220
	AthINT0003031	chr1:5460691-5460969	279	chr1:5460477-5460690=5460970-5461281:+	IR	pLTP1	UP	5	3	44.59	13.58	31.01	5.98	10.82	3.6	25.07	pLTP1,pML1,pREV,pUFO	AT1G15885
	AthINT0004588	chr1:8088646-8088774	129	chr1:8088475-8088645=8088775-8089236:+	IR	pREV	UP	2	3	28.73	0.39	28.34	40.62	0.68	0.0	1.18	pLTP1,pML1,pREV,pUFO	AT1G22860
HKL1	AthINT0079692	chr1:18696004-18696149	146	chr1:18695929-18696003=18696150-18696305:+	IR	pREV	UP	4	3	32.3	5.42	26.88	26.29	3.85	1.75	9.43	pLTP1,pML1,pREV,pUFO	AT1G50460
MLO6	AthINT0086010	chr1:22709322-22709407	86	chr1:22709408-22709468=22708697-22709321:-	IR	pLTP1	UP	4	3	41.66	8.49	33.17	6.54	6.12	1.43	12.25	pLTP1,pML1,pREV,pUFO	AT1G61560
	AthINT0007996	chr1:18185041-18185117	77	chr1:18185118-18185237=18184654-18185040:-	IR	pREV	UP	4	3	33.88	3.55	30.33	45.97	0.15	3.39	3.69	pLTP1,pML1,pREV,pUFO	AT1G49180
LA2	AthINT0082606	chr1:30048050-30048124	75	chr1:30048125-30048203=30047900-30048049:-	IR	pREV	UP	2	3	57.3	27.7	29.6	60.38	3.45	23.73	30.01	pLTP1,pML1,pREV,pUFO	AT1G79880
	AthINT0009093	chr1:20199458-20199898	441	chr1:20199418-20199457=20199899-20199992:+	IR	pREV	DOWN	2	3	4.98	33.91	-28.93	7.04	2.09	31.68	35.82	pLTP1,pML1,pREV,pUFO	AT1G54110
	AthINT0003307	chr1:5930423-5930802	380	chr1:5930404-5930422=5930803-5930900:+	IR	pLTP1	UP	4	3	47.62	16.9	30.72	18.53	6.11	11.07	23.26	pLTP1,pML1,pREV,pUFO	AT1G17330
NOF1	AthINT0088857	chr1:6083745-6083909	165	chr1:6083910-6083939=6083650-6083744:-	IR	pREV	UP	2	3	45.58	6.66	38.92	59.35	1.38	5.14	7.83	pLTP1,pML1,pREV,pUFO	AT1G17690
DOX2	AthINT0071426	chr1:27707149-27707324	176	chr1:27707325-27707518=27706888-27707148:-	IR	pREV	UP	4	3	39.42	10.93	28.49	16.19	4.56	7.05	15.95	pLTP1,pML1,pREV,pUFO	AT1G73680
	AthINT0000996	chr1:1763878-1763952	75	chr1:1763953-1764115=1763804-1763877:-	IR	pUFO	UP	4	3	30.28	3.64	26.64	2.08	2.91	0.31	5.7	pLTP1,pML1,pREV,pUFO	AT1G05840
	AthINT0000997	chr1:1763629-1763803	175	chr1:1763804-1763877=1763541-1763628:-	IR	pUFO	UP	4	3	45.69	12.6	33.09	5.8	4.1	8.02	15.91	pLTP1,pML1,pREV,pUFO	AT1G05840
	AthINT0000998	chr1:1763420-1763540	121	chr1:1763541-1763628=1763344-1763419:-	IR	pUFO	UP	4	3	48.17	6.74	41.43	3.79	6.0	0.0	11.5	pLTP1,pML1,pREV,pUFO	AT1G05840
	AthINT0000999	chr1:1763163-1763343	181	chr1:1763344-1763419=1763091-1763162:-	IR	pUFO	UP	4	3	60.75	12.3	48.45	4.9	8.51	2.57	18.35	pLTP1,pML1,pREV,pUFO	AT1G05840
	AthINT0001000	chr1:1762989-1763090	102	chr1:1763091-1763162=1762734-1762988:-	IR	pML1	DOWN	5	3	2.59	45.78	-43.19	1.85	28.07	27.3	78.08	pLTP1,pML1,pREV,pUFO	AT1G05840
	AthINT0001000	chr1:1762989-1763090	102	chr1:1763091-1763162=1762734-1762988:-	IR	pUFO	UP	2	3	78.08	20.62	57.46	2.67	15.79	2.59	31.97	pLTP1,pML1,pREV,pUFO	AT1G05840
ALG12	AthINT0056082	chr1:406519-406720	202	chr1:406415-406518=406721-406792:+	IR	pREV	UP	3	3	49.41	13.23	36.18	43.01	3.95	9.18	17.07	pLTP1,pML1,pREV,pUFO	AT1G02145
CBSDUFCH2	AthINT0064987	chr1:20921851-20921917	67	chr1:20921671-20921850=20921918-20922232:+	IR	pREV	UP	2	3	45.84	10.84	35.0	5.89	6.61	4.25	17.47	pLTP1,pML1,pREV,pUFO	AT1G55930
	AthINT0003808	chr1:6681516-6681682	167	chr1:6681683-6681809=6681361-6681515:-	IR	pLTP1	UP	3	3	45.38	16.6	28.78	7.09	2.59	13.61	18.21	pLTP1,pML1,pREV,pUFO	AT1G19330
	AthINT0014001	chr1:30155344-30155473	130	chr1:30155474-30155713=30155212-30155343:-	IR	pUFO	UP	2	3	36.98	8.66	28.32	1.79	7.26	3.47	16.95	pLTP1,pML1,pREV,pUFO	AT1G80170
	AthINT0011316	chr1:25037149-25038083	935	chr1:25037053-25037148=25038084-25038168:+	IR	pML1	DOWN	5	3	15.97	45.05	-29.08	5.69	6.36	39.18	51.8	pLTP1,pML1,pREV,pUFO	AT1G67060
	AthINT0011317	chr1:25038169-25038271	103	chr1:25038084-25038168=25038272-25038393:+	IR	pLTP1	UP	5	3	37.08	11.24	25.84	2.7	3.17	8.29	14.59	pLTP1,pML1,pREV,pUFO	AT1G67060
ERF073	AthINT0073836	chr1:27242091-27242175	85	chr1:27241812-27242090=27242176-27242827:+	IR	pUFO	UP	3	3	68.68	36.25	32.43	19.79	9.21	27.55	45.89	pLTP1,pML1,pREV,pUFO	AT1G72360
CSTF77	AthINT0068951	chr1:6111011-6111098	88	chr1:6111099-6111176=6110846-6111010:-	IR	pREV	UP	4	3	29.21	1.62	27.59	47.59	1.72	0.0	3.42	pLTP1,pML1,pREV,pUFO	AT1G17760
CSTF77	AthINT0068954	chr1:6110381-6110554	174	chr1:6110555-6110746=6110107-6110380:-	IR	pREV	UP	4	3	27.09	0.78	26.31	48.77	1.35	0.0	2.33	pLTP1,pML1,pREV,pUFO	AT1G17760
	AthINT0008066	chr1:18405103-18405469	367	chr1:18405470-18405681=18404548-18405102:-	IR	pREV	UP	2	3	51.83	22.81	29.02	56.96	7.98	14.3	30.12	pLTP1,pML1,pREV,pUFO	AT1G49730
PDIL1-5	AthINT0092370	chr1:19461425-19461498	74	chr1:19461295-19461424=19461499-19461664:+	IR	pREV	UP	4	3	28.91	2.41	26.5	47.7	2.16	0.87	4.88	pLTP1,pML1,pREV,pUFO	AT1G52260
PDIL1-5	AthINT0092371	chr1:19461665-19461767	103	chr1:19461499-19461664=19461768-19461886:+	IR	pREV	UP	4	3	28.35	2.82	25.53	43.92	1.98	0.81	4.76	pLTP1,pML1,pREV,pUFO	AT1G52260
POD1	AthINT0094900	chr1:25483072-25483294	223	chr1:25483295-25483446=25482968-25483071:-	IR	pREV	UP	4	3	46.79	7.32	39.47	38.32	1.26	6.22	8.7	pLTP1,pML1,pREV,pUFO	AT1G67960
LUP2	AthINT0084066	chr1:29700459-29700554	96	chr1:29700378-29700458=29700555-29700638:+	IR	pREV	UP	3	3	36.73	7.89	28.84	55.03	5.5	3.55	14.07	pLTP1,pML1,pREV,pUFO	AT1G78960
	AthINT0001172	chr1:2051397-2051483	87	chr1:2051484-2051524=2051232-2051396:-	IR	pREV	UP	4	3	35.81	9.37	26.44	30.62	6.18	2.47	14.38	pLTP1,pML1,pREV,pUFO	AT1G06690
	AthINT0003805	chr1:6677141-6677535	395	chr1:6677536-6677673=6676234-6677140:-	IR	pLTP1	UP	5	3	31.15	4.48	26.67	10.66	3.97	1.5	8.99	pLTP1,pML1,pREV,pUFO	AT1G19310
	AthINT0004614	chr1:8105982-8106105	124	chr1:8105589-8105981=8106106-8106238:+	IR	pUFO	DOWN	4	3	12.15	46.65	-34.5	1.48	14.59	31.92	61.09	pLTP1,pML1,pREV,pUFO	AT1G22910
	AthINT0007326	chr1:16480722-16480821	100	chr1:16480585-16480721=16480822-16480933:+	IR	pREV	UP	4	3	29.86	4.85	25.01	47.0	2.94	2.6	8.18	pLTP1,pML1,pREV,pUFO	AT1G43690
	AthINT0001838	chr1:3277587-3277764	178	chr1:3277765-3277835=3277332-3277586:-	IR	pLTP1	UP	5	3	44.26	17.59	26.67	8.38	5.3	11.61	21.68	pLTP1,pML1,pREV,pUFO	AT1G10040
ASB1	AthINT0058378	chr1:8838307-8838394	88	chr1:8838395-8838504=8838269-8838306:-	IR	pLTP1	UP	5	3	33.49	7.22	26.27	2.76	9.73	1.0	18.43	pLTP1,pML1,pREV,pUFO	AT1G25220
	AthINT0004575	chr1:8073150-8073248	99	chr1:8073085-8073149=8073249-8073327:+	IR	pREV	DOWN	3	3	18.91	44.88	-25.97	17.42	6.47	39.95	52.2	pLTP1,pML1,pREV,pUFO	AT1G22800
	AthINT0004576	chr1:8073328-8073407	80	chr1:8073249-8073327=8073408-8073495:+	IR	pREV	DOWN	4	3	15.67	47.75	-32.08	12.58	5.67	42.23	53.56	pLTP1,pML1,pREV,pUFO	AT1G22800
	AthINT0003012	chr1:5445364-5445525	162	chr1:5444418-5445363=5445526-5445608:+	IR	pLTP1	UP	5	3	69.18	15.9	53.28	12.07	11.88	4.67	28.33	pLTP1,pML1,pREV,pUFO	AT1G15810
	AthINT0003013	chr1:5445609-5445758	150	chr1:5445526-5445608=5445759-5445870:+	IR	pLTP1	UP	5	3	54.45	16.42	38.03	16.53	14.06	5.3	32.22	pLTP1,pML1,pREV,pUFO	AT1G15810
	AthINT0003014	chr1:5445871-5445979	109	chr1:5445759-5445870=5445980-5446032:+	IR	pLTP1	UP	5	3	47.49	15.64	31.85	12.41	12.34	6.48	29.68	pLTP1,pML1,pREV,pUFO	AT1G15810
[truncated: 47 more rows]
