# Supplementary material for: Comprehensive mapping of Arabidopsis alternative splicing landscape reveals key insights into plant development and immunity
Source: Plant Genome. 2025 Mar 28;18(2):e70022. doi: 10.1002/tpg2.70022 (PMC11953613; doi:10.1002/tpg2.70022)
Supplement: Supplementary file 4 — Table S4. Expression of housekeeping genes in pATHB8 [file TPG2-18-e70022-s002.xlsx]

## Sheet: Feuil1
GENE_ID	GENE_NAME	Med_pATHB8	Med_Others	log2FC_pATHB8-Others	SD_pATHB8	SD_Others	Min_Expr_Others	Max_Expr_Others
AT1G13320	PP2AA3	49.04	35.01	0.49	15.4	6.72	24.66	41.76
AT1G13440	GAPC2	1141.96	725.53	0.65	244.31	381.98	421.94	1425.67
AT2G28390		24.33	19.4	0.33	13.33	3.37	16.34	25.28
AT2G32170		11.36	10.21	0.15	4.04	1.24	7.64	11.01
AT3G01150	PTB	20.33	17.59	0.21	5.41	2.4	14.64	20.45
AT3G18780	ACT2	1575.33	623.83	1.34	145.51	377.86	328.06	1328.78
AT4G26410		101.87	82.45	0.31	6.51	20.49	57.27	107.45
AT4G27960	UBC9	172.7	202.4	-0.23	66.18	41.65	180.95	295.45
AT4G33380		71.13	49.96	0.51	8.67	12.16	34.64	70.94
AT4G34270		49.13	32.97	0.58	8.42	3.88	29.25	39.36
AT5G08290	YLS8	891.19	469.44	0.92	105.03	61.87	390.16	542.06
AT5G12240		114.09	72.87	0.65	35.82	12.64	61.22	96.48
AT5G15710		9.73	3.68	1.4	3.62	0.77	2.78	4.63
AT5G25760	PEX4	42.65	40.35	0.08	24.32	12.93	39.05	71.75
AT5G46630	AP2M	73.05	57.55	0.34	13.74	17.52	46.97	93.57
AT5G60390	A3	1670.56	1878.6	-0.17	106.65	775.92	1039.86	2998.3
