# Supplementary material for: Comprehensive mapping of Arabidopsis alternative splicing landscape reveals key insights into plant development and immunity
Source: Plant Genome. 2025 Mar 28;18(2):e70022. doi: 10.1002/tpg2.70022 (PMC11953613; doi:10.1002/tpg2.70022)
Supplement: Supplementary file 5 — Table S5. Cell type‐specific immunity related genes and ASE [file TPG2-18-e70022-s007.xlsx]

## Sheet: Cell_type-spe_ASE_AERIAL_Immuni
GENE	COORD	LENGTH	FullCO	COMPLEX	Tissue	Direction	N_Rep	Total_N_others	Av_Tis	Av_Others	dPSI	SD_Tis	SD_Others	Min_Others	Max_Others	Valid_Tis	GeneID
PARG2	chr2:13547182-13547352	91	chr2:13547452,13547182-13547261+13547352+13547355+13547382	Alt3	pML1	DOWN	2	3	37.84	65.2	-27.36	24.26	5.77	61.86	71.87	pLTP1,pML1,pREV,pUFO	AT2G31865
PARG2	chr2:13547182-13547382	121	chr2:13547452,13547182-13547261+13547352+13547355+13547382	Alt3	pML1	UP	2	3	62.16	33.44	28.72	24.26	7.06	25.32	38.14	pLTP1,pML1,pREV,pUFO	AT2G31865
FZL	chr1:761886-762391	242	chr1:761886-762149+762391+762414,762510	Alt5	pREV	DOWN	2	3	26.93	65.22	-38.29	38.08	7.99	57.68	73.6	pLTP1,pML1,pREV,pUFO	AT1G03160
FZL	chr1:761886-762414	265	chr1:761886-762149+762391+762414,762510	Alt5	pREV	UP	2	3	73.08	33.92	39.16	38.08	6.83	26.4	39.74	pLTP1,pML1,pREV,pUFO	AT1G03160
RAD51D	chr1:2402620-	135	chr1:2402755+2402752+2402620-,2402458	Alt5	pML1	UP	4	3	62.13	35.25	26.88	12.07	5.96	29.21	41.13	pLTP1,pML1,pREV,pUFO	AT1G07745
	chr4:7519173-	153	chr4:7519326+7519320+7519173-,7519081	Alt5	pREV	UP	4	3	34.66	8.16	26.5	13.54	5.03	4.04	13.77	pLTP1,pML1,pREV,pUFO	AT4G12790
	chr5:1305673-	252	chr5:1305925+1305751+1305673-,1305567	Alt5	pUFO	UP	4	3	51.78	13.82	37.96	4.85	6.29	6.91	19.21	pLTP1,pML1,pREV,pUFO	AT5G04550
	chr5:3238449-	102	chr5:3238551+3238544+3238449+3238408-,3238199	Alt5	pUFO	UP	4	3	29.71	1.9	27.81	8.37	1.82	0.0	3.62	pLTP1,pML1,pREV,pUFO	AT5G10290
NAGS2	chr4:17696397-17696479	83	chr4:17696480-17696639=17696059-17696396:-	IR	pML1	DOWN	5	3	24.04	60.67	-36.63	14.71	12.01	47.61	71.23	pLTP1,pML1,pREV,pUFO	AT4G37670
EDR2	chr4:10431901-10431992	92	chr4:10431993-10432094=10431520-10431900:-	IR	pREV	UP	3	3	35.78	0.52	35.26	55.74	0.7	0.0	1.31	pLTP1,pML1,pREV,pUFO	AT4G19040
	chr4:10640906-10641002	97	chr4:10641003-10642285=10640613-10640905:-	IR	pREV	UP	2	3	41.48	15.73	25.75	30.38	9.79	6.75	26.16	pLTP1,pML1,pREV,pUFO	AT4G19520
HSP23.6	chr4:12917288-12917424	137	chr4:12917017-12917287=12917425-12918053:+	IR	pLTP1	UP	4	3	33.33	6.2	27.13	11.31	2.41	4.55	8.96	pLTP1,pML1,pREV,pUFO	AT4G25200
PARG2	chr2:13547383-13547451	69	chr2:13547452-13547536=13547182-13547382:-	IR	pLTP1	UP	5	3	63.39	23.58	39.81	9.26	14.18	14.59	39.93	pLTP1,pML1,pREV,pUFO	AT2G31865
PARG2	chr2:13547092-13547181	90	chr2:13547182-13547382=13547029-13547091:-	IR	pREV	DOWN	3	3	27.49	57.79	-30.3	32.54	8.53	48.04	63.86	pLTP1,pML1,pREV,pUFO	AT2G31865
SERK4	chr2:5744375-5745133	759	chr2:5744298-5744374=5745134-5745262:+	IR	pML1	DOWN	5	3	33.91	60.89	-26.98	10.7	10.28	49.37	69.13	pLTP1,pML1,pREV,pUFO	AT2G13790
BAG6	chr2:18988518-18988627	110	chr2:18986551-18988517=18988628-18989947:+	IR	pLTP1	UP	5	3	35.6	7.8	27.8	3.87	0.93	6.74	8.46	pLTP1,pML1,pREV,pUFO	AT2G46240
MLO12	chr2:16356910-16357011	102	chr2:16357012-16357079=16356849-16356909:-	IR	pREV	UP	2	3	66.79	10.13	56.66	46.97	16.73	0.0	29.44	pLTP1,pML1,pREV,pUFO	AT2G39200
CNGC12	chr2:19067540-19067622	83	chr2:19067303-19067539=19067623-19067999:+	IR	pREV	UP	4	3	27.72	0.24	27.48	48.26	0.41	0.0	0.71	pLTP1,pML1,pREV,pUFO	AT2G46450
	chr3:3016805-3017142	338	chr3:3016494-3016804=3017143-3017576:+	IR	pLTP1	UP	5	3	74.9	48.02	26.88	10.97	3.13	45.64	51.56	pLTP1,pML1,pREV,pUFO	AT3G09830
	chr3:6781248-6781583	336	chr3:6780619-6781247=6781584-6781928:+	IR	pREV	UP	4	3	42.74	16.19	26.55	38.32	4.61	10.9	19.39	pLTP1,pML1,pREV,pUFO	AT3G19540
RTNLB12	chr3:20041717-20041780	64	chr3:20041781-20041961=20041505-20041716:-	IR	pREV	DOWN	4	3	19.71	54.09	-34.38	10.25	10.16	44.22	64.52	pLTP1,pML1,pREV,pUFO	AT3G54120
RTNLB12	chr3:20041418-20041504	87	chr3:20041505-20041716=20041126-20041417:-	IR	pREV	DOWN	3	3	22.38	54.51	-32.13	5.5	4.26	50.15	58.66	pLTP1,pML1,pREV,pUFO	AT3G54120
SAG101	chr5:4828774-4828925	152	chr5:4828641-4828773=4828926-4829292:+	IR	pLTP1	UP	4	3	66.57	41.15	25.42	15.44	6.9	33.89	47.62	pLTP1,pML1,pREV,pUFO	AT5G14930
	chr5:7927882-7928069	188	chr5:7927790-7927881=7928070-7928118:+	IR	pLTP1	UP	5	3	44.05	15.24	28.81	6.81	8.09	6.29	22.02	pLTP1,pML1,pREV,pUFO	AT5G23510
	chr5:17723144-17724322	1179	chr5:17722856-17723143=17724323-17724576:+	IR	pML1	DOWN	3	3	4.85	35.32	-30.47	3.77	5.81	30.3	41.69	pLTP1,pML1,pREV,pUFO	AT5G44050
CNGC4	chr5:22026752-22026853	102	chr5:22026854-22027090=22026665-22026751:-	IR	pREV	UP	2	3	35.75	5.78	29.97	1.25	0.49	5.22	6.16	pLTP1,pML1,pREV,pUFO	AT5G54250
SRT2	chr5:2872057-2872138	82	chr5:2871819-2872056=2872139-2872204:+	IR	pUFO	UP	4	3	40.8	9.77	31.03	4.43	5.75	5.44	16.3	pLTP1,pML1,pREV,pUFO	AT5G09230
SRT2	chr5:2872205-2872304	100	chr5:2872139-2872204=2872305-2872350:+	IR	pUFO	UP	3	3	40.31	8.8	31.51	5.93	3.43	5.98	12.61	pLTP1,pML1,pREV,pUFO	AT5G09230
SRT2	chr5:2872351-2872459	109	chr5:2872305-2872350=2872460-2872620:+	IR	pUFO	UP	4	3	56.38	19.44	36.94	15.42	4.92	14.34	24.16	pLTP1,pML1,pREV,pUFO	AT5G09230
SRT2	chr5:2872621-2872696	76	chr5:2872460-2872620=2872697-2872826:+	IR	pUFO	UP	4	3	37.21	7.41	29.8	13.32	1.67	5.65	8.96	pLTP1,pML1,pREV,pUFO	AT5G09230
TGA2	chr5:2153595-2153687	93	chr5:2153323-2153594=2153688-2153933:+	IR	pREV	UP	4	3	29.15	3.86	25.29	47.49	1.52	2.89	5.62	pLTP1,pML1,pREV,pUFO	AT5G06950
LACS2	chr1:18293957-18294036	80	chr1:18293839-18293956=18294037-18294285:+	IR	pREV	UP	4	3	46.59	1.08	45.51	22.73	0.72	0.27	1.65	pLTP1,pML1,pREV,pUFO	AT1G49430
	chr1:19237816-19237901	86	chr1:19237902-19238091=19237407-19237815:-	IR	pREV	UP	2	3	45.37	6.48	38.89	44.73	3.77	2.65	10.18	pLTP1,pML1,pREV,pUFO	AT1G51820
	chr1:5930423-5930802	380	chr1:5930404-5930422=5930803-5930900:+	IR	pLTP1	UP	4	3	47.62	16.9	30.72	18.53	6.11	11.07	23.26	pLTP1,pML1,pREV,pUFO	AT1G17330
	chr1:25037149-25038083	935	chr1:25037053-25037148=25038084-25038168:+	IR	pML1	DOWN	5	3	15.97	45.05	-29.08	5.69	6.36	39.18	51.8	pLTP1,pML1,pREV,pUFO	AT1G67060
	chr1:25038169-25038271	103	chr1:25038084-25038168=25038272-25038393:+	IR	pLTP1	UP	5	3	37.08	11.24	25.84	2.7	3.17	8.29	14.59	pLTP1,pML1,pREV,pUFO	AT1G67060
	chr1:8105982-8106105	124	chr1:8105589-8105981=8106106-8106238:+	IR	pUFO	DOWN	4	3	12.15	46.65	-34.5	1.48	14.59	31.92	61.09	pLTP1,pML1,pREV,pUFO	AT1G22910
	chr1:3277587-3277764	178	chr1:3277765-3277835=3277332-3277586:-	IR	pLTP1	UP	5	3	44.26	17.59	26.67	8.38	5.3	11.61	21.68	pLTP1,pML1,pREV,pUFO	AT1G10040
	chr1:23685644-23685784	141	chr1:23685622-23685643=23685785-23685841:+	IR	pLTP1	UP	5	3	31.86	5.68	26.18	6.38	2.04	3.71	7.78	pLTP1,pML1,pREV,pUFO	AT1G63830
GONST1	chr2:5689117-5689222	106	chr2:5689497,5689117-5689222,5688989	S	pML1	UP	4	3	35.48	10.14	25.34	31.98	2.33	8.3	12.76	pLTP1,pML1,pREV,pUFO	AT2G13650
	chr5:24836433-24836481	49	chr5:24836626,24836433-24836481,24836226	S	pUFO	UP	4	3	62.57	24.87	37.7	1.29	4.68	21.3	30.17	pLTP1,pML1,pREV,pUFO	AT5G61820

## Sheet: Cell_type-spe_ASE_ROOT_Immun
GENE	COORD	LENGTH	FullCO	COMPLEX	Tissue	Direction	N_Rep	Total_N_others	Av_Tis	Av_Others	dPSI	SD_Tis	SD_Others	Min_Others	Max_Others	Valid_Tis	GeneID
UGGT	chr1:26849651-26849737	3	chr1:26849553,26849654+26849651-26849737	Alt3	pATHB8	UP	3	6	69.01	29.16	39.85	40.34	5.6	23.19	39.12	pAPL,pATHB8,pCASP1,pPXY,pSCR,pSMLX5,pTMO5	AT1G71220
	chr2:13521700-13521828	7	chr2:13521923,13521700-13521821+13521828	Alt3	pATHB8	DOWN	2	6	10.44	38.9	-28.46	6.1	5.12	34.03	47.44	pAPL,pATHB8,pCASP1,pPXY,pSCR,pSMLX5,pTMO5	AT2G31800
MED21	chr4:2433321-	5	chr4:2433091,2433326+2433323+2433321-	Alt3	pATHB8	DOWN	2	6	72.32	97.76	-25.44	39.15	1.52	95.21	99.29	pAPL,pATHB8,pCASP1,pPXY,pSCR,pSMLX5,pTMO5	AT4G04780
	chr4:9475349-9475523	3	chr4:9475160,9475352+9475349+9475222-9475523	Alt3	pATHB8	UP	3	6	100.0	62.9	37.1	0.0	4.68	55.52	68.95	pAPL,pATHB8,pCASP1,pPXY,pSCR,pSMLX5,pTMO5	AT4G16840
SGT1A	chr4:12301286-12301379	3	chr4:12301134,12301289+12301286+12301283-12301379	Alt3	pATHB8	UP	2	5	26.75	0.0	26.75	37.83	0.0	0.0	0.0	pATHB8,pCASP1,pPXY,pSCR,pSMLX5,pTMO5	AT4G23570
SGT1A	chr4:12301283-12301379	6	chr4:12301134,12301289+12301286+12301283-12301379	Alt3	pATHB8	DOWN	2	5	73.25	100.0	-26.75	37.83	0.0	100.0	100.0	pATHB8,pCASP1,pPXY,pSCR,pSMLX5,pTMO5	AT4G23570
MED26B	chr5:1521398-1521547	9	chr5:1521281,1521407+1521398+1521368+1521360-1521547	Alt3	pATHB8	UP	3	6	91.82	56.38	35.44	7.14	12.4	39.31	72.49	pAPL,pATHB8,pCASP1,pPXY,pSCR,pSMLX5,pTMO5	AT5G05140
MED26B	chr5:1521360-1521547	47	chr5:1521281,1521407+1521398+1521368+1521360-1521547	Alt3	pATHB8	DOWN	3	6	2.76	43.43	-40.67	2.81	12.23	27.51	60.26	pAPL,pATHB8,pCASP1,pPXY,pSCR,pSMLX5,pTMO5	AT5G05140
	chr5:8286215-8286346	41	chr5:8286548,8286215-8286305+8286346+8286371	Alt3	pSCR	DOWN	2	4	26.0	52.1	-26.1	14.14	7.43	41.49	57.46	pAPL,pCASP1,pPXY,pSCR,pSMLX5	AT5G24320
	chr5:8522234-8522351	8	chr5:8522572,8522234-8522343+8522351+8522404+8522454	Alt3	pATHB8	UP	3	6	33.33	0.29	33.04	57.74	0.71	0.0	1.73	pAPL,pATHB8,pCASP1,pPXY,pSCR,pSMLX5,pTMO5	AT5G24810
	chr5:8522234-8522404	61	chr5:8522572,8522234-8522343+8522351+8522404+8522454	Alt3	pATHB8	DOWN	3	6	66.67	99.65	-32.98	57.74	0.69	98.28	100.0	pAPL,pATHB8,pCASP1,pPXY,pSCR,pSMLX5,pTMO5	AT5G24810
	chr5:17667861-17667987	31	chr5:17668074,17667861-17667956+17667968+17667976+17667983+17667987	Alt3	pATHB8	UP	2	6	87.5	60.35	27.15	17.68	8.4	48.44	68.98	pAPL,pATHB8,pCASP1,pPXY,pSCR,pSMLX5,pTMO5	AT5G43910
	chr5:-22281446	12	chr5:22282330,-22281434+22281446+22281472	Alt3	pATHB8	DOWN	2	6	74.19	99.8	-25.61	36.49	0.31	99.31	100.0	pAPL,pATHB8,pCASP1,pPXY,pSCR,pSMLX5,pTMO5	AT5G54850
	chr5:-22281472	38	chr5:22282330,-22281434+22281446+22281472	Alt3	pATHB8	UP	2	6	25.8	0.08	25.72	36.49	0.2	0.0	0.5	pAPL,pATHB8,pCASP1,pPXY,pSCR,pSMLX5,pTMO5	AT5G54850
	chr5:22363906-22363976	41	chr5:22364075,22363906-22363935+22363941+22363957+22363976	Alt3	pSMLX5	UP	2	4	45.67	16.46	29.21	20.2	7.15	5.79	21.1	pAPL,pPXY,pSCR,pSMLX5,pTMO5	AT5G55100
ANAC041	chr2:14181551-14181789	80	chr2:14181551-14181709+14181789,14181879	Alt5	pATHB8	DOWN	2	5	51.04	88.17	-37.13	69.24	8.23	78.42	96.16	pATHB8,pCASP1,pPXY,pSCR,pSMLX5,pTMO5	AT2G33480
RPP8L3	chr5:13668995-13670709	14	chr5:13668995-13670695+13670709,13670793	Alt5	pATHB8	UP	3	6	33.33	2.6	30.73	57.74	2.1	0.52	6.09	pAPL,pATHB8,pCASP1,pPXY,pSCR,pSMLX5,pTMO5	AT5G35450
	chr4:13978758-13978828	71	chr4:13978829-13979006=13978537-13978757:-	IR	pATHB8	DOWN	3	6	0.0	32.54	-32.54	0.0	9.47	18.85	41.23	pAPL,pATHB8,pCASP1,pPXY,pSCR,pSMLX5,pTMO5	AT4G28150
CRK11	chr4:12142785-12142866	82	chr4:12142867-12143833=12142653-12142784:-	IR	pATHB8	UP	2	6	50.0	4.33	45.67	70.71	3.44	0.64	10.58	pAPL,pATHB8,pCASP1,pPXY,pSCR,pSMLX5,pTMO5	AT4G23190
RCCR	chr4:17442969-17443144	176	chr4:17442612-17442968=17443145-17443855:+	IR	pATHB8	DOWN	3	6	0.0	26.16	-26.16	0.0	3.48	21.4	31.68	pAPL,pATHB8,pCASP1,pPXY,pSCR,pSMLX5,pTMO5	AT4G37000
	chr4:14166451-14166560	110	chr4:14166269-14166450=14166561-14166928:+	IR	pATHB8	UP	2	6	50.0	21.57	28.43	70.71	6.54	11.91	29.75	pAPL,pATHB8,pCASP1,pPXY,pSCR,pSMLX5,pTMO5	AT4G28703
	chr4:18479397-18479461	65	chr4:18478929-18479396=18479462-18479554:+	IR	pATHB8	DOWN	2	5	0.0	28.07	-28.07	0.0	10.56	18.38	42.91	pAPL,pATHB8,pCASP1,pPXY,pSMLX5,pTMO5	AT4G39830
SERK4	chr2:5744375-5745133	759	chr2:5744298-5744374=5745134-5745262:+	IR	pATHB8	DOWN	2	6	0.0	37.56	-37.56	0.0	14.65	27.02	65.52	pAPL,pATHB8,pCASP1,pPXY,pSCR,pSMLX5,pTMO5	AT2G13790
SERK4	chr2:5744375-5745133	759	chr2:5744298-5744374=5745134-5745262:+	IR	pSCR	UP	5	6	65.52	26.64	38.88	13.29	14.05	0.0	40.94	pAPL,pATHB8,pCASP1,pPXY,pSCR,pSMLX5,pTMO5	AT2G13790
SERK4	chr2:5744375-5745133	759	chr2:5744298-5744374=5745134-5745262:+	IR	pATHB8	DOWN	2	6	0.0	37.56	-37.56	0.0	14.65	27.02	65.52	pAPL,pATHB8,pCASP1,pPXY,pSCR,pSMLX5,pTMO5	AT2G13790
SERK4	chr2:5744375-5745133	759	chr2:5744298-5744374=5745134-5745262:+	IR	pSCR	UP	5	6	65.52	26.64	38.88	13.29	14.05	0.0	40.94	pAPL,pATHB8,pCASP1,pPXY,pSCR,pSMLX5,pTMO5	AT2G13790
	chr2:16213684-16213885	202	chr2:16213590-16213683=16213886-16214232:+	IR	pCASP1	UP	3	6	31.83	4.08	27.75	15.33	4.04	0.0	11.6	pAPL,pATHB8,pCASP1,pPXY,pSCR,pSMLX5,pTMO5	AT2G38780
	chr3:3016805-3017142	338	chr3:3016494-3016804=3017143-3017576:+	IR	pSCR	DOWN	2	4	8.05	34.65	-26.6	4.32	4.62	28.47	39.56	pCASP1,pPXY,pSCR,pSMLX5,pTMO5	AT3G09830
	chr3:607456-607552	97	chr3:607553-607886=607362-607455:-	IR	pATHB8	UP	3	6	30.14	2.68	27.46	27.01	0.99	1.65	3.95	pAPL,pATHB8,pCASP1,pPXY,pSCR,pSMLX5,pTMO5	AT3G02800
	chr3:607276-607361	86	chr3:607362-607455=607218-607275:-	IR	pATHB8	UP	2	6	50.7	11.05	39.65	0.03	2.69	7.65	14.83	pAPL,pATHB8,pCASP1,pPXY,pSCR,pSMLX5,pTMO5	AT3G02800
	chr3:22034697-22034783	87	chr3:22034784-22034847=22034635-22034696:-	IR	pATHB8	DOWN	3	6	0.34	27.09	-26.75	0.59	3.69	23.98	31.88	pAPL,pATHB8,pCASP1,pPXY,pSCR,pSMLX5,pTMO5	AT3G59660
GIG1	chr3:21426416-21426719	304	chr3:21426314-21426415=21426720-21427077:+	IR	pPXY	UP	5	4	54.48	16.44	38.04	22.32	17.14	0.0	38.51	pATHB8,pCASP1,pPXY,pSCR,pSMLX5	AT3G57860
GTE8	chr3:10070373-10070645	273	chr3:10070300-10070372=10070646-10070726:+	IR	pATHB8	DOWN	2	6	20.94	72.0	-51.06	29.61	7.3	62.02	81.29	pAPL,pATHB8,pCASP1,pPXY,pSCR,pSMLX5,pTMO5	AT3G27260
	chr3:72627-72700	74	chr3:72528-72626=72701-73220:+	IR	pSCR	UP	2	5	77.06	45.46	31.6	24.13	11.78	32.89	59.56	pAPL,pCASP1,pPXY,pSCR,pSMLX5,pTMO5	AT3G01210
GLO3	chr3:4692248-4692332	85	chr3:4692333-4692457=4692201-4692247:-	IR	pATHB8	DOWN	2	6	0.0	38.18	-38.18	0.0	7.21	24.98	46.51	pAPL,pATHB8,pCASP1,pPXY,pSCR,pSMLX5,pTMO5	AT3G14150
	chr5:26172531-26172947	417	chr5:26172131-26172530=26172948-26173004:+	IR	pSCR	UP	5	6	42.97	15.62	27.35	6.08	8.64	0.0	23.61	pAPL,pATHB8,pCASP1,pPXY,pSCR,pSMLX5,pTMO5	AT5G65470
	chr5:8521552-8521645	94	chr5:8521646-8521732=8521462-8521551:-	IR	pATHB8	DOWN	2	6	0.0	35.85	-35.85	0.0	3.61	30.32	39.78	pAPL,pATHB8,pCASP1,pPXY,pSCR,pSMLX5,pTMO5	AT5G24810
VNI1	chr5:2895063-2895310	248	chr5:2895311-2895421=2894552-2895062:-	IR	pATHB8	DOWN	2	5	0.0	36.13	-36.13	0.0	5.06	29.55	40.97	pAPL,pATHB8,pCASP1,pPXY,pSCR,pSMLX5	AT5G09330
	chr5:6203038-6203415	378	chr5:6202962-6203037=6203416-6203495:+	IR	pATHB8	DOWN	2	6	0.0	30.21	-30.21	0.0	5.31	24.3	39.62	pAPL,pATHB8,pCASP1,pPXY,pSCR,pSMLX5,pTMO5	AT5G18630
	chr5:15931499-15931622	124	chr5:15931079-15931498=15931623-15931885:+	IR	pATHB8	UP	2	6	50.0	7.29	42.71	70.71	2.79	2.57	10.7	pAPL,pATHB8,pCASP1,pPXY,pSCR,pSMLX5,pTMO5	AT5G39785
	chr5:9376055-9376195	141	chr5:9375900-9376054=9376196-9376339:+	IR	pATHB8	DOWN	3	6	11.0	46.54	-35.54	19.06	4.02	42.05	53.13	pAPL,pATHB8,pCASP1,pPXY,pSCR,pSMLX5,pTMO5	AT5G26610
	chr1:26818359-26818656	298	chr1:26818083-26818358=26818657-26818835:+	IR	pATHB8	DOWN	3	6	0.0	26.8	-26.8	0.0	7.12	17.09	36.34	pAPL,pATHB8,pCASP1,pPXY,pSCR,pSMLX5,pTMO5	AT1G71110
RBOHF	chr1:23775299-23775386	88	chr1:23775139-23775298=23775387-23775566:+	IR	pATHB8	UP	2	6	29.36	2.73	26.63	41.53	1.19	1.86	5.12	pAPL,pATHB8,pCASP1,pPXY,pSCR,pSMLX5,pTMO5	AT1G64060
	chr1:10906973-10907052	80	chr1:10907053-10907150=10906856-10906972:-	IR	pSCR	UP	5	5	75.63	1.4	74.23	18.71	1.18	0.0	2.73	pATHB8,pCASP1,pPXY,pSCR,pSMLX5,pTMO5	AT1G30755
	chr1:10906761-10906855	95	chr1:10906856-10906972=10906684-10906760:-	IR	pSCR	UP	5	4	73.12	3.09	70.03	10.83	2.11	0.0	4.61	pCASP1,pPXY,pSCR,pSMLX5,pTMO5	AT1G30755
	chr1:10906608-10906683	76	chr1:10906684-10906760=10906563-10906607:-	IR	pSCR	UP	4	4	76.76	3.31	73.45	6.65	2.3	0.0	5.19	pCASP1,pPXY,pSCR,pSMLX5,pTMO5	AT1G30755
	chr1:10906478-10906562	85	chr1:10906563-10906607=10905817-10906477:-	IR	pSCR	UP	2	4	90.92	7.03	83.89	5.32	2.97	4.72	11.39	pCASP1,pPXY,pSCR,pSMLX5,pTMO5	AT1G30755
RAD51D	chr1:2401104-2401187	84	chr1:2401188-2401258=2400948-2401103:-	IR	pATHB8	DOWN	3	6	0.0	43.13	-43.13	0.0	11.41	26.45	57.11	pAPL,pATHB8,pCASP1,pPXY,pSCR,pSMLX5,pTMO5	AT1G07745
AAP3	chr1:29075496-29075592	97	chr1:29075593-29075951=29074888-29075495:-	IR	pCASP1	UP	4	4	79.9	27.74	52.16	7.5	8.4	16.78	36.56	pAPL,pCASP1,pPXY,pSMLX5,pTMO5	AT1G77380
RCD1	chr1:11614907-11615231	325	chr1:11614659-11614906=11615232-11615311:+	IR	pATHB8	DOWN	2	6	8.01	36.81	-28.8	4.96	5.71	30.73	44.8	pAPL,pATHB8,pCASP1,pPXY,pSCR,pSMLX5,pTMO5	AT1G32230
	chr1:8897949-8898039	91	chr1:8898040-8898108=8897755-8897948:-	IR	pATHB8	DOWN	2	6	2.94	34.18	-31.24	4.16	9.46	22.95	46.32	pAPL,pATHB8,pCASP1,pPXY,pSCR,pSMLX5,pTMO5	AT1G25370
	chr1:29861758-29861829	72	chr1:29861644-29861757=29861830-29861927:+	IR	pATHB8	DOWN	3	6	17.86	53.27	-35.41	4.46	2.75	50.27	57.12	pAPL,pATHB8,pCASP1,pPXY,pSCR,pSMLX5,pTMO5	AT1G79380
	chr1:25753404-25753422	19	chr1:25753118,25753368+25753400+25753404-25753422,25753544	S	pATHB8	UP	2	6	54.61	10.56	44.05	11.72	3.72	5.59	15.37	pAPL,pATHB8,pCASP1,pPXY,pSCR,pSMLX5,pTMO5	AT1G68580
UBA2B	chr2:17128775-17128808	34	chr2:17128506,17128775-17128808+17129205,17129295	S	pATHB8	DOWN	3	6	0.0	34.64	-34.64	0.0	8.63	25.51	48.87	pAPL,pATHB8,pCASP1,pPXY,pSCR,pSMLX5,pTMO5	AT2G41060
RAD51D	chr1:2401737-2401871	135	chr1:2402081,2401737-2401871,2401636	C1	pTMO5	DOWN	2	5	67.09	93.82	-26.73	0.91	4.45	88.39	100.0	pATHB8,pCASP1,pPXY,pSCR,pSMLX5,pTMO5	AT1G07745
SERK4	chr2:5745134-5745262	129	chr2:5744374,5745134-5745262,5745345	ANN	pATHB8	DOWN	2	6	74.92	100.0	-25.08	35.46	0.0	100.0	100.0	pAPL,pATHB8,pCASP1,pPXY,pSCR,pSMLX5,pTMO5	AT2G13790

## Sheet: Cell_type-spe_DEG_Immun
locus name	GENE_NAME	Tissue	Direction	Med_Tis	Med_Others	log2FC_Tis-Others	SD_Tis	SD_Others	Min_GE_Others	Max_GE_Others
AT1G02220	NAC003	pREV	UP	5.77	0.96	2.58	1.89	0.59	0.72	1.84
AT1G02310	MAN1	pATHB8	DOWN	0.0	8.5	-9.73	2.85	10.56	3.72	31.85
AT1G02660		pATHB8	DOWN	1.31	8.27	-2.65	2.37	4.8	5.04	17.14
AT1G03620		pML1	DOWN	0.19	6.02	-4.91	0.11	5.89	2.92	14.31
AT1G04330		pSCR	DOWN	0.98	7.68	-2.96	0.8	11.12	4.24	28.21
AT1G05450		pCASP1	UP	6.21	0.07	6.28	1.58	0.24	0.0	0.62
AT1G05460	SDE3	pATHB8	UP	8.13	1.46	2.47	4.03	0.43	1.11	2.32
AT1G06160	ERF094	pCASP1	UP	10.87	0.59	4.18	2.79	1.05	0.0	2.74
AT1G06225	CLE3	pCASP1	UP	7.92	0.06	6.82	3.53	0.4	0.0	0.99
AT1G06620		pATHB8	DOWN	0.84	23.75	-4.8	1.61	10.54	6.26	32.1
AT1G07620	TRM32	pCASP1	UP	16.46	0.45	5.16	3.94	1.18	0.02	3.07
AT1G07900	LBD1	pLTP1	DOWN	2.4	20.54	-3.09	0.57	17.18	9.95	43.55
AT1G08500	ENODL18	pATHB8	DOWN	1.18	18.3	-3.94	2.66	7.0	5.47	24.26
AT1G08940		pSCR	DOWN	7.39	56.78	-2.94	2.13	63.2	25.0	196.54
AT1G09070	SRC2	pATHB8	DOWN	215.9	1638.7	-2.92	20.2	435.78	1053.39	2056.4
AT1G09960	SUC4	pML1	DOWN	0.55	11.83	-4.4	0.24	7.38	2.65	17.25
AT1G10170	NFXL1	pATHB8	DOWN	3.39	22.18	-2.71	2.92	16.03	10.77	46.36
AT1G11000	MLO4	pATHB8	DOWN	0.0	5.22	-9.03	0.01	6.27	2.57	19.3
AT1G12320		pREV	UP	41.14	2.25	4.19	6.39	4.58	1.51	9.79
AT1G13100	CYP71B29	pUFO	DOWN	0.29	9.86	-5.04	0.24	7.42	3.3	18.1
AT1G13100	CYP71B29	pSCR	UP	9.59	0.56	4.07	2.1	0.84	0.0	1.97
AT1G13110	CYP71B7	pUFO	DOWN	5.74	79.4	-3.79	0.89	98.46	37.11	224.81
AT1G14200		pLTP1	DOWN	44.19	336.53	-2.93	8.4	62.14	275.72	399.99
AT1G14200		pATHB8	DOWN	10.94	112.11	-3.36	6.9	60.23	68.91	236.17
AT1G14370	APK2A	pATHB8	DOWN	0.07	4.96	-5.96	0.59	2.19	2.29	7.06
AT1G14730	CYB561C	pREV	UP	73.75	3.82	4.27	15.66	8.51	1.65	17.35
AT1G15385		pATHB8	DOWN	0.0	20.29	-10.99	1.7	15.27	7.21	41.05
AT1G15520	ABCG40	pLTP1	DOWN	0.65	14.46	-4.45	0.26	7.35	2.88	16.52
AT1G15520	ABCG40	pATHB8	DOWN	1.83	70.23	-5.25	0.16	47.07	9.83	144.85
AT1G17147	VQ1	pATHB8	DOWN	4.47	196.81	-5.46	3.49	110.22	56.16	338.97
AT1G18250	ATLP-1	pSCR	UP	26.71	3.33	3.0	4.07	2.63	0.54	7.57
AT1G18570	MYB51	pML1	DOWN	2.18	11.18	-2.35	1.13	6.14	10.39	21.39
AT1G19180	TIFY10A	pATHB8	DOWN	113.46	1649.25	-3.86	25.5	427.7	898.96	1966.0
AT1G19610	PDF1.4	pCASP1	UP	14.75	1.8	3.03	11.91	0.88	0.47	2.91
AT1G20160	CRSP	pCASP1	UP	87.0	7.3	3.57	28.38	6.88	0.91	19.81
AT1G20380		pATHB8	DOWN	0.0	6.34	-9.31	0.02	7.0	2.1	18.09
AT1G20850	XCP2	pUFO	UP	46.95	2.72	4.1	12.37	6.5	2.71	13.98
AT1G21250	WAK1	pUFO	UP	11.65	0.61	4.23	1.13	0.9	0.08	1.84
AT1G21525		pSCR	DOWN	0.33	6.44	-4.25	0.46	9.77	2.48	28.19
AT1G21528		pSCR	DOWN	0.14	6.82	-5.51	0.44	24.79	2.35	65.8
AT1G21670		pATHB8	DOWN	1.14	8.71	-2.92	1.8	4.08	4.29	14.84
AT1G22110		pATHB8	DOWN	0.0	4.96	-8.96	0.29	2.61	2.04	9.12
AT1G22400	UGT85A1	pUFO	DOWN	1.99	57.21	-4.84	0.82	29.79	12.39	68.79
AT1G22885		pAPL	DOWN	3.25	23.27	-2.84	0.65	13.16	11.59	40.96
AT1G22900	DIR11	pUFO	DOWN	1.46	14.55	-3.31	0.36	5.48	8.27	19.18
AT1G23120		pCASP1	UP	36.1	4.42	3.03	10.46	2.99	2.37	9.83
AT1G23130		pREV	UP	10.43	0.25	5.33	5.39	1.22	0.01	2.23
AT1G24020	MLP423	pML1	UP	188.56	10.49	4.17	40.02	20.17	4.09	41.78
AT1G24145		pUFO	DOWN	0.97	9.7	-3.31	0.37	3.85	5.58	13.28
AT1G27020		pREV	UP	77.54	11.89	2.7	17.64	4.89	6.58	16.34
AT1G27770	ACA1	pATHB8	DOWN	9.26	72.05	-2.96	4.57	34.44	46.14	144.83
AT1G27950	LTPG1	pML1	UP	2181.55	163.72	3.74	535.04	76.59	125.12	272.8
AT1G27950	LTPG1	pAPL	DOWN	0.79	6.92	-3.11	0.83	11.99	3.19	35.59
AT1G27950	LTPG1	pSCR	UP	35.59	6.53	2.44	6.1	3.28	0.79	10.15
AT1G28380	NSL1	pATHB8	DOWN	5.3	74.06	-3.8	0.85	48.93	24.63	157.89
AT1G28600		pUFO	DOWN	4.35	40.75	-3.22	0.57	27.16	37.41	86.03
AT1G29660		pUFO	DOWN	9.2	51.0	-2.47	1.31	93.51	45.44	210.12
AT1G30190		pCASP1	UP	9.5	1.13	3.06	1.42	1.28	0.0	3.1
AT1G30460	CPSF30	pATHB8	DOWN	0.3	4.02	-3.7	0.54	0.92	3.14	5.82
AT1G30720		pUFO	DOWN	1.48	10.84	-2.86	0.31	3.92	9.85	17.08
AT1G31290	AGO3	pATHB8	DOWN	0.0	4.37	-8.77	0.96	2.78	2.19	8.99
AT1G31770	ABCG14	pML1	DOWN	0.73	35.33	-5.58	0.78	20.65	2.99	41.41
AT1G32640	MYC2	pATHB8	DOWN	36.92	292.22	-2.98	4.43	54.49	245.6	382.18
AT1G32690		pATHB8	DOWN	2.78	16.04	-2.52	5.06	12.96	9.66	44.83
AT1G32928		pATHB8	DOWN	6.43	78.42	-3.61	1.78	57.96	40.01	170.53
AT1G34420		pUFO	UP	8.64	0.64	3.73	1.2	0.2	0.49	0.89
AT1G35260	MLP165	pREV	UP	16.0	0.66	4.58	2.5	1.89	0.3	3.74
AT1G36622		pUFO	DOWN	3.03	20.31	-2.74	0.84	12.07	9.6	33.7
AT1G44830	ERF014	pUFO	UP	7.43	0.76	3.27	1.25	1.16	0.0	2.28
AT1G44830	ERF014	pATHB8	DOWN	0.0	9.32	-9.87	0.02	6.73	2.51	21.11
AT1G47480	CXE2	pATHB8	UP	85.84	16.05	2.42	12.99	7.77	6.25	28.46
AT1G49050		pATHB8	DOWN	0.28	7.66	-4.73	3.89	3.36	4.58	13.9
AT1G49430	LACS2	pCASP1	UP	17.65	0.1	7.33	3.45	0.27	0.01	0.72
AT1G49520		pATHB8	DOWN	0.6	7.29	-3.58	0.95	3.63	3.71	12.6
AT1G50630		pLTP1	DOWN	1.31	7.81	-2.57	0.56	3.23	5.79	12.11
AT1G51500	ABCG12	pML1	UP	226.94	28.77	2.98	70.57	31.68	11.79	73.14
AT1G51805		pUFO	DOWN	3.88	51.19	-3.72	0.79	38.03	12.15	88.21
AT1G51820		pLTP1	UP	40.55	3.0	3.75	8.0	2.38	1.79	6.38
AT1G52030	F-ATMBP	pUFO	UP	37.94	0.32	6.85	4.01	2.34	0.0	4.2
AT1G52040	MBP1	pUFO	UP	25.3	0.6	5.37	1.94	2.42	0.07	4.51
AT1G52100		pREV	DOWN	1.61	12.53	-2.95	0.77	9.98	8.64	27.54
AT1G52400	BGLU18	pML1	DOWN	1.35	36.8	-4.76	0.14	61.67	5.25	124.29
AT1G52400	BGLU18	pUFO	UP	124.29	5.25	4.56	25.28	19.44	1.35	36.8
AT1G52560	HSP26.5	pLTP1	DOWN	1.44	74.75	-5.69	1.1	21.47	55.01	97.9
AT1G52560	HSP26.5	pATHB8	DOWN	0.0	111.21	-13.44	2.02	89.62	64.29	281.06
AT1G53470	MSL4	pATHB8	DOWN	0.03	19.67	-8.94	0.25	16.78	4.6	51.65
AT1G53920	GLIP5	pATHB8	DOWN	0.0	27.16	-11.41	2.32	11.34	12.23	37.2
AT1G55260		pML1	UP	224.17	20.63	3.44	53.95	6.67	10.53	23.13
AT1G55260		pSCR	UP	5.62	0.54	3.36	1.56	0.34	0.0	0.73
AT1G56140		pATHB8	DOWN	4.24	38.06	-3.16	3.29	35.21	18.26	113.65
AT1G56150	SAUR71	pML1	UP	109.33	8.58	3.67	25.52	7.16	5.68	19.28
AT1G56240	PP2B13	pPXY	UP	145.56	13.81	3.4	41.73	14.21	0.83	31.31
AT1G56250	VBF	pPXY	UP	209.89	18.18	3.53	71.68	18.67	0.73	38.37
AT1G58270	ZW9	pATHB8	DOWN	6.65	282.49	-5.41	2.93	241.69	60.86	721.73
AT1G58390		pUFO	UP	5.33	0.37	3.81	0.76	0.26	0.0	0.51
AT1G58807	RDL5	pPXY	UP	15.71	0.57	4.76	5.94	1.07	0.0	2.83
AT1G58848	RF9	pPXY	UP	11.39	1.12	3.33	3.74	1.43	0.17	3.64
AT1G59124		pPXY	UP	21.94	0.82	4.72	6.51	3.02	0.0	7.03
AT1G59590	ZCF37	pATHB8	DOWN	13.98	159.81	-3.51	5.11	90.56	45.28	280.61
AT1G60670		pATHB8	DOWN	0.79	9.39	-3.55	2.25	2.85	3.3	11.78
AT1G61260		pSCR	DOWN	3.12	16.89	-2.43	0.94	7.61	9.89	31.73
AT1G61300		pLTP1	UP	12.7	0.79	3.99	2.4	2.06	0.42	4.15
AT1G61370		pATHB8	DOWN	0.06	12.66	-7.5	4.14	12.63	3.3	35.57
AT1G61667		pREV	UP	22.05	2.38	3.21	4.07	1.96	0.84	4.74
AT1G61760		pSMLX5	UP	20.8	1.21	4.09	3.19	1.31	0.11	3.58
AT1G62500		pUFO	UP	232.76	5.47	5.41	28.24	17.09	2.78	33.63
AT1G62500		pSCR	UP	15.4	0.1	7.13	4.17	1.68	0.0	4.21
AT1G62630		pLTP1	UP	5.62	0.17	4.97	1.13	0.74	0.0	1.36
AT1G64060	RBOHF	pATHB8	DOWN	4.22	40.64	-3.26	2.04	11.73	23.9	57.94
AT1G64200	VHA-E3	pML1	UP	72.99	10.25	2.83	20.26	7.71	9.66	23.3
AT1G64590		pCASP1	UP	71.98	4.54	3.98	9.95	6.41	1.4	17.91
AT1G64700		pSCR	DOWN	7.73	95.67	-3.63	2.67	115.13	32.75	309.88
AT1G64900	CYP89A2	pREV	DOWN	1.27	6.99	-2.45	1.18	5.86	5.34	16.21
AT1G65390	PP2A5	pLTP1	UP	269.07	52.46	2.36	8.9	25.15	34.32	84.02
AT1G65390	PP2A5	pPXY	UP	18.08	0.63	4.82	8.19	1.16	0.0	2.6
AT1G66100		pML1	UP	4873.3	214.32	4.51	1442.43	614.01	3.7	1156.74
AT1G66100		pUFO	DOWN	3.7	1156.74	-8.28	0.89	2463.3	214.32	4873.3
AT1G66160	PUB20	pATHB8	DOWN	0.02	24.41	-9.67	1.22	41.01	8.95	118.77
AT1G67850		pAPL	DOWN	0.83	6.72	-3.0	0.15	3.02	2.95	12.34
AT1G67865		pLTP1	DOWN	0.58	32.32	-5.78	3.86	83.16	3.05	159.47
AT1G67865		pUFO	UP	159.47	3.05	5.7	62.97	17.66	0.58	32.32
AT1G68330		pML1	DOWN	0.0	8.9	-9.8	0.12	7.85	3.47	18.95
AT1G68390		pATHB8	DOWN	0.0	7.39	-9.53	0.0	3.34	2.86	12.15
AT1G68620	CXE6	pATHB8	DOWN	0.0	10.13	-9.99	3.41	15.15	5.69	46.13
AT1G69170	SPL6	pATHB8	DOWN	1.59	8.64	-2.43	1.4	7.35	5.31	25.47
AT1G69810	WRKY36	pATHB8	DOWN	0.0	5.86	-9.2	0.15	4.24	3.71	13.04
AT1G70170	MMP	pCASP1	UP	25.22	2.19	3.52	3.52	1.73	0.0	4.52
AT1G70420		pATHB8	DOWN	0.0	28.66	-11.49	1.14	19.11	6.59	58.16
AT1G70560	TAA1	pUFO	DOWN	0.84	15.58	-4.2	0.51	14.46	5.92	34.36
AT1G70830	MLP28	pML1	DOWN	2.38	27.7	-3.54	2.2	34.97	9.63	77.17
AT1G70850	MLP34	pREV	UP	32.45	1.71	4.24	9.17	1.38	1.34	3.9
AT1G70890	MLP43	pREV	UP	139.37	15.77	3.14	52.88	15.01	14.04	40.86
AT1G70990		pREV	UP	5.92	0.86	2.77	10.01	0.53	0.04	1.02
AT1G70990		pTMO5	DOWN	6.7	55.84	-3.06	3.29	51.47	46.51	177.53
AT1G71000		pLTP1	DOWN	0.0	6.17	-9.27	0.04	3.19	4.1	10.37
AT1G71520	ERF020	pREV	DOWN	2.49	17.08	-2.77	2.49	3.85	13.97	21.63
AT1G71520	ERF020	pATHB8	DOWN	0.0	52.68	-12.36	3.31	15.92	19.73	66.95
AT1G71930	NAC030	pTMO5	UP	154.13	3.11	5.63	37.97	17.26	0.32	44.6
AT1G72260	THI2.1	pUFO	UP	9.04	0.0	9.82	1.2	0.88	0.0	1.53
AT1G72416		pATHB8	DOWN	6.74	147.23	-4.45	6.17	72.52	80.2	274.93
AT1G72450	TIFY11B	pATHB8	DOWN	2.31	37.28	-4.01	2.57	33.5	7.45	87.83
AT1G72520	LOX4	pATHB8	DOWN	4.66	93.52	-4.32	3.05	71.68	19.29	226.99
AT1G72850		pSCR	UP	14.35	2.36	2.6	3.46	0.72	1.8	3.8
AT1G72910		pLTP1	UP	183.04	22.37	3.03	6.92	8.23	14.98	31.41
AT1G72940		pATHB8	DOWN	0.0	21.88	-11.1	0.27	18.99	4.08	54.38
AT1G73260	ATKTI1	pUFO	DOWN	1.06	13.25	-3.63	0.57	15.13	5.57	34.75
AT1G73260	ATKTI1	pCASP1	UP	516.23	47.22	3.45	68.68	45.41	15.51	138.07
AT1G73510		pATHB8	DOWN	0.0	12.13	-10.25	0.0	6.26	2.73	19.06
AT1G73620		pSCR	UP	56.24	2.66	4.4	11.36	2.16	0.99	6.89
AT1G74420	FUT3	pUFO	UP	8.12	0.92	3.13	1.71	1.04	0.27	2.3
AT1G74790	HIPL1	pATHB8	DOWN	0.2	6.21	-4.89	0.14	4.5	3.78	13.55
AT1G74930	ERF018	pATHB8	DOWN	33.1	475.22	-3.84	9.92	122.0	267.23	583.86
AT1G74950	TIFY10B	pATHB8	DOWN	46.21	633.56	-3.78	17.23	225.35	271.76	899.2
AT1G76640	CML39	pATHB8	DOWN	3.38	599.9	-7.47	3.26	271.67	320.61	1008.46
AT1G77500		pATHB8	DOWN	0.02	10.76	-8.49	1.61	6.95	5.92	25.14
AT1G77640	ERF013	pML1	DOWN	3.53	30.09	-3.09	1.82	24.93	12.5	61.7
AT1G77640	ERF013	pATHB8	DOWN	0.0	8.75	-9.77	0.0	5.27	2.79	16.37
AT1G77700		pSMLX5	UP	19.53	1.02	4.25	1.36	1.38	0.0	3.58
AT1G78070		pATHB8	DOWN	28.64	263.15	-3.2	14.15	97.35	130.25	368.16
AT1G78210		pATHB8	DOWN	3.18	52.33	-4.04	8.24	35.65	14.54	98.52
AT1G78230		pUFO	DOWN	1.5	14.88	-3.3	0.34	10.07	9.27	28.83
AT1G78460		pPXY	UP	8.13	1.1	2.87	2.63	0.66	0.15	2.15
AT1G80080	TMM	pML1	UP	42.23	3.71	3.51	6.03	2.71	1.15	6.57
AT1G80080	TMM	pREV	DOWN	1.15	6.57	-2.5	0.61	21.46	3.71	42.23
AT1G80120		pCASP1	DOWN	2.91	16.63	-2.51	2.34	19.26	9.16	58.21
AT1G80240		pTMO5	UP	94.52	18.01	2.39	23.54	8.05	7.19	30.81
AT1G80450	VQ11	pATHB8	DOWN	2.88	100.78	-5.12	2.98	67.08	10.12	194.92
AT1G80840	WRKY40	pATHB8	DOWN	45.01	874.91	-4.28	0.82	415.11	274.92	1427.34
AT2G01300		pATHB8	DOWN	15.42	481.23	-4.96	10.0	238.15	85.08	642.62
AT2G01520	MLP328	pREV	UP	48.32	0.99	5.59	44.02	0.05	0.96	1.05
AT2G01520	MLP328	pCASP1	UP	632.59	42.14	3.91	129.7	44.01	10.19	115.47
AT2G01530	MLP329	pREV	UP	6.88	0.08	6.26	12.43	0.38	0.04	0.71
AT2G02100	PDF2.2	pML1	DOWN	15.36	174.07	-3.5	2.98	204.91	124.35	501.5
AT2G02120	PDF2.1	pSCR	DOWN	0.97	11.62	-3.57	0.38	23.85	4.88	66.55
AT2G03505		pSCR	UP	10.37	0.96	3.42	2.74	1.03	0.43	2.92
AT2G05540		pUFO	DOWN	37.7	511.4	-3.76	3.49	321.05	207.6	849.4
AT2G05540		pATHB8	UP	41.04	1.9	4.43	17.83	1.59	0.36	4.92
AT2G05940		pATHB8	DOWN	18.68	284.18	-3.93	10.75	237.73	125.9	723.98
AT2G13650	GONST1	pATHB8	DOWN	3.06	20.67	-2.75	2.06	6.73	9.22	25.48
AT2G14620	XTH10	pSMLX5	UP	25.65	1.58	4.01	5.42	1.15	0.0	2.4
AT2G15300		pSCR	UP	62.81	2.99	4.39	14.81	4.17	0.73	12.32
AT2G15830		pTMO5	UP	177.06	12.96	3.77	44.63	10.56	6.81	36.72
AT2G16660		pLTP1	DOWN	1.57	10.82	-2.78	0.73	2.53	8.45	13.5
AT2G16890	UGT90A1	pCASP1	UP	93.39	5.4	4.11	10.92	5.42	3.3	17.34
AT2G16900		pATHB8	DOWN	15.16	117.89	-2.96	4.05	69.34	49.74	210.76
AT2G18193		pATHB8	DOWN	4.58	56.36	-3.62	1.66	89.2	31.48	234.87
AT2G18210		pREV	UP	19.49	2.19	3.15	4.33	1.49	1.1	4.05
AT2G18210		pATHB8	DOWN	16.33	491.68	-4.91	2.54	236.4	49.17	599.7
AT2G18970		pCASP1	UP	12.11	0.3	5.29	2.62	0.62	0.0	1.69
AT2G19810		pAPL	DOWN	7.78	70.81	-3.18	2.94	36.45	24.34	120.24
AT2G20142		pML1	DOWN	0.16	9.96	-5.87	0.5	3.28	4.62	10.59
AT2G22121	LCR35	pCASP1	UP	35.86	0.86	5.37	10.01	0.89	0.0	2.67
AT2G22330	CYP79B3	pML1	DOWN	2.39	129.66	-5.76	0.94	75.0	9.89	147.98
AT2G22510		pCASP1	UP	24.32	0.15	7.25	6.64	1.03	0.0	2.64
AT2G22860	PSK2	pREV	UP	176.2	15.06	3.55	49.72	17.93	9.19	42.77
AT2G23560	MES7	pTMO5	DOWN	10.6	73.18	-2.79	10.98	59.03	44.5	207.22
AT2G25200		pUFO	DOWN	2.69	25.71	-3.25	0.53	9.11	13.13	30.83
AT2G25460		pATHB8	DOWN	7.12	129.79	-4.19	1.98	47.77	45.96	185.89
AT2G26010	PDF1.3	pML1	UP	13.26	0.0	10.37	12.46	0.2	0.0	0.34
AT2G26330	ERECTA	pUFO	UP	48.7	8.22	2.57	1.66	3.42	5.31	12.13
AT2G26380		pREV	UP	6.73	0.57	3.54	2.22	0.37	0.23	0.97
AT2G26560	PLP2	pUFO	DOWN	2.13	42.8	-4.32	0.56	15.85	17.0	45.85
AT2G26870	NPC2	pSCR	UP	6.27	0.28	4.44	1.26	0.65	0.0	1.64
AT2G27250	CLV3	pUFO	UP	11.05	1.06	3.37	1.92	0.73	0.33	1.79
AT2G28570		pATHB8	DOWN	5.67	35.98	-2.66	7.06	15.23	21.21	62.55
AT2G28790		pML1	DOWN	1.94	81.25	-5.38	1.36	125.31	23.75	263.76
AT2G28790		pUFO	UP	263.76	23.75	3.47	12.73	40.97	1.94	81.25
AT2G29995	PSY3	pREV	UP	32.47	4.13	2.97	11.37	2.04	3.78	7.47
AT2G30500	NET4B	pATHB8	DOWN	0.02	28.66	-9.9	0.75	44.45	16.49	135.49
AT2G30500	NET4B	pSCR	UP	135.49	26.68	2.34	6.2	14.26	0.02	42.09
AT2G31790	UGT74C1	pCASP1	UP	103.47	10.52	3.3	14.71	10.34	3.86	32.41
AT2G32140		pATHB8	DOWN	0.0	23.5	-11.2	0.0	10.41	6.28	36.93
AT2G32160		pLTP1	UP	8.86	1.32	2.74	1.17	0.34	1.28	1.88
AT2G32200		pATHB8	DOWN	0.0	21.48	-11.07	1.94	18.14	3.58	55.53
AT2G33710	ERF112	pLTP1	UP	86.72	15.28	2.5	5.54	3.65	9.31	15.93
AT2G34600	TIFY 5B	pATHB8	DOWN	0.0	150.16	-13.87	2.26	87.04	7.2	222.86
AT2G34930		pATHB8	DOWN	0.01	22.21	-10.12	0.02	15.62	10.35	52.15
AT2G35930	PUB23	pPXY	UP	278.25	36.26	2.94	75.4	32.61	3.47	82.16
AT2G36650		pATHB8	DOWN	3.16	133.28	-5.39	10.99	101.99	15.17	301.82
AT2G36950		pATHB8	DOWN	60.87	432.19	-2.83	3.28	222.9	195.94	820.99
AT2G37130	PER21	pREV	UP	56.71	5.46	3.37	24.88	1.58	4.46	7.56
AT2G38240		pATHB8	DOWN	5.83	302.81	-5.7	4.99	255.53	36.1	632.59
AT2G38390	PER23	pCASP1	UP	68.34	1.16	5.87	9.23	1.74	0.0	4.81
AT2G38500		pATHB8	UP	21.56	3.06	2.81	9.05	2.31	0.85	6.29
AT2G38870		pREV	DOWN	57.71	335.67	-2.54	23.14	242.22	301.12	736.86
AT2G39420		pML1	DOWN	1.37	40.73	-4.88	0.82	23.7	4.76	49.47
AT2G40000	HSPRO2	pATHB8	DOWN	201.5	2040.11	-3.34	33.78	759.42	1109.55	3234.53
AT2G40095		pATHB8	DOWN	4.87	36.62	-2.91	6.21	9.09	26.04	51.27
AT2G40113		pSCR	UP	462.57	20.14	4.52	59.39	32.74	3.99	89.87
AT2G41342		pCASP1	UP	8.96	0.35	4.64	1.46	0.45	0.0	1.29
AT2G41380		pREV	UP	26.23	3.89	2.75	8.33	1.06	2.19	4.14
AT2G41410	CML35	pML1	DOWN	27.73	180.76	-2.7	7.36	38.09	120.86	191.56
AT2G42760		pREV	UP	96.95	2.89	5.06	29.45	14.36	2.02	27.31
AT2G43120		pLTP1	DOWN	37.73	192.84	-2.35	6.29	88.56	167.86	332.21
AT2G43520	ATTI2	pUFO	UP	22.38	3.86	2.53	4.25	1.18	3.83	5.89
AT2G43620		pML1	DOWN	0.42	29.57	-6.1	1.08	28.35	7.22	63.53
AT2G43620		pAPL	DOWN	0.46	3.91	-3.06	0.17	13.76	2.54	37.5
AT2G43620		pCASP1	UP	37.5	2.98	3.65	3.97	2.22	0.46	7.04
AT2G44070		pREV	UP	19.96	0.32	5.92	4.83	1.03	0.0	1.93
AT2G44230		pML1	UP	95.16	3.71	4.68	28.35	9.37	1.56	18.76
AT2G44290	YLS3	pLTP1	UP	146.11	12.64	3.53	7.26	9.01	4.01	22.03
AT2G44290	YLS3	pUFO	DOWN	4.01	22.03	-2.45	0.79	74.5	12.64	146.11
AT2G44290	YLS3	pATHB8	DOWN	0.0	8.38	-9.71	0.0	5.78	4.71	18.18
AT2G44380		pCASP1	UP	13.08	2.23	2.55	3.31	1.22	0.31	2.97
AT2G44450	BGLU15	pREV	UP	8.37	0.69	3.58	2.79	1.13	0.0	2.21
AT2G44500		pATHB8	DOWN	7.93	54.94	-2.79	3.25	16.7	36.89	82.87
AT2G44790	UCC2	pREV	UP	36.9	6.55	2.49	5.42	3.13	2.28	8.39
AT2G45180		pUFO	DOWN	452.56	4185.58	-3.21	39.39	6210.32	3329.57	14488.59
AT2G45220	PME17	pREV	UP	27.23	4.88	2.48	6.67	1.37	2.54	4.93
AT2G46150		pATHB8	DOWN	0.0	80.56	-12.98	4.9	92.05	33.7	258.3
AT2G46240	BAG6	pLTP1	DOWN	13.74	276.87	-4.33	1.49	70.47	247.96	381.87
AT2G46240	BAG6	pATHB8	DOWN	2.6	75.64	-4.86	1.84	97.84	48.46	306.22
AT2G46650	CYTB5-C	pCASP1	UP	465.41	42.52	3.45	73.22	44.3	36.04	150.28
AT2G47485		pATHB8	DOWN	0.0	6.55	-9.36	6.04	2.63	4.78	11.79
AT3G01210		pATHB8	DOWN	0.19	8.7	-5.44	0.11	8.09	3.85	24.6
AT3G01430		pATHB8	DOWN	0.0	10.34	-10.02	3.59	5.94	6.92	22.17
AT3G01830	CML40	pML1	DOWN	28.37	175.63	-2.63	6.82	25.68	170.78	217.48
AT3G02150	TCP13	pUFO	DOWN	0.73	16.75	-4.5	0.38	4.05	13.38	21.45
AT3G02800		pATHB8	DOWN	7.8	53.91	-2.79	1.1	20.91	36.38	87.42
AT3G04210		pUFO	DOWN	4.77	46.23	-3.27	0.64	16.06	20.96	50.76
AT3G04220		pCASP1	UP	10.67	1.32	3.01	1.86	1.05	0.0	2.63
AT3G05180		pTMO5	UP	40.12	1.15	5.11	7.71	4.9	0.12	12.85
AT3G05360	AtRLP30	pATHB8	DOWN	0.0	2.46	-7.95	2.02	1.1	2.27	5.09
AT3G05937		pCASP1	UP	37.16	4.41	3.07	4.75	2.46	1.67	9.17
AT3G06760	DI19-4	pATHB8	DOWN	4.35	63.4	-3.86	5.76	16.95	42.37	81.9
AT3G07195		pAPL	DOWN	0.84	14.72	-4.12	0.4	22.81	3.2	64.65
AT3G07195		pPXY	UP	64.65	7.42	3.12	24.29	8.3	0.84	19.78
AT3G09032		pATHB8	DOWN	1.43	15.15	-3.4	1.31	8.71	7.0	27.77
AT3G09260	BGLU23	pCASP1	UP	3510.92	370.25	3.25	376.67	324.11	184.16	1103.67
AT3G09390	MT2A	pSCR	UP	1681.28	133.25	3.66	119.74	91.78	83.32	320.39
AT3G10525	SMR1	pUFO	DOWN	5.72	33.03	-2.53	2.49	21.37	17.91	60.09
AT3G11340		pATHB8	DOWN	7.03	48.18	-2.78	6.3	49.49	23.48	160.37
AT3G11660	NHL1	pUFO	DOWN	6.52	46.38	-2.83	0.64	39.18	42.85	112.41
AT3G11930		pREV	UP	794.58	42.4	4.23	297.04	31.59	32.32	91.38
AT3G12500	CHI-B	pSCR	DOWN	6.29	64.94	-3.37	4.09	57.96	23.68	187.41
AT3G12710		pML1	DOWN	0.06	36.59	-9.03	0.09	25.95	3.67	54.87
AT3G13310		pATHB8	DOWN	156.43	1511.88	-3.27	30.39	186.54	1215.81	1694.57
AT3G13600		pATHB8	DOWN	4.61	34.09	-2.88	2.06	21.56	20.73	73.01
AT3G14200		pLTP1	DOWN	5.87	30.98	-2.4	1.12	10.3	19.35	39.89
AT3G14200		pATHB8	DOWN	7.91	45.13	-2.51	5.01	6.8	36.26	53.29
AT3G14260		pATHB8	DOWN	0.0	44.47	-12.12	0.0	110.27	13.1	304.08
AT3G14260		pCASP1	UP	304.08	26.66	3.51	49.13	28.78	0.0	76.76
AT3G14395		pML1	DOWN	0.69	4.45	-2.67	0.94	1.1	3.1	5.28
AT3G14415	GLO2	pAPL	DOWN	0.82	13.82	-4.06	0.42	17.99	3.03	52.21
AT3G14415	GLO2	pCASP1	UP	52.21	8.56	2.61	8.56	6.84	0.82	16.8
AT3G15200		pML1	DOWN	0.82	6.43	-2.96	0.74	2.73	4.57	9.95
AT3G15210	ERF4	pATHB8	DOWN	17.94	244.83	-3.77	5.73	62.7	142.72	307.87
AT3G15518		pATHB8	DOWN	4.05	26.21	-2.69	3.84	13.06	17.81	51.81
AT3G15810		pATHB8	DOWN	14.96	242.12	-4.02	6.52	123.82	56.75	380.49
AT3G16280	ERF036	pATHB8	DOWN	0.0	14.3	-10.48	1.56	5.21	10.72	25.41
AT3G18250		pREV	UP	5.91	0.54	3.43	4.3	0.92	0.18	1.93
AT3G18560		pREV	UP	376.12	67.58	2.48	22.0	20.91	53.86	94.93
AT3G18930	ATL65	pATHB8	DOWN	0.0	3.63	-8.51	0.0	1.3	2.04	5.31
AT3G18950		pATHB8	DOWN	13.18	453.37	-5.1	7.27	270.02	78.85	689.52
AT3G19200		pML1	DOWN	1.14	18.61	-4.02	1.85	21.92	5.33	48.15
AT3G19830	NTMC2TYPE5.2	pATHB8	DOWN	1.11	12.02	-3.43	1.13	5.3	4.9	18.21
AT3G22275		pATHB8	DOWN	0.0	12.54	-10.29	0.0	16.11	2.46	46.89
AT3G22600		pREV	UP	6.69	0.85	2.96	4.79	0.64	0.2	1.48
AT3G22800	LRX6	pCASP1	UP	16.86	1.4	3.58	1.66	1.87	0.08	5.08
AT3G22930	CML11	pREV	UP	23.11	2.51	3.2	4.68	3.06	0.77	6.73
AT3G23160		pSCR	UP	19.53	2.91	2.74	4.83	1.9	1.54	6.35
AT3G23830	RBG4	pSCR	UP	115.62	18.71	2.63	13.75	5.35	8.22	24.13
AT3G25400		pATHB8	DOWN	1.44	17.43	-3.59	9.97	4.74	9.15	20.26
AT3G25730	ARF14	pATHB8	DOWN	3.91	81.91	-4.39	5.47	57.45	17.67	188.47
AT3G25820	TPS27	pCASP1	UP	48.19	3.72	3.69	7.26	5.57	0.0	13.71
AT3G26200	CYP71B22	pREV	DOWN	2.69	22.48	-3.06	1.38	8.23	14.29	30.75
AT3G26220	CYP71B3	pUFO	DOWN	3.13	16.05	-2.35	0.34	6.6	12.22	25.08
AT3G26450		pML1	UP	1628.45	182.55	3.16	424.09	126.02	36.31	287.21
AT3G26450		pUFO	DOWN	36.31	287.21	-2.98	4.15	806.28	182.55	1628.45
AT3G26450		pCASP1	UP	503.8	44.5	3.5	76.62	27.96	21.39	94.29
AT3G26460		pCASP1	UP	70.07	4.85	3.85	12.85	2.92	2.99	10.18
AT3G26470		pCASP1	UP	31.62	4.58	2.78	7.02	2.45	1.95	7.81
AT3G26690	NUDT13	pSCR	UP	39.98	5.76	2.79	2.44	2.89	2.63	10.66
AT3G26830	CYP71B15	pCASP1	UP	61.49	3.8	4.01	18.98	6.53	1.85	17.01
AT3G26910		pATHB8	DOWN	3.86	22.41	-2.53	1.49	5.15	13.05	28.05
AT3G27650	LBD25	pREV	UP	13.67	0.92	3.88	1.81	1.83	0.23	3.68
AT3G28740	CYP81D11	pATHB8	DOWN	6.93	151.99	-4.45	2.08	120.63	48.66	341.77
AT3G28850		pATHB8	DOWN	0.57	9.12	-3.98	0.95	5.31	3.38	18.1
AT3G29000	CML30	pATHB8	DOWN	6.05	80.7	-3.74	0.93	122.16	26.23	345.82
AT3G29250	SDR4	pATHB8	DOWN	0.0	8.33	-9.7	1.39	13.32	4.95	33.3
AT3G29670	PMAT2	pUFO	DOWN	0.77	5.93	-2.93	0.11	1.44	4.37	7.25
AT3G30720	QQS	pTMO5	UP	10.21	0.26	5.24	7.62	0.27	0.0	0.63
AT3G43720	LTPG2	pML1	UP	565.77	56.54	3.32	162.26	41.02	31.77	111.89
AT3G43720	LTPG2	pAPL	DOWN	0.31	14.3	-5.48	0.53	15.78	7.82	51.12
AT3G43850		pLTP1	UP	7.84	0.53	3.86	1.61	0.2	0.5	0.86
AT3G44220		pML1	DOWN	0.03	9.55	-7.9	0.97	15.94	2.14	32.69
AT3G44220		pREV	UP	32.69	2.14	3.93	10.2	5.0	0.03	9.55
AT3G44220		pCASP1	DOWN	3.79	116.47	-4.94	1.77	107.16	27.22	276.09
AT3G45730		pUFO	DOWN	135.82	903.59	-2.73	13.65	557.56	426.34	1537.77
AT3G45730		pAPL	DOWN	4.56	63.71	-3.8	2.91	41.98	23.75	125.2
AT3G46700	UGT76E3	pCASP1	UP	17.9	2.13	3.07	4.62	1.64	0.0	5.05
AT3G47010		pML1	DOWN	0.93	6.42	-2.77	0.64	1.93	3.88	7.66
AT3G47080		pATHB8	DOWN	0.0	9.93	-9.96	3.16	3.99	6.99	18.2
AT3G47210		pREV	UP	5.28	0.31	4.05	3.35	0.59	0.0	1.14
AT3G47570		pML1	DOWN	0.31	5.4	-4.08	0.54	2.11	2.79	6.96
AT3G48310	CYP71A22	pLTP1	UP	40.99	4.3	3.25	2.65	2.93	0.17	5.83
AT3G48310	CYP71A22	pUFO	DOWN	0.17	5.83	-5.02	0.11	20.76	4.3	40.99
AT3G48320	CYP71A21	pLTP1	UP	21.72	3.14	2.79	1.87	2.35	3.04	7.16
AT3G48450		pREV	UP	35.93	0.87	5.35	15.3	5.39	0.35	9.93
AT3G48520	CYP94B3	pATHB8	DOWN	4.61	258.3	-5.81	5.17	142.32	98.85	427.97
AT3G49110	PER33	pML1	DOWN	1.14	27.38	-4.57	0.57	36.27	7.48	77.84
AT3G49550		pATHB8	DOWN	0.0	5.83	-9.19	1.73	1.09	3.78	6.11
AT3G49570	LSU3	pATHB8	DOWN	0.0	11.89	-10.22	0.0	10.31	4.76	34.14
AT3G49690	RAX3	pREV	UP	10.38	0.36	4.81	7.75	0.12	0.25	0.49
AT3G49690	RAX3	pATHB8	DOWN	0.0	71.1	-12.8	0.99	58.62	14.74	163.62
AT3G49780	PSK3	pATHB8	DOWN	48.64	1144.11	-4.56	21.54	570.6	201.46	1846.06
AT3G50260	ERF011	pATHB8	DOWN	1.98	18.25	-3.2	2.1	16.21	8.86	48.6
AT3G50280		pATHB8	DOWN	0.0	3.87	-8.6	2.25	1.92	2.96	8.11
AT3G50900		pATHB8	DOWN	3.01	22.82	-2.92	2.31	10.14	9.59	40.73
AT3G50970	XERO2	pREV	UP	167.16	18.66	3.16	42.61	20.75	12.75	51.27
AT3G51660		pATHB8	DOWN	0.0	6.45	-9.34	3.41	6.08	2.09	17.5
AT3G52790		pSCR	UP	123.03	4.96	4.63	16.67	5.97	1.07	17.57
AT3G53160	UGT73C7	pATHB8	DOWN	0.0	5.77	-9.17	0.0	1.87	2.13	6.65
AT3G53980		pCASP1	UP	4270.25	695.99	2.62	269.32	254.95	293.79	914.44
AT3G54100		pATHB8	DOWN	0.1	8.98	-6.35	3.61	3.28	4.52	13.74
AT3G54200		pATHB8	DOWN	23.93	148.53	-2.63	6.05	76.4	91.41	290.19
AT3G55470		pPXY	UP	79.96	15.0	2.41	17.31	10.65	3.99	25.98
AT3G55700	UGT76F1	pCASP1	UP	19.06	0.04	8.58	3.83	0.24	0.0	0.61
AT3G55970	ATJRG21	pML1	DOWN	1.18	20.72	-4.12	0.73	21.7	3.63	46.73
AT3G55970	ATJRG21	pATHB8	DOWN	0.0	6.16	-9.27	2.23	4.0	2.09	13.48
AT3G56060		pUFO	DOWN	0.29	19.13	-6.0	0.47	12.41	6.92	31.74
AT3G57780		pPXY	UP	10.87	0.98	3.46	3.35	0.98	0.21	2.79
AT3G57950		pATHB8	DOWN	0.0	5.43	-9.09	3.05	4.53	2.58	14.96
AT3G58350	RTM3	pSMLX5	UP	18.86	1.66	3.5	4.81	1.36	0.0	3.06
AT3G58790	GAUT15	pATHB8	DOWN	0.0	5.68	-9.15	0.09	4.93	4.05	16.96
AT3G59710		pATHB8	DOWN	0.0	3.54	-8.47	0.0	3.45	2.42	10.28
AT3G59750	LECRK58	pATHB8	DOWN	0.0	7.54	-9.56	1.4	7.48	3.27	22.77
AT3G59880		pSCR	UP	15.08	0.61	4.61	1.48	1.0	0.0	2.46
AT3G59930		pUFO	DOWN	0.39	9.71	-4.6	0.2	3.19	4.2	9.74
AT3G60690		pATHB8	DOWN	2.12	13.57	-2.67	2.48	14.31	7.33	46.5
AT3G61400		pCASP1	UP	9.61	0.3	4.96	1.85	0.62	0.0	1.58
AT3G61640	AGP20	pPXY	DOWN	0.0	262.22	-14.68	0.0	104.79	165.76	406.56
AT3G62010		pATHB8	DOWN	12.6	126.48	-3.33	5.55	59.89	41.2	195.85
AT4G00820	iqd17	pUFO	UP	18.52	2.52	2.87	1.04	1.95	0.74	4.64
AT4G01410		pATHB8	DOWN	0.0	9.01	-9.82	1.77	13.75	3.72	36.11
AT4G01720	WRKY47	pUFO	DOWN	0.59	4.73	-2.98	0.47	1.32	3.93	6.5
AT4G01870		pATHB8	DOWN	9.57	150.69	-3.98	10.67	65.01	86.59	237.06
AT4G01895		pATHB8	DOWN	0.0	7.89	-9.63	1.32	4.06	4.77	15.65
AT4G02290	AtGH9B13	pCASP1	DOWN	6.03	42.83	-2.83	1.42	12.25	20.34	51.52
AT4G02330	PME41	pUFO	UP	6.46	0.75	3.09	1.71	0.34	0.3	0.96
AT4G02330	PME41	pCASP1	UP	80.05	0.9	6.46	13.54	1.51	0.0	4.25
AT4G02410	LECRK43	pCASP1	UP	6.74	0.4	4.04	0.83	0.52	0.0	1.33
AT4G03540		pCASP1	UP	6.35	0.0	9.31	3.15	0.02	0.0	0.05
AT4G04840	MSRB6	pML1	UP	484.38	27.2	4.15	140.34	40.04	1.82	80.29
AT4G04840	MSRB6	pUFO	DOWN	1.82	80.29	-5.46	0.9	250.04	27.2	484.38
AT4G05018		pATHB8	DOWN	0.0	4.55	-8.83	2.58	2.41	2.76	8.21
AT4G05220		pSMLX5	UP	21.04	1.38	3.92	2.47	1.45	0.36	3.38
AT4G06634		pATHB8	DOWN	1.08	6.1	-2.49	4.85	1.71	5.3	9.92
AT4G08870	ARGAH2	pUFO	DOWN	0.72	90.27	-6.95	0.28	53.54	20.66	125.92
AT4G09420		pUFO	DOWN	0.07	7.57	-6.57	0.1	2.81	2.72	7.62
AT4G10500		pATHB8	DOWN	0.0	13.64	-10.41	0.0	12.38	3.96	30.83
AT4G11190	DIR13	pATHB8	DOWN	11.01	96.88	-3.14	16.55	114.83	35.05	351.94
AT4G11350		pATHB8	DOWN	0.03	7.68	-7.59	1.88	2.63	5.85	12.01
AT4G12470	AZI1	pATHB8	UP	10.22	0.53	4.24	6.85	0.53	0.04	1.3
AT4G13110		pATHB8	DOWN	1.39	14.8	-3.4	1.61	8.53	5.76	25.78
AT4G13310	CYP71A20	pCASP1	UP	66.53	2.28	4.86	9.1	4.49	0.72	11.98
AT4G13340	LRX3	pATHB8	DOWN	1.41	37.44	-4.72	1.17	18.63	13.14	59.29
AT4G13395	DVL10	pATHB8	DOWN	14.37	215.26	-3.9	6.45	94.52	117.3	386.59
AT4G14060		pREV	UP	5.03	0.39	3.66	4.77	0.12	0.18	0.39
AT4G14060		pCASP1	UP	69.23	4.94	3.81	17.75	5.79	0.91	14.11
AT4G14400	ACD6	pLTP1	UP	12.31	0.1	6.81	1.14	1.32	0.01	2.34
AT4G15120		pATHB8	DOWN	4.81	67.56	-3.81	4.16	34.29	49.02	125.17
AT4G15150		pREV	UP	44.31	1.43	4.94	6.64	4.63	0.0	8.63
AT4G15630		pML1	UP	316.22	36.1	3.13	83.99	13.53	28.95	55.12
AT4G16990	RLM3	pUFO	DOWN	4.87	40.05	-3.04	0.52	14.58	15.93	42.17
AT4G17030	EXLB1	pREV	UP	12.3	0.64	4.24	8.53	1.59	0.0	3.02
AT4G18205	PUP21	pPXY	UP	34.34	4.32	2.99	12.46	4.15	0.18	11.44
AT4G18980	AtS40-3	pATHB8	UP	9.97	0.0	9.96	1.05	1.3	0.0	3.23
AT4G19030	NIP1-1	pATHB8	DOWN	0.0	32.2	-11.65	1.77	36.42	7.12	106.33
AT4G19700	BOI	pATHB8	DOWN	2.02	12.68	-2.64	1.29	6.82	6.19	24.67
AT4G21500		pREV	UP	9.9	1.08	3.18	1.9	0.56	1.0	2.01
AT4G21840	MSRB8	pATHB8	DOWN	0.0	31.05	-11.6	0.0	12.48	8.0	40.94
AT4G21850	MSRB9	pATHB8	DOWN	14.09	734.77	-5.7	13.1	382.09	375.08	1523.3
AT4G22610		pATHB8	DOWN	0.0	28.99	-11.5	2.99	47.15	4.68	117.61
AT4G22690	CYP706A1	pPXY	UP	199.61	27.52	2.86	38.97	25.81	1.08	64.82
AT4G23260	CRK18	pLTP1	UP	11.13	1.34	3.04	1.29	1.76	0.23	3.68
AT4G23290	CRK21	pLTP1	UP	21.58	3.14	2.78	2.49	1.72	0.29	3.37
AT4G23290	CRK21	pUFO	DOWN	0.29	3.37	-3.49	0.13	10.58	3.14	21.58
AT4G23300	CRK22	pUFO	DOWN	0.37	8.04	-4.4	0.17	8.16	6.89	21.56
AT4G23670		pML1	UP	2684.76	446.64	2.59	686.37	147.95	197.54	460.4
AT4G23670		pCASP1	UP	1980.17	189.88	3.38	379.49	201.09	70.96	533.38
AT4G23680		pUFO	DOWN	1.48	35.51	-4.58	0.65	8.53	31.26	47.7
AT4G24380		pATHB8	DOWN	117.59	965.31	-3.04	3.79	516.87	438.37	1788.78
AT4G24670	TAR2	pREV	DOWN	1.33	9.02	-2.75	1.15	3.7	4.07	11.32
AT4G25200	HSP23.6	pLTP1	DOWN	6.08	213.41	-5.13	3.05	131.34	98.58	360.59
AT4G25200	HSP23.6	pATHB8	DOWN	2.78	65.19	-4.55	1.67	109.44	53.27	330.89
AT4G25200	HSP23.6	pSCR	UP	330.89	61.1	2.44	120.09	25.64	2.78	73.07
AT4G25390		pATHB8	DOWN	0.67	25.91	-5.25	0.65	12.24	7.94	39.81
AT4G27140	AT2S1	pUFO	UP	17.16	0.69	4.62	2.74	2.02	0.0	3.8
AT4G27652		pATHB8	DOWN	61.78	1154.39	-4.22	22.57	211.83	798.8	1407.2
AT4G27654		pATHB8	DOWN	9.56	215.71	-4.49	4.88	136.61	108.21	509.93
AT4G27657		pATHB8	DOWN	23.79	258.75	-3.44	12.02	140.84	169.55	515.15
AT4G27970	SLAH2	pATHB8	DOWN	0.0	15.91	-10.64	2.0	8.42	7.34	30.88
AT4G28040		pML1	DOWN	1.53	14.62	-3.25	0.79	16.9	5.81	38.48
AT4G28703		pATHB8	DOWN	3.04	31.5	-3.37	2.71	20.78	13.34	69.32
AT4G29780		pATHB8	DOWN	35.58	376.69	-3.4	6.23	163.76	205.16	633.64
AT4G30060		pATHB8	DOWN	0.04	4.6	-6.53	1.76	2.76	3.25	10.66
AT4G30140	CDEF1	pLTP1	DOWN	0.0	36.11	-11.82	3.46	29.04	3.91	61.88
AT4G30460		pCASP1	UP	1302.76	153.78	3.08	134.55	76.25	25.42	206.63
AT4G31500	CYP83B1	pML1	DOWN	1.65	42.57	-4.68	0.55	27.47	5.74	59.47
AT4G31800	WRKY18	pATHB8	DOWN	19.86	377.15	-4.25	9.85	170.42	69.83	490.07
AT4G31870	GPX7	pUFO	DOWN	1.88	24.93	-3.72	0.68	10.45	7.86	26.84
AT4G32570	TIFY8	pSCR	UP	49.72	9.47	2.39	4.68	2.9	3.66	11.67
AT4G33666		pUFO	DOWN	4.94	207.18	-5.39	1.22	93.81	45.95	209.65
AT4G34410	ERF109	pATHB8	DOWN	76.82	1130.82	-3.88	13.4	548.67	474.8	2006.87
AT4G34419		pUFO	UP	10.69	0.92	3.52	2.38	0.39	0.27	0.98
AT4G34950		pTMO5	UP	27.34	1.83	3.89	11.7	1.62	0.93	4.65
AT4G35060	HIPP25	pREV	UP	79.68	1.27	5.96	45.88	0.49	0.59	1.53
AT4G35060	HIPP25	pTMO5	DOWN	8.94	51.75	-2.53	6.1	16.91	29.7	74.74
AT4G35110		pATHB8	DOWN	0.0	6.0	-9.23	0.92	1.8	2.46	6.35
AT4G35160		pCASP1	UP	75.42	12.63	2.58	8.34	2.21	9.32	14.85
AT4G36010		pATHB8	DOWN	1.12	164.12	-7.18	13.5	127.26	66.53	385.68
AT4G36040	ATJ11	pATHB8	DOWN	20.41	135.24	-2.73	5.28	65.54	84.15	260.65
AT4G37370	CYP81D8	pATHB8	DOWN	2.62	45.53	-4.11	0.34	32.46	14.93	105.34
AT4G37980	CAD7	pUFO	DOWN	0.43	99.38	-7.82	0.32	82.62	13.69	178.89
AT4G38810		pATHB8	DOWN	8.76	51.06	-2.54	8.7	25.92	30.52	94.59
AT4G39190		pML1	DOWN	0.0	26.49	-11.37	0.4	27.41	4.29	58.8
AT4G39320		pML1	DOWN	5.01	139.13	-4.79	0.95	129.63	16.46	275.6
AT4G39360		pUFO	UP	5.21	0.03	7.03	1.03	0.82	0.0	1.44
AT4G39780	ERF060	pML1	DOWN	1.31	10.13	-2.94	1.37	3.72	9.84	16.42
AT4G39780	ERF060	pATHB8	DOWN	0.0	12.35	-10.27	3.64	16.67	6.24	48.61
AT4G39950	CYP79B2	pML1	DOWN	1.7	79.67	-5.54	2.45	50.34	6.9	103.55
AT5G01050	LAC9	pCASP1	UP	8.6	0.12	6.05	1.5	0.15	0.0	0.31
AT5G01210		pML1	DOWN	3.15	52.26	-4.05	1.52	55.13	16.15	124.43
AT5G02140		pSMLX5	UP	40.83	1.23	5.04	10.31	1.8	0.47	5.27
AT5G03110		pATHB8	DOWN	0.39	7.27	-4.19	4.48	1.78	4.23	9.01
AT5G03210		pATHB8	DOWN	36.19	785.18	-4.44	12.58	347.21	301.04	1209.1
AT5G03390		pPXY	UP	5.29	0.7	2.9	1.18	0.73	0.0	1.61
AT5G04330	CYP84A4	pREV	UP	11.71	1.57	2.89	3.28	0.47	1.36	2.25
AT5G05960		pREV	UP	54.22	1.11	5.6	32.4	4.53	0.33	8.54
AT5G06320	NHL3	pATHB8	DOWN	70.58	583.67	-3.05	12.68	155.69	348.47	797.73
AT5G06720	PER53	pREV	UP	35.83	0.21	7.35	11.19	1.14	0.16	2.16
AT5G07030		pTMO5	UP	331.81	63.15	2.39	113.52	18.55	37.23	83.67
AT5G07730		pATHB8	DOWN	0.14	7.15	-5.58	1.41	2.08	2.83	8.66
AT5G07860		pATHB8	DOWN	9.37	52.37	-2.48	7.83	44.86	39.81	157.92
AT5G08240		pATHB8	DOWN	1.73	25.26	-3.86	2.14	52.74	13.34	151.55
AT5G08240		pCASP1	UP	151.55	19.82	2.93	19.79	14.13	1.73	43.36
AT5G08660		pATHB8	DOWN	0.01	7.81	-8.61	0.08	2.29	3.76	10.4
AT5G09520		pCASP1	UP	46.67	0.96	5.59	9.12	2.09	0.0	5.48
AT5G09800	PUB28	pML1	DOWN	0.36	6.75	-4.19	0.85	2.05	3.66	7.54
AT5G09990	PEP5	pREV	UP	76.52	3.42	4.48	40.8	2.61	2.51	7.41
AT5G10210		pCASP1	UP	50.31	3.54	3.83	7.21	2.58	0.77	8.34
AT5G10300	HNL	pATHB8	DOWN	4.04	60.61	-3.9	6.95	57.06	32.25	163.25
AT5G10520	RBK1	pSCR	UP	97.96	12.61	2.96	9.96	7.33	4.88	25.84
AT5G10770		pCASP1	UP	12.01	1.8	2.73	1.99	1.36	0.08	3.51
AT5G11140		pREV	DOWN	4.64	25.24	-2.44	3.22	3.56	20.23	27.11
AT5G11140		pCASP1	UP	23.02	2.64	3.12	3.98	1.35	0.82	4.47
AT5G11650		pATHB8	DOWN	12.57	110.47	-3.13	15.58	64.98	44.23	200.81
AT5G12880		pREV	UP	6.33	1.17	2.43	6.67	0.09	1.12	1.29
AT5G13140		pML1	DOWN	18.57	98.25	-2.4	12.67	36.12	59.58	131.75
AT5G13140		pSCR	UP	15.0	0.47	4.97	3.99	0.43	0.0	1.11
AT5G13220	TIFY9	pATHB8	DOWN	9.1	178.72	-4.29	3.1	114.97	33.86	369.04
AT5G14565	MIR398C	pML1	DOWN	0.63	6.81	-3.41	0.84	4.85	3.31	12.89
AT5G14700		pATHB8	DOWN	0.04	28.23	-9.14	3.78	37.01	3.33	104.04
AT5G14740	BCA2	pUFO	DOWN	18.54	425.51	-4.52	1.12	563.17	133.94	1221.91
AT5G15265		pREV	UP	14.14	0.95	3.88	12.59	1.86	0.06	3.64
AT5G16000	NIK1	pML1	DOWN	2.14	14.11	-2.72	0.93	6.05	12.13	23.45
AT5G16360		pREV	UP	96.99	11.03	3.14	18.42	5.16	8.31	18.29
AT5G17760		pML1	DOWN	1.19	20.52	-4.1	0.84	10.77	5.33	26.14
AT5G19110		pATHB8	DOWN	29.31	734.07	-4.65	21.84	647.22	206.36	2070.13
AT5G20110		pUFO	DOWN	1.62	11.3	-2.79	0.76	4.18	11.29	18.54
AT5G20110		pSCR	UP	104.8	6.47	4.02	9.34	2.68	2.47	10.25
AT5G20190		pATHB8	DOWN	58.72	371.41	-2.66	25.27	205.84	200.4	773.8
AT5G22570	WRKY38	pATHB8	DOWN	0.0	32.02	-11.65	2.17	15.69	2.98	39.11
AT5G22580		pML1	DOWN	13.69	563.43	-5.36	4.72	344.88	44.04	696.79
AT5G22580		pSCR	UP	17.65	1.98	3.15	5.05	1.96	0.71	5.21
AT5G23510		pPXY	UP	147.6	20.52	2.85	41.98	21.13	3.69	48.44
AT5G24210		pLTP1	UP	31.27	1.88	4.05	4.37	3.56	0.06	6.93
AT5G24620		pATHB8	DOWN	0.11	20.84	-7.44	4.58	9.98	8.48	36.09
AT5G24660	LSU2	pLTP1	DOWN	0.57	17.33	-4.9	0.56	19.89	7.06	45.48
AT5G24660	LSU2	pATHB8	DOWN	0.76	29.34	-5.25	3.01	25.5	12.54	82.06
AT5G24780	VSP1	pCASP1	UP	56.37	3.13	4.17	8.64	3.68	0.0	8.88
AT5G25130	CYP71B12	pLTP1	UP	6.47	1.14	2.49	1.11	0.42	0.79	1.63
AT5G25930		pATHB8	DOWN	1.96	40.13	-4.35	2.5	13.02	24.16	55.83
AT5G25980	TGG2	pML1	DOWN	13.37	107.5	-3.01	34.32	242.91	64.44	505.04
AT5G25980	TGG2	pUFO	UP	505.04	64.44	2.97	349.24	47.12	13.37	107.5
AT5G26270		pUFO	DOWN	1.02	10.47	-3.35	0.58	2.03	9.04	13.05
AT5G26280		pUFO	DOWN	12.0	66.01	-2.46	2.23	78.59	47.91	192.17
AT5G27420	ATL31	pATHB8	DOWN	7.7	124.0	-4.01	4.24	120.77	23.86	328.55
AT5G38700		pTMO5	UP	61.98	11.73	2.4	26.04	6.53	3.79	18.01
AT5G39050	PMAT1	pATHB8	DOWN	0.0	14.0	-10.45	1.54	4.3	6.48	19.73
AT5G39670	CML45	pATHB8	DOWN	2.02	18.64	-3.2	2.46	17.37	6.95	53.99
AT5G40690		pREV	UP	7.56	1.25	2.59	0.49	0.21	1.01	1.42
AT5G41810		pATHB8	DOWN	0.0	12.16	-10.25	1.11	11.39	4.18	36.25
AT5G42830		pUFO	UP	7.7	0.33	4.5	1.05	1.24	0.27	2.45
AT5G42930		pTMO5	UP	19.18	2.19	3.12	7.4	1.64	0.71	5.41
AT5G43450		pUFO	DOWN	3.13	34.74	-3.47	0.62	13.36	31.23	55.93
AT5G44568		pCASP1	UP	9.73	0.26	5.17	2.17	0.31	0.0	0.86
AT5G44580		pLTP1	UP	629.56	90.69	2.8	63.91	69.29	35.03	172.76
AT5G44580		pSCR	UP	25.79	2.57	3.32	15.31	1.6	0.32	4.45
AT5G45095		pATHB8	UP	6.02	0.41	3.84	4.24	0.67	0.15	1.78
AT5G45110	NPR3	pATHB8	DOWN	11.15	108.14	-3.28	4.39	34.21	58.95	142.2
AT5G45200		pSCR	UP	11.43	0.23	5.57	5.07	0.84	0.0	2.18
AT5G45210		pSCR	UP	47.44	1.83	4.69	11.77	5.46	0.0	14.5
AT5G45370		pATHB8	DOWN	0.0	3.83	-8.58	0.45	1.0	2.53	5.37
AT5G45440		pATHB8	DOWN	0.06	6.38	-6.51	2.13	3.06	3.78	12.55
AT5G45480		pREV	DOWN	1.02	5.33	-2.37	1.19	0.71	4.18	5.49
AT5G46295		pUFO	DOWN	2.82	95.28	-5.07	1.01	30.23	66.38	126.83
AT5G47220	ERF2	pATHB8	DOWN	3.56	52.28	-3.87	4.4	44.43	15.84	122.85
AT5G48490		pLTP1	UP	398.55	22.62	4.14	52.39	49.9	20.88	108.16
AT5G48540	CRRSP55	pATHB8	DOWN	4.52	82.39	-4.19	3.01	86.78	14.33	236.99
AT5G48650		pUFO	UP	8.59	1.48	2.53	1.07	0.7	0.41	1.72
AT5G49520	WRKY48	pATHB8	DOWN	7.19	192.22	-4.74	0.86	102.67	47.7	342.46
AT5G49690	UGT91C1	pSCR	DOWN	0.69	8.26	-3.56	0.41	30.39	4.53	81.87
AT5G49700	AHL17	pSCR	DOWN	2.35	33.05	-3.81	1.03	11.75	10.8	40.66
AT5G49900		pSCR	DOWN	1.83	28.27	-3.94	0.43	33.18	13.16	100.55
AT5G50120		pATHB8	DOWN	0.0	9.05	-9.82	0.36	11.83	2.65	33.76
AT5G50890		pATHB8	DOWN	0.0	4.62	-8.85	0.0	5.01	3.11	15.35
AT5G52020	ERF025	pLTP1	DOWN	2.34	24.11	-3.36	1.68	24.94	8.58	57.39
AT5G52020	ERF025	pATHB8	DOWN	18.04	134.54	-2.9	5.25	88.82	81.46	321.68
AT5G52400	CYP715A1	pML1	DOWN	0.34	16.66	-5.57	0.52	9.13	3.33	20.79
AT5G52400	CYP715A1	pATHB8	DOWN	0.02	73.17	-11.25	5.61	74.74	2.39	179.39
AT5G52547		pUFO	UP	9.09	1.32	2.77	2.43	0.54	0.75	1.83
AT5G52640	HSP81-1	pLTP1	DOWN	23.18	390.15	-4.07	2.42	119.11	382.38	592.46
AT5G52640	HSP81-1	pATHB8	DOWN	9.65	183.31	-4.25	3.74	61.35	142.18	312.25
AT5G52760		pATHB8	DOWN	0.0	19.7	-10.94	2.62	28.9	3.32	75.59
AT5G53060		pATHB8	DOWN	0.63	4.72	-2.89	2.59	0.68	3.7	5.6
AT5G53250	AGP22	pREV	UP	26.02	0.7	5.2	19.23	0.1	0.55	0.74
AT5G53730		pREV	UP	31.01	1.32	4.54	4.3	3.15	0.59	6.38
AT5G53830	VQ33	pSCR	DOWN	0.39	22.77	-5.83	0.18	31.3	4.11	87.23
AT5G55100		pATHB8	DOWN	0.06	6.92	-6.63	7.34	1.31	6.24	9.83
AT5G55450		pREV	DOWN	0.78	6.97	-3.14	0.86	2.42	2.79	6.98
AT5G56580	MKK6	pATHB8	DOWN	0.04	8.4	-7.39	3.33	4.03	3.77	13.26
AT5G56870	BGAL4	pCASP1	UP	31.51	3.25	3.27	7.48	2.14	1.5	6.27
AT5G57010		pATHB8	DOWN	0.0	20.84	-11.03	1.37	28.35	2.81	74.45
AT5G57220	CYP81F2	pPXY	UP	26.28	2.99	3.13	8.52	2.82	0.0	7.79
AT5G57340		pML1	DOWN	0.37	6.25	-4.04	0.24	4.31	5.59	13.36
AT5G59490		pREV	UP	17.38	2.38	2.86	5.42	1.74	0.42	3.88
AT5G59490		pATHB8	DOWN	13.16	125.53	-3.25	8.02	45.74	75.64	192.85
AT5G59510	RTFL5	pLTP1	UP	8.04	0.69	3.52	1.28	0.37	0.57	1.27
AT5G59530		pML1	DOWN	0.65	3.43	-2.38	0.37	2.49	2.99	7.5
AT5G59580	UGT76E1	pATHB8	DOWN	0.0	11.71	-10.19	0.0	5.76	7.19	21.04
AT5G60120	TOE2	pATHB8	DOWN	0.08	3.81	-5.41	0.52	1.01	2.8	5.75
AT5G60890	MYB34	pML1	DOWN	0.47	12.38	-4.69	0.56	11.91	3.05	26.7
AT5G61420	MYB28	pML1	DOWN	0.61	65.97	-6.73	1.17	49.02	5.76	102.87
AT5G61420	MYB28	pTMO5	DOWN	0.92	15.05	-4.02	0.54	13.01	6.5	40.45
AT5G62150		pREV	UP	13.28	1.39	3.25	3.05	0.51	1.26	2.2
AT5G62960		pML1	DOWN	0.12	18.26	-7.13	0.55	10.02	2.24	20.68
AT5G63130		pATHB8	DOWN	4.11	120.32	-4.87	1.1	52.06	62.99	211.21
AT5G63490	CBSCBSPB1	pATHB8	DOWN	2.74	17.89	-2.7	4.2	4.72	10.48	22.7
AT5G63660	PDF2.5	pSCR	UP	538.4	19.16	4.81	123.93	36.85	8.9	103.76
AT5G63710		pSCR	DOWN	1.65	12.73	-2.94	0.54	5.9	5.9	21.32
AT5G64660	PUB27	pATHB8	DOWN	6.22	69.53	-3.48	2.67	30.11	27.71	104.68
AT5G64810	WRKY51	pATHB8	DOWN	1.6	27.83	-4.11	10.35	10.5	16.3	43.58
AT5G64890	PEP2	pREV	UP	6.15	0.22	4.74	8.14	0.29	0.0	0.57
AT5G64900	PEP1	pREV	UP	122.87	6.34	4.27	42.61	18.61	2.95	36.74
AT5G64905	PEP3	pATHB8	DOWN	3.01	22.98	-2.93	4.67	73.63	9.6	198.83
AT5G65040		pATHB8	UP	90.34	9.3	3.28	27.92	8.04	5.68	23.93
AT5G65530		pSCR	UP	247.2	12.64	4.29	33.06	17.07	2.97	48.97
AT5G65870	PSK5	pSCR	DOWN	5.02	52.16	-3.37	1.17	14.29	38.95	77.95
AT5G65925		pATHB8	DOWN	0.0	8.13	-9.67	4.33	3.99	4.66	14.57
AT5G66600		pSCR	UP	22.55	1.95	3.52	3.4	1.65	0.01	4.51
AT5G67430		pATHB8	UP	14.63	2.4	2.6	11.55	1.47	0.84	4.37
