# Supplementary material for: Comprehensive mapping of Arabidopsis alternative splicing landscape reveals key insights into plant development and immunity
Source: Plant Genome. 2025 Mar 28;18(2):e70022. doi: 10.1002/tpg2.70022 (PMC11953613; doi:10.1002/tpg2.70022)
Supplement: Supplementary file 6 — Table S6. Immunity‐related splicing variant of interest [file TPG2-18-e70022-s006.xlsx]

## Sheet: Feuil1
Gene Name	ID	EventID	dPSI	LFC	Cell_type
BAG6	AT2G46240	AthINT0061548	27.8	-4.33	pLTP1
HSP23.6-MITO	AT4G25200	AthINT0080096	27.13	-5.13	pLTP1
RBOHF	AT1G64060	AthINT0097993	26.63	-3.26	pATHB8
PFA-DSP3	AT3G02800	AthINT0021830	27.46	-2.79	pATHB8
PFA-DSP3	AT3G02800	AthINT0021831	39.65	-2.79	pATHB8
AT4G28703	AT4G28703	AthINT0037028	28.43	-3.37	pATHB8

## Sheet: Genomic_Coordinates
Gene Name	ID	Gene_coordinates		Lengts	EventID	Coord A exon		Coord exon 0based		ASE Lenghts	Exon1	Exon2	Exon3	Exon4	Exon5	Exon6	Exon7	Exon8	Exon9	Exon10	Exon11	Exon12	Exon13	Exon14
BAG6	AT2G46240	18986133	18989947	3814	AthINT0061548	18988518	18988627	2385	2494	110	0-223	418-2384	2495-4087
HSP23.6-MITO	AT4G25200	12917017	12918053	1036	AthINT0080096	12917288	12917424	271	407	137	(-91)-270	408-1093
RBOHF	AT1G64060	23769774	23776931	7157	AthINT0097993	23775299	23775386	5525	5612	88	0-1155	1243-1402	1726-1774	2269-2382	2943-3365	4275-4661	4743-4838	4936-5051	5123-5290	5365-5524	5613-5792	5892-6020	6146-6224	6434-7210
PFA-DSP3	AT3G02800	606471	607886	1415	AthINT0021830	607456	607552	985	1081	97	1082-1436	891-984	747-804	618-661	-186-430
PFA-DSP3	AT3G02800	606471	607886	1415	AthINT0021831	607276	607361	805	890	86	1082-1436	891-984	747-804	618-661	-186-430
AT4G28703	AT4G28703	14166269	14166928	659	AthINT0037028	14166451	14166560	182	291	110	175-181	292-688
