# Supplementary material for: Comprehensive mapping of Arabidopsis alternative splicing landscape reveals key insights into plant development and immunity
Source: Plant Genome. 2025 Mar 28;18(2):e70022. doi: 10.1002/tpg2.70022 (PMC11953613; doi:10.1002/tpg2.70022)
Supplement: Supplementary file 7 — Table S7. Immunity‐related DSE that do not vary at the gene expression level [file TPG2-18-e70022-s001.xlsx]

## Sheet: PRO_IMPACT_Defense_LFCnotSig
EventID	ONTO
AthALTA0017240-2/4	ORF disruption when splice site is used (sequence inclusion)
AthALTA0017240-3/4	Protein isoform when splice site is used (Ref)
AthALTA0021513-2/2	5' UTR
AthALTA0033114-2/3	Protein isoform when splice site is used (No Ref)
AthALTA0033114-3/3	Protein isoform when splice site is used (Ref)
AthALTA0036904-2/4	Protein isoform when splice site is used (No Ref)
AthALTA0036904-4/4	Protein isoform when splice site is used (Ref)
AthALTD0007272-3/3	5' UTR
AthALTD0008795-3/3	5' UTR
AthALTD0009062-3/4	5' UTR
AthEX0006721	Alternative protein isoforms (No Ref)
AthEX0023124	In the CDS, with uncertain impact
AthEX0023125	ORF disruption upon sequence exclusion
AthEX6042021	Alternative protein isoforms (Ref)
AthEX6042315	ORF disruption upon sequence exclusion
AthINT0001838	ORF disruption upon sequence inclusion
AthINT0005025	3' UTR
AthINT0005549	ORF disruption upon sequence inclusion
AthINT0006116	ORF disruption upon sequence inclusion
AthINT0006117	Alternative protein isoforms
AthINT0006124	ORF disruption upon sequence inclusion
AthINT0006125	ORF disruption upon sequence inclusion
AthINT0010742	ORF disruption upon sequence inclusion
AthINT0011316	ORF disruption upon sequence inclusion
AthINT0011317	ORF disruption upon sequence inclusion
AthINT0012907	Alternative protein isoforms
AthINT0013299	ORF disruption upon sequence inclusion
AthINT0013886	ORF disruption upon sequence inclusion (1st CDS intron)
AthINT0015614	ORF disruption upon sequence inclusion
AthINT0023289	5' UTR
AthINT0029998	ORF disruption upon sequence inclusion (1st CDS intron)
AthINT0030000	ORF disruption upon sequence inclusion
AthINT0030916	ORF disruption upon sequence inclusion
AthINT0035338	ORF disruption upon sequence inclusion
AthINT0038615	ORF disruption upon sequence inclusion
AthINT0039342	ORF disruption upon sequence inclusion (1st CDS intron)
AthINT0043909	ORF disruption upon sequence inclusion
AthINT0044279	ORF disruption upon sequence inclusion
AthINT0051425	ORF disruption upon sequence inclusion (1st CDS intron)
AthINT0059954	ORF disruption upon sequence inclusion (1st CDS intron)
AthINT0059959	ORF disruption upon sequence inclusion
AthINT0068121	ORF disruption upon sequence inclusion (1st CDS intron)
AthINT0071529	Alternative protein isoforms
AthINT0074626	ORF disruption upon sequence inclusion (1st CDS intron)
AthINT0080151	5' UTR
AthINT0083262	Alternative protein isoforms
AthINT0087341	ORF disruption upon sequence inclusion (1st CDS intron)
AthINT0090408	ORF disruption upon sequence inclusion
AthINT0090910	ORF disruption upon sequence inclusion
AthINT0090911	ORF disruption upon sequence inclusion
AthINT0091705	ORF disruption upon sequence inclusion
AthINT0091706	ORF disruption upon sequence inclusion
AthINT0096625	ORF disruption upon sequence inclusion (1st CDS intron)
AthINT0101550	ORF disruption upon sequence inclusion (1st CDS intron)
AthINT0103154	ORF disruption upon sequence inclusion
AthINT0107526	ORF disruption upon sequence inclusion
AthINT0110030	ORF disruption upon sequence inclusion
AthINT0114465	ORF disruption upon sequence inclusion (1st CDS intron)

## Sheet: PROT_DISORDER_Defense_LFCnotSig
EVENT	C1_Dis	A_Dis	C2_Dis
AthALTA0017240-2/4	1.000	na	0.322
AthALTA0017240-3/4	1.000	na	0.322
AthALTA0021513-2/2	na	na	0.446
AthALTA0033114-2/3	0.000	na	0.000
AthALTA0033114-3/3	0.000	na	0.000
AthALTA0036904-2/4	0.414	na	0.484
AthALTA0036904-4/4	0.414	na	0.484
AthALTD0007272-3/3	na	na	0.000
AthALTD0008795-3/3	na	na	na
AthALTD0009062-3/4	na	na	0.871
AthEX0006721	0.000	0.412	0.000
AthEX0023124	0.232	0.404	0.716
AthEX0023125	0.291	0.000	0.517
AthEX6042021	0.630	0.523	0.009
AthEX6042315	0.980	1.000	0.661
AthINT0001838	0.000	na	0.188
AthINT0005025	0.050	na	na
AthINT0005549	0.000	na	0.000
AthINT0006116	0.000	na	0.000
AthINT0006117	0.000	na	0.568
AthINT0006124	0.303	na	0.000
AthINT0006125	0.000	na	0.000
AthINT0010742	0.000	na	0.000
AthINT0011316	0.000	na	0.000
AthINT0011317	0.000	na	0.098
AthINT0012907	0.289	na	0.000
AthINT0013299	0.000	na	0.000
AthINT0013886	0.583	na	0.010
AthINT0015614	1.000	na	0.661
AthINT0023289	na	na	0.492
AthINT0029998	0.557	na	0.000
AthINT0030000	0.169	na	0.000
AthINT0030916	0.000	na	0.000
AthINT0035338	0.061	na	0.141
AthINT0038615	0.000	na	0.016
AthINT0039342	0.296	na	0.000
AthINT0043909	0.000	na	0.000
AthINT0044279	0.000	na	0.000
AthINT0051425	0.576	na	1.000
AthINT0059954	0.222	na	0.000
AthINT0059959	0.000	na	0.000
AthINT0068121	0.156	na	0.444
AthINT0071529	0.000	na	0.902
AthINT0074626	0.067	na	0.000
AthINT0080151	na	na	0.091
AthINT0083262	0.019	na	0.006
AthINT0087341	0.044	na	0.000
AthINT0090408	0.000	na	0.000
AthINT0090910	0.000	na	0.009
AthINT0090911	0.009	na	0.000
AthINT0091705	0.414	na	0.504
AthINT0091706	0.504	na	0.000
AthINT0096625	1.000	na	0.581
AthINT0101550	0.878	na	0.029
AthINT0103154	0.630	na	0.523
AthINT0107526	0.488	na	1.000
AthINT0110030	0.562	na	0.500
AthINT0114465	0.075	na	0.000

## Sheet: PROT_PROSITE_Defense_LFCnotSig
EVENT	C1_DOM	A_DOM	C2_DOM
AthALTA0017240-2/4	NO	na	NO
AthALTA0017240-3/4	NO	na	NO
AthALTA0021513-2/2	na	na	NO
AthALTA0033114-2/3	NO	na	NO
AthALTA0033114-3/3	NO	na	NO
AthALTA0036904-2/4	NO	na	NO
AthALTA0036904-4/4	NO	na	NO
AthALTD0007272-3/3	na	na	NO
AthALTD0008795-3/3	na	na	NO
AthALTD0009062-3/4	na	na	PS51257=PROKAR_LIPOPROTEIN=WD(100=64.5)
AthEX0006721	PS50860=AA_TRNA_LIGASE_II_ALA=FE(14.6=100)	NO	PS50860=AA_TRNA_LIGASE_II_ALA=FE(12.3=100)
AthEX0023124	NO	NO	PS50322=GLN_RICH=WD(100=26.1)
AthEX0023125	NO	NO	PS50079=NLS_BP=WD(100=6.2)
AthEX6042021	NO	NO	PS50011=PROTEIN_KINASE_DOM=PU(29.5=76.5)
AthEX6042315	PS50079=NLS_BP=WD(100=9.3),PS50323=ARG_RICH=PU(66.1=76.4)	NO	PS50102=RRM=PU(7.7=21.4),PS50323=ARG_RICH=FE(14.5=100)
AthINT0001838	NO	na	NO
AthINT0005025	NO	na	na
AthINT0005549	NO	na	NO
AthINT0006116	NO	na	NO
AthINT0006117	NO	na	NO
AthINT0006124	NO	na	NO
AthINT0006125	NO	na	NO
AthINT0010742	PS50311=CYS_RICH=PU(4.6=75.0)	na	PS50311=CYS_RICH=FE(14.5=100)
AthINT0011316	NO	na	NO
AthINT0011317	NO	na	NO
AthINT0012907	NO	na	NO
AthINT0013299	PS50179=VHS=FE(24.6=100)	na	PS50179=VHS=FE(28.5=100)
AthINT0013886	NO	na	NO
AthINT0015614	NO	na	PS50102=RRM=PU(7.7=21.4),PS50323=ARG_RICH=FE(14.5=100)
AthINT0023289	na	na	PS50011=PROTEIN_KINASE_DOM=PU(14.7=33.3)
AthINT0029998	PS50099=PRO_RICH=WD(100=6.8)	na	NO
AthINT0030000	NO	na	NO
AthINT0030916	NO	na	NO
AthINT0035338	PS50104=TIR=WD(100=31.5)	na	NO
AthINT0038615	NO	na	NO
AthINT0039342	NO	na	NO
AthINT0043909	NO	na	NO
AthINT0044279	NO	na	NO
AthINT0051425	NO	na	NO
AthINT0059954	NO	na	NO
AthINT0059959	NO	na	NO
AthINT0068121	PS51473=GNK2=WD(100=38.3),PS51473=GNK2=WD(100=40.4)	na	NO
AthINT0071529	PS50137=DS_RBD=WD(100=93.2)	na	NO
AthINT0074626	NO	na	NO
AthINT0080151	na	na	NO
AthINT0083262	NO	na	NO
AthINT0087341	PS51294=HTH_MYB=PU(67.9=80.0)	na	PS51294=HTH_MYB=PU(47.3=59.1),PS51294=HTH_MYB=PD(30.2=36.4)
AthINT0090408	NO	na	NO
AthINT0090910	NO	na	NO
AthINT0090911	NO	na	NO
AthINT0091705	NO	na	NO
AthINT0091706	NO	na	NO
AthINT0096625	NO	na	NO
AthINT0101550	NO	na	NO
AthINT0103154	NO	na	NO
AthINT0107526	NO	na	NO
AthINT0110030	PS50323=ARG_RICH=PD(2.4=12.5)	na	NO
AthINT0114465	PS51005=NAC=PU(32.0=88.7)	na	PS51005=NAC=FE(60.5=100)
